# Supplementary material for: The DNA methylation landscape of giant viruses
Source: Nat Commun. 2020 May 27;11:2657. doi: 10.1038/s41467-020-16414-2 (PMC7253447; doi:10.1038/s41467-020-16414-2)
Supplement: Supplementary file 5 — Supplementary Data 1 [file 41467_2020_16414_MOESM5_ESM.xlsx]

## Sheet: Marseilleviridae
Orthogroup	Model	Single copy orthologues
OG0000061	VT+G4	Canne8virus|C8_18	Golden_marseillevirus|GMAR_ORF255.p01	Insectomimevirus|ISTM_431	Kurlavirus|KY073338.1_prot_AQQ73845.1_205	Marseillevirus|MAR_ORF018	Marseillevirus_Shanghai_1|MG827395.1_prot_AVR52723.1_18	Melbournevirus|MEL_017	Port-miouvirus|PMV_394	Tunisvirus|TNS_ORF370	brazilian_marseillevirus|A3303_gp489	lausannevirus|LAU_0434	noumeavirus|NMV_033	tokyovirus|BAU80318.1
OG0000062	LG+G4	Canne8virus|C8_23	Golden_marseillevirus|GMAR_ORF274.p01	Insectomimevirus|ISTM_397	Kurlavirus|KY073338.1_prot_AQQ73884.1_244	Marseillevirus|MAR_ORF023	Marseillevirus_Shanghai_1|MG827395.1_prot_AVR52728.1_23	Melbournevirus|MEL_022	Port-miouvirus|PMV_029	Tunisvirus|TNS_ORF404	brazilian_marseillevirus|A3303_gp045	lausannevirus|rpc2	noumeavirus|NMV_436	tokyovirus|BAU79885.1
OG0000065	LG+R3	Canne8virus|C8_54	Golden_marseillevirus|GMAR_ORF267.p01	Insectomimevirus|ISTM_407	Kurlavirus|KY073338.1_prot_AQQ73862.1_222	Marseillevirus|MAR_ORF052	Marseillevirus_Shanghai_1|MG827395.1_prot_AVR52762.1_57	Melbournevirus|MEL_047	Port-miouvirus|PMV_013	Tunisvirus|TNS_ORF394	brazilian_marseillevirus|A3303_gp030	lausannevirus|LAU_0014	noumeavirus|NMV_011	tokyovirus|BAU80325.1
OG0000066	LG+G4	Canne8virus|C8_56	Golden_marseillevirus|GMAR_ORF288.p01	Insectomimevirus|ISTM_349	Kurlavirus|KY073338.1_prot_AQQ73950.1_310	Marseillevirus|MAR_ORF056	Marseillevirus_Shanghai_1|MG827395.1_prot_AVR52767.1_62	Melbournevirus|MEL_049	Port-miouvirus|PMV_095	Tunisvirus|TNS_ORF450	brazilian_marseillevirus|A3303_gp080	lausannevirus|LAU_0109	noumeavirus|NMV_360	tokyovirus|BAU80322.1
OG0000067	LG+G4	Canne8virus|C8_63	Golden_marseillevirus|GMAR_ORF292.p01	Insectomimevirus|ISTM_343	Kurlavirus|KY073338.1_prot_AQQ73944.1_304	Marseillevirus|MAR_ORF062	Marseillevirus_Shanghai_1|MG827395.1_prot_AVR52775.1_70	Melbournevirus|MEL_054	Port-miouvirus|PMV_088	Tunisvirus|TNS_ORF456	brazilian_marseillevirus|A3303_gp070	lausannevirus|LAU_0099	noumeavirus|NMV_369	tokyovirus|BAU80311.1
OG0000068	LG+G4	Canne8virus|C8_72	Golden_marseillevirus|GMAR_ORF10.p01	Insectomimevirus|ISTM_353	Kurlavirus|KY073338.1_prot_AQQ73954.1_314	Marseillevirus|MAR_ORF072	Marseillevirus_Shanghai_1|MG827395.1_prot_AVR52785.1_80	Melbournevirus|MEL_060	Port-miouvirus|PMV_099	Tunisvirus|TNS_ORF446	brazilian_marseillevirus|A3303_gp085	lausannevirus|LAU_0113	noumeavirus|NMV_356	tokyovirus|BAU79995.1
OG0000069	LG+G4	Canne8virus|C8_74	Golden_marseillevirus|GMAR_ORF46.p01	Insectomimevirus|ISTM_333	Kurlavirus|KY073338.1_prot_AQQ73926.1_286	Marseillevirus|MAR_ORF074	Marseillevirus_Shanghai_1|MG827395.1_prot_AVR52787.1_82	Melbournevirus|MEL_062	Port-miouvirus|PMV_072	Tunisvirus|TNS_ORF466	brazilian_marseillevirus|A3303_gp121	lausannevirus|LAU_0078	noumeavirus|NMV_386	tokyovirus|BAU79997.1
OG0000070	JTT+G4	Canne8virus|C8_84	Golden_marseillevirus|GMAR_ORF26.p01	Insectomimevirus|ISTM_369	Kurlavirus|KY073338.1_prot_AQQ73965.1_325	Marseillevirus|MAR_ORF083	Marseillevirus_Shanghai_1|MG827395.1_prot_AVR52796.1_91	Melbournevirus|MEL_071	Port-miouvirus|PMV_112	Tunisvirus|TNS_ORF431	brazilian_marseillevirus|A3303_gp099	lausannevirus|LAU_0129	noumeavirus|NMV_339	tokyovirus|BAU80008.1
OG0000071	LG+G4	Canne8virus|C8_85	Golden_marseillevirus|GMAR_ORF28.p01	Insectomimevirus|ISTM_370	Kurlavirus|KY073338.1_prot_AQQ73966.1_326	Marseillevirus|MAR_ORF084	Marseillevirus_Shanghai_1|MG827395.1_prot_AVR52797.1_92	Melbournevirus|MEL_072	Port-miouvirus|PMV_113	Tunisvirus|TNS_ORF430	brazilian_marseillevirus|A3303_gp100	lausannevirus|LAU_0130	noumeavirus|NMV_338	tokyovirus|BAU80009.1
OG0000073	LG+G4	Canne8virus|C8_112	Golden_marseillevirus|GMAR_ORF277.p01	Insectomimevirus|ISTM_382	Kurlavirus|KY073338.1_prot_AQQ73932.1_292	Marseillevirus|MAR_ORF111	Marseillevirus_Shanghai_1|MG827395.1_prot_AVR52825.1_120	Melbournevirus|MEL_095	Port-miouvirus|PMV_081	Tunisvirus|TNS_ORF417	brazilian_marseillevirus|A3303_gp058	lausannevirus|LAU_0089	noumeavirus|NMV_380	tokyovirus|BAU80020.1
OG0000074	LG+G4	Canne8virus|C8_114	Golden_marseillevirus|GMAR_ORF42.p01	Insectomimevirus|ISTM_334	Kurlavirus|KY073338.1_prot_AQQ73927.1_287	Marseillevirus|MAR_ORF112	Marseillevirus_Shanghai_1|MG827395.1_prot_AVR52826.1_121	Melbournevirus|MEL_096	Port-miouvirus|PMV_073	Tunisvirus|TNS_ORF465	brazilian_marseillevirus|A3303_gp120	lausannevirus|LAU_0079	noumeavirus|NMV_385	tokyovirus|BAU80021.1
OG0000075	LG+G4	Canne8virus|C8_117	Golden_marseillevirus|GMAR_ORF99.p01	Insectomimevirus|ISTM_239	Kurlavirus|KY073338.1_prot_AQQ73999.1_359	Marseillevirus|MAR_ORF114	Marseillevirus_Shanghai_1|MG827395.1_prot_AVR52827.1_122	Melbournevirus|MEL_099	Port-miouvirus|PMV_153	Tunisvirus|TNS_ORF74	brazilian_marseillevirus|A3303_gp206	lausannevirus|LAU_0174	noumeavirus|NMV_298	tokyovirus|BAU80024.1
OG0000076	JTT+G4	Canne8virus|C8_120	Golden_marseillevirus|GMAR_ORF97.p01	Insectomimevirus|ISTM_242	Kurlavirus|KY073338.1_prot_AQQ73996.1_356	Marseillevirus|MAR_ORF117	Marseillevirus_Shanghai_1|MG827395.1_prot_AVR52830.1_125	Melbournevirus|MEL_102	Port-miouvirus|PMV_150	Tunisvirus|TNS_ORF71	brazilian_marseillevirus|A3303_gp203	lausannevirus|LAU_0171	noumeavirus|NMV_301	tokyovirus|BAU80027.1
OG0000077	VT+G4	Canne8virus|C8_122	Golden_marseillevirus|GMAR_ORF38.p01	Insectomimevirus|ISTM_377	Kurlavirus|KY073338.1_prot_AQQ73974.1_334	Marseillevirus|MAR_ORF119	Marseillevirus_Shanghai_1|MG827395.1_prot_AVR52832.1_127	Melbournevirus|MEL_104	Port-miouvirus|PMV_120	Tunisvirus|TNS_ORF422	brazilian_marseillevirus|A3303_gp112	lausannevirus|LAU_0138	noumeavirus|NMV_329	tokyovirus|BAU80029.1
OG0000078	cpREV+G4	Canne8virus|C8_123	Golden_marseillevirus|GMAR_ORF39.p01	Insectomimevirus|ISTM_378	Kurlavirus|KY073338.1_prot_AQQ73975.1_335	Marseillevirus|MAR_ORF120	Marseillevirus_Shanghai_1|MG827395.1_prot_AVR52833.1_128	Melbournevirus|MEL_105	Port-miouvirus|PMV_121	Tunisvirus|TNS_ORF421	brazilian_marseillevirus|A3303_gp113	lausannevirus|LAU_0139	noumeavirus|NMV_328	tokyovirus|BAU80030.1
OG0000079	LG+F+G4	Canne8virus|C8_125	Golden_marseillevirus|GMAR_ORF53.p01	Insectomimevirus|ISTM_332	Kurlavirus|KY073338.1_prot_AQQ73925.1_285	Marseillevirus|MAR_ORF122	Marseillevirus_Shanghai_1|MG827395.1_prot_AVR52835.1_130	Melbournevirus|MEL_107	Port-miouvirus|PMV_071	Tunisvirus|TNS_ORF467	brazilian_marseillevirus|A3303_gp122	lausannevirus|LAU_0077	noumeavirus|NMV_387	tokyovirus|BAU80032.1
OG0000081	LG+G4	Canne8virus|C8_157	Golden_marseillevirus|GMAR_ORF96.p01	Insectomimevirus|ISTM_247	Kurlavirus|KY073338.1_prot_AQQ73992.1_352	Marseillevirus|MAR_ORF152	Marseillevirus_Shanghai_1|MG827395.1_prot_AVR52866.1_161	Melbournevirus|MEL_136	Port-miouvirus|PMV_143	Tunisvirus|TNS_ORF66	brazilian_marseillevirus|A3303_gp197	lausannevirus|LAU_0164	noumeavirus|NMV_308	tokyovirus|BAU80064.1
OG0000082	LG+G4	Canne8virus|C8_158	Golden_marseillevirus|GMAR_ORF95.p01	Insectomimevirus|ISTM_248	Kurlavirus|KY073338.1_prot_AQQ73991.1_351	Marseillevirus|MAR_ORF153	Marseillevirus_Shanghai_1|MG827395.1_prot_AVR52867.1_162	Melbournevirus|MEL_137	Port-miouvirus|PMV_142	Tunisvirus|TNS_ORF65	brazilian_marseillevirus|A3303_gp195	lausannevirus|LAU_0163	noumeavirus|NMV_309	tokyovirus|BAU80065.1
OG0000083	LG+G4	Canne8virus|C8_162	Golden_marseillevirus|GMAR_ORF94.p01	Insectomimevirus|ISTM_251	Kurlavirus|KY073338.1_prot_AQQ73989.1_349	Marseillevirus|MAR_ORF157	Marseillevirus_Shanghai_1|MG827395.1_prot_AVR52871.1_166	Melbournevirus|MEL_141	Port-miouvirus|PMV_140	Tunisvirus|TNS_ORF62	brazilian_marseillevirus|A3303_gp192	lausannevirus|LAU_0161	noumeavirus|NMV_312	tokyovirus|BAU80069.1
OG0000084	Blosum62+G4	Canne8virus|C8_167	Golden_marseillevirus|GMAR_ORF84.p01	Insectomimevirus|ISTM_273	Kurlavirus|KY073338.1_prot_AQQ73901.1_261	Marseillevirus|MAR_ORF161	Marseillevirus_Shanghai_1|MG827395.1_prot_AVR52876.1_171	Melbournevirus|MEL_145	Port-miouvirus|PMV_049	Tunisvirus|TNS_ORF40	brazilian_marseillevirus|A3303_gp156	lausannevirus|LAU_0053	noumeavirus|NMV_417	tokyovirus|BAU80074.1
OG0000085	LG+G4	Canne8virus|C8_168	Golden_marseillevirus|GMAR_ORF62.p01	Insectomimevirus|ISTM_263	Kurlavirus|KY073338.1_prot_AQQ73896.1_256	Marseillevirus|MAR_ORF162	Marseillevirus_Shanghai_1|MG827395.1_prot_AVR52877.1_172	Melbournevirus|MEL_146	Port-miouvirus|PMV_044	Tunisvirus|TNS_ORF49	brazilian_marseillevirus|A3303_gp164	lausannevirus|LAU_0046	noumeavirus|NMV_424	tokyovirus|BAU80075.1
OG0000086	LG+G4	Canne8virus|C8_169	Golden_marseillevirus|GMAR_ORF66.p01	Insectomimevirus|ISTM_265	Kurlavirus|KY073338.1_prot_AQQ73897.1_257	Marseillevirus|MAR_ORF163	Marseillevirus_Shanghai_1|MG827395.1_prot_AVR52878.1_173	Melbournevirus|MEL_147	Port-miouvirus|PMV_045	Tunisvirus|TNS_ORF47	brazilian_marseillevirus|A3303_gp162	lausannevirus|EF1A	noumeavirus|NMV_422	tokyovirus|BAU80076.1
OG0000087	LG+G4	Canne8virus|C8_170	Golden_marseillevirus|GMAR_ORF67.p01	Insectomimevirus|ISTM_266	Kurlavirus|KY073338.1_prot_AQQ73898.1_258	Marseillevirus|MAR_ORF164	Marseillevirus_Shanghai_1|MG827395.1_prot_AVR52879.1_174	Melbournevirus|MEL_148	Port-miouvirus|PMV_046	Tunisvirus|TNS_ORF46	brazilian_marseillevirus|A3303_gp161	lausannevirus|LAU_0049	noumeavirus|NMV_421	tokyovirus|BAU80077.1
OG0000088	LG+G4	Canne8virus|C8_172	Golden_marseillevirus|GMAR_ORF69.p01	Insectomimevirus|ISTM_269	Kurlavirus|KY073338.1_prot_AQQ73899.1_259	Marseillevirus|MAR_ORF166	Marseillevirus_Shanghai_1|MG827395.1_prot_AVR52881.1_176	Melbournevirus|MEL_149	Port-miouvirus|PMV_047	Tunisvirus|TNS_ORF44	brazilian_marseillevirus|A3303_gp159	lausannevirus|LAU_0051	noumeavirus|NMV_419	tokyovirus|BAU80079.1
OG0000090	LG+G4	Canne8virus|C8_179	Golden_marseillevirus|GMAR_ORF70.p01	Insectomimevirus|ISTM_275	Kurlavirus|KY073338.1_prot_AQQ73903.1_263	Marseillevirus|MAR_ORF173	Marseillevirus_Shanghai_1|MG827395.1_prot_AVR52888.1_183	Melbournevirus|MEL_154	Port-miouvirus|PMV_052	Tunisvirus|TNS_ORF38	brazilian_marseillevirus|A3303_gp152	lausannevirus|top2	noumeavirus|NMV_415	tokyovirus|BAU80081.1
OG0000093	WAG+I	Canne8virus|C8_201	Golden_marseillevirus|GMAR_ORF114.p01	Insectomimevirus|ISTM_216	Kurlavirus|KY073338.1_prot_AQQ74026.1_386	Marseillevirus|MAR_ORF193	Marseillevirus_Shanghai_1|MG827395.1_prot_AVR52908.1_203	Melbournevirus|MEL_172	Port-miouvirus|PMV_173	Tunisvirus|TNS_ORF98	brazilian_marseillevirus|A3303_gp234	lausannevirus|LAU_0195	noumeavirus|NMV_269	tokyovirus|BAU80103.1
OG0000094	LG+F+G4	Canne8virus|C8_202	Golden_marseillevirus|GMAR_ORF117.p01	Insectomimevirus|ISTM_211	Kurlavirus|KY073338.1_prot_AQQ73644.1_4	Marseillevirus|MAR_ORF194	Marseillevirus_Shanghai_1|MG827395.1_prot_AVR52909.1_204	Melbournevirus|MEL_173	Port-miouvirus|PMV_178	Tunisvirus|TNS_ORF104	brazilian_marseillevirus|A3303_gp238	lausannevirus|LAU_0201	noumeavirus|NMV_263	tokyovirus|BAU80104.1
OG0000095	LG+G4	Canne8virus|C8_203	Golden_marseillevirus|GMAR_ORF118.p01	Insectomimevirus|ISTM_210	Kurlavirus|KY073338.1_prot_AQQ73645.1_5	Marseillevirus|MAR_ORF195	Marseillevirus_Shanghai_1|MG827395.1_prot_AVR52910.1_205	Melbournevirus|MEL_174	Port-miouvirus|PMV_179	Tunisvirus|TNS_ORF105	brazilian_marseillevirus|A3303_gp240	lausannevirus|LAU_0202	noumeavirus|NMV_262	tokyovirus|BAU80106.1
OG0000096	LG+G4	Canne8virus|C8_208	Golden_marseillevirus|GMAR_ORF123.p01	Insectomimevirus|ISTM_205	Kurlavirus|KY073338.1_prot_AQQ73649.1_9	Marseillevirus|MAR_ORF200	Marseillevirus_Shanghai_1|MG827395.1_prot_AVR52915.1_210	Melbournevirus|MEL_179	Port-miouvirus|PMV_184	Tunisvirus|TNS_ORF110	brazilian_marseillevirus|A3303_gp258	lausannevirus|LAU_0206	noumeavirus|NMV_257	tokyovirus|BAU80111.1
OG0000097	LG+G4	Canne8virus|C8_209	Golden_marseillevirus|GMAR_ORF124.p01	Insectomimevirus|ISTM_204	Kurlavirus|KY073338.1_prot_AQQ73650.1_10	Marseillevirus|MAR_ORF201	Marseillevirus_Shanghai_1|MG827395.1_prot_AVR52916.1_211	Melbournevirus|MEL_180	Port-miouvirus|PMV_185	Tunisvirus|TNS_ORF111	brazilian_marseillevirus|A3303_gp257	lausannevirus|LAU_0207	noumeavirus|NMV_256	tokyovirus|BAU80112.1
OG0000098	LG+F+I+G4	Canne8virus|C8_211	Golden_marseillevirus|GMAR_ORF134.p01	Insectomimevirus|ISTM_195	Kurlavirus|KY073338.1_prot_AQQ73662.1_22	Marseillevirus|MAR_ORF203	Marseillevirus_Shanghai_1|MG827395.1_prot_AVR52918.1_213	Melbournevirus|MEL_181	Port-miouvirus|PMV_195	Tunisvirus|TNS_ORF124	brazilian_marseillevirus|A3303_gp244	lausannevirus|LAU_0219	noumeavirus|NMV_244	tokyovirus|BAU80114.1
OG0000099	LG+G4	Canne8virus|C8_218	Golden_marseillevirus|GMAR_ORF128.p01	Insectomimevirus|ISTM_199	Kurlavirus|KY073338.1_prot_AQQ73655.1_15	Marseillevirus|MAR_ORF210	Marseillevirus_Shanghai_1|MG827395.1_prot_AVR52925.1_220	Melbournevirus|MEL_188	Port-miouvirus|PMV_189	Tunisvirus|TNS_ORF117	brazilian_marseillevirus|A3303_gp250	lausannevirus|LAU_0212	noumeavirus|NMV_251	tokyovirus|BAU80121.1
OG0000100	JTT+G4	Canne8virus|C8_221	Golden_marseillevirus|GMAR_ORF125.p01	Insectomimevirus|ISTM_202	Kurlavirus|KY073338.1_prot_AQQ73652.1_12	Marseillevirus|MAR_ORF213	Marseillevirus_Shanghai_1|MG827395.1_prot_AVR52928.1_223	Melbournevirus|MEL_191	Port-miouvirus|PMV_186	Tunisvirus|TNS_ORF114	brazilian_marseillevirus|A3303_gp255	lausannevirus|LAU_0209	noumeavirus|NMV_254	tokyovirus|BAU80124.1
OG0000101	LG+G4	Canne8virus|C8_223	Golden_marseillevirus|GMAR_ORF136.p01	Insectomimevirus|ISTM_193	Kurlavirus|KY073338.1_prot_AQQ73663.1_23	Marseillevirus|MAR_ORF215	Marseillevirus_Shanghai_1|MG827395.1_prot_AVR52930.1_225	Melbournevirus|MEL_192	Port-miouvirus|PMV_196	Tunisvirus|TNS_ORF126	brazilian_marseillevirus|A3303_gp261	lausannevirus|LAU_0221	noumeavirus|NMV_242	tokyovirus|BAU80126.1
OG0000102	LG+G4	Canne8virus|C8_224	Golden_marseillevirus|GMAR_ORF137.p01	Insectomimevirus|ISTM_192	Kurlavirus|KY073338.1_prot_AQQ73664.1_24	Marseillevirus|MAR_ORF216	Marseillevirus_Shanghai_1|MG827395.1_prot_AVR52931.1_226	Melbournevirus|MEL_193	Port-miouvirus|PMV_197	Tunisvirus|TNS_ORF127	brazilian_marseillevirus|A3303_gp262	lausannevirus|LAU_0222	noumeavirus|NMV_241	tokyovirus|BAU80127.1
OG0000103	JTT+F+G4	Canne8virus|C8_227	Golden_marseillevirus|GMAR_ORF139.p01	Insectomimevirus|ISTM_189	Kurlavirus|KY073338.1_prot_AQQ73667.1_27	Marseillevirus|MAR_ORF219	Marseillevirus_Shanghai_1|MG827395.1_prot_AVR52934.1_229	Melbournevirus|MEL_196	Port-miouvirus|PMV_200	Tunisvirus|TNS_ORF130	brazilian_marseillevirus|A3303_gp265	lausannevirus|LAU_0224	noumeavirus|NMV_238	tokyovirus|BAU80130.1
OG0000104	Dayhoff+F+G4	Canne8virus|C8_229	Golden_marseillevirus|GMAR_ORF141.p01	Insectomimevirus|ISTM_187	Kurlavirus|KY073338.1_prot_AQQ73668.1_28	Marseillevirus|MAR_ORF221	Marseillevirus_Shanghai_1|MG827395.1_prot_AVR52935.1_230	Melbournevirus|MEL_197	Port-miouvirus|PMV_201	Tunisvirus|TNS_ORF131	brazilian_marseillevirus|A3303_gp266	lausannevirus|LAU_0225	noumeavirus|NMV_236	tokyovirus|BAU80131.1
OG0000105	cpREV+G4	Canne8virus|C8_231	Golden_marseillevirus|GMAR_ORF142.p01	Insectomimevirus|ISTM_185	Kurlavirus|KY073338.1_prot_AQQ73670.1_30	Marseillevirus|MAR_ORF223	Marseillevirus_Shanghai_1|MG827395.1_prot_AVR52937.1_232	Melbournevirus|MEL_199	Port-miouvirus|PMV_203	Tunisvirus|TNS_ORF133	brazilian_marseillevirus|A3303_gp268	lausannevirus|LAU_0227	noumeavirus|NMV_234	tokyovirus|BAU80133.1
OG0000106	VT+R2	Canne8virus|C8_232	Golden_marseillevirus|GMAR_ORF143.p01	Insectomimevirus|ISTM_184	Kurlavirus|KY073338.1_prot_AQQ73671.1_31	Marseillevirus|MAR_ORF224	Marseillevirus_Shanghai_1|MG827395.1_prot_AVR52938.1_233	Melbournevirus|MEL_200	Port-miouvirus|PMV_204	Tunisvirus|TNS_ORF134	brazilian_marseillevirus|A3303_gp269	lausannevirus|LAU_0228	noumeavirus|NMV_232	tokyovirus|BAU80134.1
OG0000107	LG+G4	Canne8virus|C8_233	Golden_marseillevirus|GMAR_ORF144.p01	Insectomimevirus|ISTM_183	Kurlavirus|KY073338.1_prot_AQQ73672.1_32	Marseillevirus|MAR_ORF225	Marseillevirus_Shanghai_1|MG827395.1_prot_AVR52939.1_234	Melbournevirus|MEL_201	Port-miouvirus|PMV_205	Tunisvirus|TNS_ORF135	brazilian_marseillevirus|A3303_gp270	lausannevirus|LAU_0229	noumeavirus|NMV_231	tokyovirus|BAU80135.1
OG0000108	LG+F+G4	Canne8virus|C8_234	Golden_marseillevirus|GMAR_ORF145.p01	Insectomimevirus|ISTM_182	Kurlavirus|KY073338.1_prot_AQQ73673.1_33	Marseillevirus|MAR_ORF226	Marseillevirus_Shanghai_1|MG827395.1_prot_AVR52940.1_235	Melbournevirus|MEL_202	Port-miouvirus|PMV_206	Tunisvirus|TNS_ORF136	brazilian_marseillevirus|A3303_gp271	lausannevirus|LAU_0230	noumeavirus|NMV_230	tokyovirus|BAU80136.1
OG0000109	LG+G4	Canne8virus|C8_235	Golden_marseillevirus|GMAR_ORF146.p01	Insectomimevirus|ISTM_181	Kurlavirus|KY073338.1_prot_AQQ73674.1_34	Marseillevirus|MAR_ORF227	Marseillevirus_Shanghai_1|MG827395.1_prot_AVR52941.1_236	Melbournevirus|MEL_203	Port-miouvirus|PMV_207	Tunisvirus|TNS_ORF137	brazilian_marseillevirus|A3303_gp272	lausannevirus|LAU_0231	noumeavirus|NMV_229	tokyovirus|BAU80137.1
OG0000110	JTT+G4	Canne8virus|C8_240	Golden_marseillevirus|GMAR_ORF150.p01	Insectomimevirus|ISTM_175	Kurlavirus|KY073338.1_prot_AQQ73679.1_39	Marseillevirus|MAR_ORF232	Marseillevirus_Shanghai_1|MG827395.1_prot_AVR52946.1_241	Melbournevirus|MEL_208	Port-miouvirus|PMV_212	Tunisvirus|TNS_ORF144	brazilian_marseillevirus|A3303_gp277	lausannevirus|LAU_0236	noumeavirus|NMV_224	tokyovirus|BAU80142.1
OG0000111	LG+G4	Canne8virus|C8_241	Golden_marseillevirus|GMAR_ORF151.p01	Insectomimevirus|ISTM_174	Kurlavirus|KY073338.1_prot_AQQ73680.1_40	Marseillevirus|MAR_ORF233	Marseillevirus_Shanghai_1|MG827395.1_prot_AVR52947.1_242	Melbournevirus|MEL_209	Port-miouvirus|PMV_213	Tunisvirus|TNS_ORF145	brazilian_marseillevirus|A3303_gp278	lausannevirus|LAU_0237	noumeavirus|NMV_223	tokyovirus|BAU80143.1
OG0000112	LG+G4	Canne8virus|C8_242	Golden_marseillevirus|GMAR_ORF152.p01	Insectomimevirus|ISTM_173	Kurlavirus|KY073338.1_prot_AQQ73681.1_41	Marseillevirus|MAR_ORF234	Marseillevirus_Shanghai_1|MG827395.1_prot_AVR52948.1_243	Melbournevirus|MEL_210	Port-miouvirus|PMV_214	Tunisvirus|TNS_ORF146	brazilian_marseillevirus|A3303_gp279	lausannevirus|LAU_0238	noumeavirus|NMV_222	tokyovirus|BAU80144.1
OG0000113	cpREV+G4	Canne8virus|C8_243	Golden_marseillevirus|GMAR_ORF153.p01	Insectomimevirus|ISTM_172	Kurlavirus|KY073338.1_prot_AQQ73682.1_42	Marseillevirus|MAR_ORF235	Marseillevirus_Shanghai_1|MG827395.1_prot_AVR52949.1_244	Melbournevirus|MEL_211	Port-miouvirus|PMV_215	Tunisvirus|TNS_ORF148	brazilian_marseillevirus|A3303_gp280	lausannevirus|LAU_0239	noumeavirus|NMV_221	tokyovirus|BAU80145.1
OG0000114	LG+G4	Canne8virus|C8_244	Golden_marseillevirus|GMAR_ORF154.p01	Insectomimevirus|ISTM_171	Kurlavirus|KY073338.1_prot_AQQ73683.1_43	Marseillevirus|MAR_ORF236	Marseillevirus_Shanghai_1|MG827395.1_prot_AVR52950.1_245	Melbournevirus|MEL_212	Port-miouvirus|PMV_216	Tunisvirus|TNS_ORF149	brazilian_marseillevirus|A3303_gp281	lausannevirus|TK	noumeavirus|NMV_220	tokyovirus|BAU80146.1
OG0000115	JTT+G4	Canne8virus|C8_245	Golden_marseillevirus|GMAR_ORF155.p01	Insectomimevirus|ISTM_170	Kurlavirus|KY073338.1_prot_AQQ73684.1_44	Marseillevirus|MAR_ORF237	Marseillevirus_Shanghai_1|MG827395.1_prot_AVR52951.1_246	Melbournevirus|MEL_213	Port-miouvirus|PMV_217	Tunisvirus|TNS_ORF150	brazilian_marseillevirus|A3303_gp282	lausannevirus|LAU_0241	noumeavirus|NMV_219	tokyovirus|BAU80147.1
OG0000116	LG+G4	Canne8virus|C8_249	Golden_marseillevirus|GMAR_ORF157.p01	Insectomimevirus|ISTM_165	Kurlavirus|KY073338.1_prot_AQQ73689.1_49	Marseillevirus|MAR_ORF241	Marseillevirus_Shanghai_1|MG827395.1_prot_AVR52955.1_250	Melbournevirus|MEL_216	Port-miouvirus|PMV_221	Tunisvirus|TNS_ORF155	brazilian_marseillevirus|A3303_gp287	lausannevirus|LAU_0246	noumeavirus|NMV_214	tokyovirus|BAU80153.1
OG0000117	LG+G4	Canne8virus|C8_250	Golden_marseillevirus|GMAR_ORF158.p01	Insectomimevirus|ISTM_164	Kurlavirus|KY073338.1_prot_AQQ73690.1_50	Marseillevirus|MAR_ORF242	Marseillevirus_Shanghai_1|MG827395.1_prot_AVR52956.1_251	Melbournevirus|MEL_217	Port-miouvirus|PMV_222	Tunisvirus|TNS_ORF156	brazilian_marseillevirus|A3303_gp288	lausannevirus|LAU_0247	noumeavirus|NMV_213	tokyovirus|BAU80154.1
OG0000118	LG+G4	Canne8virus|C8_252	Golden_marseillevirus|GMAR_ORF159.p01	Insectomimevirus|ISTM_163	Kurlavirus|KY073338.1_prot_AQQ73691.1_51	Marseillevirus|MAR_ORF244	Marseillevirus_Shanghai_1|MG827395.1_prot_AVR52958.1_253	Melbournevirus|MEL_219	Port-miouvirus|PMV_223	Tunisvirus|TNS_ORF157	brazilian_marseillevirus|A3303_gp289	lausannevirus|LAU_0248	noumeavirus|NMV_212	tokyovirus|BAU80156.1
OG0000119	WAG+G4	Canne8virus|C8_265	Golden_marseillevirus|GMAR_ORF169.p01	Insectomimevirus|ISTM_145	Kurlavirus|KY073338.1_prot_AQQ73702.1_62	Marseillevirus|MAR_ORF255	Marseillevirus_Shanghai_1|MG827395.1_prot_AVR52970.1_265	Melbournevirus|MEL_227	Port-miouvirus|PMV_239	Tunisvirus|TNS_ORF175	brazilian_marseillevirus|A3303_gp308	lausannevirus|LAU_0267	noumeavirus|NMV_197	tokyovirus|BAU80167.1
OG0000120	WAG+G4	Canne8virus|C8_268	Golden_marseillevirus|GMAR_ORF171.p01	Insectomimevirus|ISTM_141	Kurlavirus|KY073338.1_prot_AQQ73703.1_64	Marseillevirus|MAR_ORF258	Marseillevirus_Shanghai_1|MG827395.1_prot_AVR52973.1_268	Melbournevirus|MEL_229	Port-miouvirus|PMV_241	Tunisvirus|TNS_ORF180	brazilian_marseillevirus|A3303_gp312	lausannevirus|alkB	noumeavirus|NMV_194	tokyovirus|BAU80170.1
OG0000121	LG+G4	Canne8virus|C8_269	Golden_marseillevirus|GMAR_ORF172.p01	Insectomimevirus|ISTM_140	Kurlavirus|KY073338.1_prot_AQQ73705.1_65	Marseillevirus|MAR_ORF259	Marseillevirus_Shanghai_1|MG827395.1_prot_AVR52974.1_269	Melbournevirus|MEL_230	Port-miouvirus|PMV_242	Tunisvirus|TNS_ORF181	brazilian_marseillevirus|A3303_gp313	lausannevirus|LAU_0271	noumeavirus|NMV_193	tokyovirus|BAU80171.1
OG0000122	LG+G4	Canne8virus|C8_270	Golden_marseillevirus|GMAR_ORF165.p01	Insectomimevirus|ISTM_152	Kurlavirus|KY073338.1_prot_AQQ73697.1_57	Marseillevirus|MAR_ORF260	Marseillevirus_Shanghai_1|MG827395.1_prot_AVR52975.1_270	Melbournevirus|MEL_231	Port-miouvirus|PMV_233	Tunisvirus|TNS_ORF168	brazilian_marseillevirus|A3303_gp299	lausannevirus|LAU_0260	noumeavirus|NMV_204	tokyovirus|BAU80172.1
OG0000123	LG+G4	Canne8virus|C8_273	Golden_marseillevirus|GMAR_ORF162.p01	Insectomimevirus|ISTM_155	Kurlavirus|KY073338.1_prot_AQQ73695.1_55	Marseillevirus|MAR_ORF263	Marseillevirus_Shanghai_1|MG827395.1_prot_AVR52978.1_273	Melbournevirus|MEL_232	Port-miouvirus|PMV_231	Tunisvirus|TNS_ORF165	brazilian_marseillevirus|A3303_gp297	lausannevirus|LAU_0257	noumeavirus|NMV_207	tokyovirus|BAU80175.1
OG0000124	WAG+G4	Canne8virus|C8_276	Golden_marseillevirus|GMAR_ORF174.p01	Insectomimevirus|ISTM_138	Kurlavirus|KY073338.1_prot_AQQ73707.1_67	Marseillevirus|MAR_ORF264	Marseillevirus_Shanghai_1|MG827395.1_prot_AVR52980.1_275	Melbournevirus|MEL_235	Port-miouvirus|PMV_244	Tunisvirus|TNS_ORF183	brazilian_marseillevirus|A3303_gp315	lausannevirus|LAU_0273	noumeavirus|NMV_191	tokyovirus|BAU80178.1
OG0000125	JTT+G4	Canne8virus|C8_279	Golden_marseillevirus|GMAR_ORF175.p01	Insectomimevirus|ISTM_135	Kurlavirus|KY073338.1_prot_AQQ73709.1_69	Marseillevirus|MAR_ORF267	Marseillevirus_Shanghai_1|MG827395.1_prot_AVR52983.1_278	Melbournevirus|MEL_238	Port-miouvirus|PMV_247	Tunisvirus|TNS_ORF186	brazilian_marseillevirus|A3303_gp319	lausannevirus|LAU_0276	noumeavirus|NMV_188	tokyovirus|BAU80182.1
OG0000126	LG+G4	Canne8virus|C8_280	Golden_marseillevirus|GMAR_ORF176.p01	Insectomimevirus|ISTM_134	Kurlavirus|KY073338.1_prot_AQQ73710.1_70	Marseillevirus|MAR_ORF268	Marseillevirus_Shanghai_1|MG827395.1_prot_AVR52984.1_279	Melbournevirus|MEL_239	Port-miouvirus|PMV_248	Tunisvirus|TNS_ORF187	brazilian_marseillevirus|A3303_gp320	lausannevirus|RRM2	noumeavirus|NMV_187	tokyovirus|BAU80183.1
OG0000127	LG+G4	Canne8virus|C8_283	Golden_marseillevirus|GMAR_ORF178.p01	Insectomimevirus|ISTM_131	Kurlavirus|KY073338.1_prot_AQQ73712.1_72	Marseillevirus|MAR_ORF270	Marseillevirus_Shanghai_1|MG827395.1_prot_AVR52986.1_281	Melbournevirus|MEL_242	Port-miouvirus|PMV_251	Tunisvirus|TNS_ORF190	brazilian_marseillevirus|A3303_gp323	lausannevirus|LAU_0280	noumeavirus|NMV_184	tokyovirus|BAU80186.1
OG0000128	JTTDCMut+I	Canne8virus|C8_285	Golden_marseillevirus|GMAR_ORF179.p01	Insectomimevirus|ISTM_130	Kurlavirus|KY073338.1_prot_AQQ73713.1_73	Marseillevirus|MAR_ORF272	Marseillevirus_Shanghai_1|MG827395.1_prot_AVR52988.1_283	Melbournevirus|MEL_244	Port-miouvirus|PMV_252	Tunisvirus|TNS_ORF191	brazilian_marseillevirus|A3303_gp325	lausannevirus|LAU_0281	noumeavirus|NMV_183	tokyovirus|BAU80188.1
OG0000129	DCMut+G4	Canne8virus|C8_287	Golden_marseillevirus|GMAR_ORF189.p01	Insectomimevirus|ISTM_116	Kurlavirus|KY073338.1_prot_AQQ73726.1_86	Marseillevirus|MAR_ORF274	Marseillevirus_Shanghai_1|MG827395.1_prot_AVR52990.1_285	Melbournevirus|MEL_246	Port-miouvirus|PMV_264	Tunisvirus|TNS_ORF205	brazilian_marseillevirus|A3303_gp339	lausannevirus|LAU_0293	noumeavirus|NMV_170	tokyovirus|BAU80190.1
OG0000130	JTTDCMut+R2	Canne8virus|C8_289	Golden_marseillevirus|GMAR_ORF188.p01	Insectomimevirus|ISTM_117	Kurlavirus|KY073338.1_prot_AQQ73725.1_85	Marseillevirus|MAR_ORF276	Marseillevirus_Shanghai_1|MG827395.1_prot_AVR52992.1_287	Melbournevirus|MEL_247	Port-miouvirus|PMV_263	Tunisvirus|TNS_ORF204	brazilian_marseillevirus|A3303_gp338	lausannevirus|LAU_0292	noumeavirus|NMV_171	tokyovirus|BAU80192.1
OG0000131	LG+G4	Canne8virus|C8_290	Golden_marseillevirus|GMAR_ORF187.p01	Insectomimevirus|ISTM_118	Kurlavirus|KY073338.1_prot_AQQ73724.1_84	Marseillevirus|MAR_ORF277	Marseillevirus_Shanghai_1|MG827395.1_prot_AVR52993.1_288	Melbournevirus|MEL_248	Port-miouvirus|PMV_262	Tunisvirus|TNS_ORF203	brazilian_marseillevirus|A3303_gp336	lausannevirus|LAU_0291	noumeavirus|NMV_172	tokyovirus|BAU80193.1
OG0000132	LG+R2	Canne8virus|C8_291	Golden_marseillevirus|GMAR_ORF186.p01	Insectomimevirus|ISTM_119	Kurlavirus|KY073338.1_prot_AQQ73723.1_83	Marseillevirus|MAR_ORF278	Marseillevirus_Shanghai_1|MG827395.1_prot_AVR52994.1_289	Melbournevirus|MEL_249	Port-miouvirus|PMV_261	Tunisvirus|TNS_ORF202	brazilian_marseillevirus|A3303_gp335	lausannevirus|LAU_0290	noumeavirus|NMV_173	tokyovirus|BAU80194.1
OG0000133	JTTDCMut+G4	Canne8virus|C8_292	Golden_marseillevirus|GMAR_ORF185.p01	Insectomimevirus|ISTM_120	Kurlavirus|KY073338.1_prot_AQQ73722.1_82	Marseillevirus|MAR_ORF279	Marseillevirus_Shanghai_1|MG827395.1_prot_AVR52995.1_290	Melbournevirus|MEL_250	Port-miouvirus|PMV_260	Tunisvirus|TNS_ORF201	brazilian_marseillevirus|A3303_gp334	lausannevirus|LAU_0289	noumeavirus|NMV_174	tokyovirus|BAU80195.1
OG0000134	LG+G4	Canne8virus|C8_293	Golden_marseillevirus|GMAR_ORF184.p01	Insectomimevirus|ISTM_121	Kurlavirus|KY073338.1_prot_AQQ73721.1_81	Marseillevirus|MAR_ORF280	Marseillevirus_Shanghai_1|MG827395.1_prot_AVR52996.1_291	Melbournevirus|MEL_251	Port-miouvirus|PMV_259	Tunisvirus|TNS_ORF200	brazilian_marseillevirus|A3303_gp333	lausannevirus|LAU_0288	noumeavirus|NMV_175	tokyovirus|BAU80196.1
OG0000135	LG+G4	Canne8virus|C8_294	Golden_marseillevirus|GMAR_ORF183.p01	Insectomimevirus|ISTM_122	Kurlavirus|KY073338.1_prot_AQQ73720.1_80	Marseillevirus|MAR_ORF281	Marseillevirus_Shanghai_1|MG827395.1_prot_AVR52997.1_292	Melbournevirus|MEL_251b	Port-miouvirus|PMV_258	Tunisvirus|TNS_ORF199	brazilian_marseillevirus|A3303_gp332	lausannevirus|LAU_0287	noumeavirus|NMV_176	tokyovirus|BAU80197.1
OG0000136	LG+G4	Canne8virus|C8_296	Golden_marseillevirus|GMAR_ORF182.p01	Insectomimevirus|ISTM_124	Kurlavirus|KY073338.1_prot_AQQ73718.1_78	Marseillevirus|MAR_ORF282	Marseillevirus_Shanghai_1|MG827395.1_prot_AVR52999.1_294	Melbournevirus|MEL_253	Port-miouvirus|PMV_256	Tunisvirus|TNS_ORF197	brazilian_marseillevirus|A3303_gp330	lausannevirus|LAU_0285	noumeavirus|NMV_178	tokyovirus|BAU80199.1
OG0000137	LG+R3	Canne8virus|C8_298	Golden_marseillevirus|GMAR_ORF193.p01	Insectomimevirus|ISTM_111	Kurlavirus|KY073338.1_prot_AQQ73731.1_91	Marseillevirus|MAR_ORF285	Marseillevirus_Shanghai_1|MG827395.1_prot_AVR53001.1_296	Melbournevirus|MEL_255	Port-miouvirus|PMV_269	Tunisvirus|TNS_ORF210	brazilian_marseillevirus|A3303_gp344	lausannevirus|LAU_0299	noumeavirus|NMV_164	tokyovirus|BAU80201.1
OG0000138	LG+G4	Canne8virus|C8_302	Golden_marseillevirus|GMAR_ORF180.p01	Insectomimevirus|ISTM_126	Kurlavirus|KY073338.1_prot_AQQ73716.1_76	Marseillevirus|MAR_ORF289	Marseillevirus_Shanghai_1|MG827395.1_prot_AVR53005.1_300	Melbournevirus|MEL_259	Port-miouvirus|PMV_254	Tunisvirus|TNS_ORF195	brazilian_marseillevirus|A3303_gp328	lausannevirus|LAU_0283	noumeavirus|NMV_180	tokyovirus|BAU80205.1
OG0000139	LG+G4	Canne8virus|C8_304	Golden_marseillevirus|GMAR_ORF194.p01	Insectomimevirus|ISTM_109	Kurlavirus|KY073338.1_prot_AQQ73733.1_93	Marseillevirus|MAR_ORF291	Marseillevirus_Shanghai_1|MG827395.1_prot_AVR53007.1_302	Melbournevirus|MEL_261	Port-miouvirus|PMV_271	Tunisvirus|TNS_ORF212	brazilian_marseillevirus|A3303_gp347	lausannevirus|LAU_0302	noumeavirus|NMV_162	tokyovirus|BAU80208.1
OG0000140	JTT+G4	Canne8virus|C8_306	Golden_marseillevirus|GMAR_ORF195.p01	Insectomimevirus|ISTM_107	Kurlavirus|KY073338.1_prot_AQQ73735.1_95	Marseillevirus|MAR_ORF293	Marseillevirus_Shanghai_1|MG827395.1_prot_AVR53009.1_304	Melbournevirus|MEL_263	Port-miouvirus|PMV_273	Tunisvirus|TNS_ORF214	brazilian_marseillevirus|A3303_gp349	lausannevirus|nfo	noumeavirus|NMV_160	tokyovirus|BAU80210.1
OG0000142	JTT	Canne8virus|C8_311	Golden_marseillevirus|GMAR_ORF198.p01	Insectomimevirus|ISTM_103	Kurlavirus|KY073338.1_prot_AQQ73739.1_99	Marseillevirus|MAR_ORF298	Marseillevirus_Shanghai_1|MG827395.1_prot_AVR53014.1_309	Melbournevirus|MEL_268	Port-miouvirus|PMV_278	Tunisvirus|TNS_ORF220	brazilian_marseillevirus|A3303_gp357	lausannevirus|LAU_0311	noumeavirus|NMV_156	tokyovirus|BAU80215.1
OG0000143	VT+F+R3	Canne8virus|C8_314	Golden_marseillevirus|GMAR_ORF196.p01	Insectomimevirus|ISTM_105	Kurlavirus|KY073338.1_prot_AQQ73737.1_97	Marseillevirus|MAR_ORF301	Marseillevirus_Shanghai_1|MG827395.1_prot_AVR53016.1_311	Melbournevirus|MEL_270	Port-miouvirus|PMV_276	Tunisvirus|TNS_ORF218	brazilian_marseillevirus|A3303_gp354	lausannevirus|LAU_0307	noumeavirus|NMV_158	tokyovirus|BAU80217.1
OG0000144	JTTDCMut	Canne8virus|C8_319	Golden_marseillevirus|GMAR_ORF201.p01	Insectomimevirus|ISTM_95	Kurlavirus|KY073338.1_prot_AQQ73745.1_105	Marseillevirus|MAR_ORF305	Marseillevirus_Shanghai_1|MG827395.1_prot_AVR53020.1_315	Melbournevirus|MEL_274	Port-miouvirus|PMV_287	Tunisvirus|TNS_ORF228	brazilian_marseillevirus|A3303_gp364	lausannevirus|LAU_0320	noumeavirus|NMV_149	tokyovirus|BAU80223.1
OG0000145	cpREV+G4	Canne8virus|C8_321	Golden_marseillevirus|GMAR_ORF202.p01	Insectomimevirus|ISTM_93	Kurlavirus|KY073338.1_prot_AQQ73747.1_107	Marseillevirus|MAR_ORF307	Marseillevirus_Shanghai_1|MG827395.1_prot_AVR53022.1_317	Melbournevirus|MEL_276	Port-miouvirus|PMV_289	Tunisvirus|TNS_ORF230	brazilian_marseillevirus|A3303_gp366	lausannevirus|LAU_0322	noumeavirus|NMV_147	tokyovirus|BAU80225.1
OG0000146	JTTDCMut+G4	Canne8virus|C8_324	Golden_marseillevirus|GMAR_ORF204.p01	Insectomimevirus|ISTM_90	Kurlavirus|KY073338.1_prot_AQQ73749.1_109	Marseillevirus|MAR_ORF310	Marseillevirus_Shanghai_1|MG827395.1_prot_AVR53025.1_320	Melbournevirus|MEL_278	Port-miouvirus|PMV_292	Tunisvirus|TNS_ORF233	brazilian_marseillevirus|A3303_gp370	lausannevirus|LAU_0325	noumeavirus|NMV_144	tokyovirus|BAU80228.1
OG0000147	LG+G4	Canne8virus|C8_325	Golden_marseillevirus|GMAR_ORF205.p01	Insectomimevirus|ISTM_89	Kurlavirus|KY073338.1_prot_AQQ73750.1_110	Marseillevirus|MAR_ORF311	Marseillevirus_Shanghai_1|MG827395.1_prot_AVR53026.1_321	Melbournevirus|MEL_279	Port-miouvirus|PMV_293	Tunisvirus|TNS_ORF234	brazilian_marseillevirus|A3303_gp371	lausannevirus|LAU_0326	noumeavirus|NMV_143	tokyovirus|BAU80229.1
OG0000148	Dayhoff+F+R2	Canne8virus|C8_327	Golden_marseillevirus|GMAR_ORF206.p01	Insectomimevirus|ISTM_87	Kurlavirus|KY073338.1_prot_AQQ73751.1_111	Marseillevirus|MAR_ORF312	Marseillevirus_Shanghai_1|MG827395.1_prot_AVR53028.1_323	Melbournevirus|MEL_280	Port-miouvirus|PMV_295	Tunisvirus|TNS_ORF236	brazilian_marseillevirus|A3303_gp372	lausannevirus|LAU_0328	noumeavirus|NMV_141	tokyovirus|BAU80231.1
OG0000149	JTT+I	Canne8virus|C8_328	Golden_marseillevirus|GMAR_ORF207.p01	Insectomimevirus|ISTM_86	Kurlavirus|KY073338.1_prot_AQQ73752.1_112	Marseillevirus|MAR_ORF313	Marseillevirus_Shanghai_1|MG827395.1_prot_AVR53029.1_324	Melbournevirus|MEL_281	Port-miouvirus|PMV_296	Tunisvirus|TNS_ORF237	brazilian_marseillevirus|A3303_gp373	lausannevirus|LAU_0329	noumeavirus|NMV_140	tokyovirus|BAU80232.1
OG0000150	LG+G4	Canne8virus|C8_329	Golden_marseillevirus|GMAR_ORF208.p01	Insectomimevirus|ISTM_85	Kurlavirus|KY073338.1_prot_AQQ73753.1_113	Marseillevirus|MAR_ORF314	Marseillevirus_Shanghai_1|MG827395.1_prot_AVR53030.1_325	Melbournevirus|MEL_282	Port-miouvirus|PMV_297	Tunisvirus|TNS_ORF238	brazilian_marseillevirus|A3303_gp374	lausannevirus|LAU_0330	noumeavirus|NMV_139	tokyovirus|BAU80233.1
OG0000151	JTTDCMut+G4	Canne8virus|C8_331	Golden_marseillevirus|GMAR_ORF209.p01	Insectomimevirus|ISTM_83	Kurlavirus|KY073338.1_prot_AQQ73754.1_114	Marseillevirus|MAR_ORF315	Marseillevirus_Shanghai_1|MG827395.1_prot_AVR53033.1_328	Melbournevirus|MEL_283	Port-miouvirus|PMV_298	Tunisvirus|TNS_ORF240	brazilian_marseillevirus|A3303_gp377	lausannevirus|LAU_0332	noumeavirus|NMV_137	tokyovirus|BAU80235.1
OG0000152	LG+G4	Canne8virus|C8_332	Golden_marseillevirus|GMAR_ORF210.p01	Insectomimevirus|ISTM_82	Kurlavirus|KY073338.1_prot_AQQ73755.1_115	Marseillevirus|MAR_ORF316	Marseillevirus_Shanghai_1|MG827395.1_prot_AVR53034.1_329	Melbournevirus|MEL_284	Port-miouvirus|PMV_299	Tunisvirus|TNS_ORF241	brazilian_marseillevirus|A3303_gp378	lausannevirus|LAU_0333	noumeavirus|NMV_136	tokyovirus|BAU80236.1
OG0000153	LG+G4	Canne8virus|C8_335	Golden_marseillevirus|GMAR_ORF212.p01	Insectomimevirus|ISTM_79	Kurlavirus|KY073338.1_prot_AQQ73757.1_117	Marseillevirus|MAR_ORF319	Marseillevirus_Shanghai_1|MG827395.1_prot_AVR53036.1_331	Melbournevirus|MEL_285	Port-miouvirus|PMV_303	Tunisvirus|TNS_ORF244	brazilian_marseillevirus|A3303_gp380	lausannevirus|LAU_0337	noumeavirus|NMV_133	tokyovirus|BAU80239.1
OG0000154	LG+G4	Canne8virus|C8_345	Golden_marseillevirus|DNA_pol_golden_marseillevirus	Insectomimevirus|ISTM_72	Kurlavirus|KY073338.1_prot_AQQ73765.1_125	Marseillevirus|PAR_DNApol	Marseillevirus_Shanghai_1|MG827395.1_prot_AVR53042.1_337	Melbournevirus|MEL_291	Port-miouvirus|PMV_311	Tunisvirus|TNS_ORF251	brazilian_marseillevirus|A3303_gp388	lausannevirus|LAU_0345	noumeavirus|NMV_125	tokyovirus|BAU80246.1
OG0000155	LG+G4	Canne8virus|C8_346	Golden_marseillevirus|GMAR_ORF216.p01	Insectomimevirus|ISTM_71	Kurlavirus|KY073338.1_prot_AQQ73766.1_126	Marseillevirus|MAR_ORF330	Marseillevirus_Shanghai_1|MG827395.1_prot_AVR53043.1_338	Melbournevirus|MEL_292	Port-miouvirus|PMV_312	Tunisvirus|TNS_ORF252	brazilian_marseillevirus|A3303_gp390	lausannevirus|LAU_0346	noumeavirus|NMV_124	tokyovirus|BAU80247.1
OG0000156	LG+G4	Canne8virus|C8_349	Golden_marseillevirus|GMAR_ORF214.p01	Insectomimevirus|ISTM_74	Kurlavirus|KY073338.1_prot_AQQ73763.1_123	Marseillevirus|MAR_ORF333	Marseillevirus_Shanghai_1|MG827395.1_prot_AVR53046.1_341	Melbournevirus|MEL_295	Port-miouvirus|PMV_309	Tunisvirus|TNS_ORF249	brazilian_marseillevirus|A3303_gp386	lausannevirus|LAU_0343	noumeavirus|NMV_127	tokyovirus|BAU80250.1
OG0000157	LG+G4	Canne8virus|C8_350	Golden_marseillevirus|GMAR_ORF215.p01	Insectomimevirus|ISTM_73	Kurlavirus|KY073338.1_prot_AQQ73764.1_124	Marseillevirus|MAR_ORF334	Marseillevirus_Shanghai_1|MG827395.1_prot_AVR53047.1_342	Melbournevirus|MEL_296	Port-miouvirus|PMV_310	Tunisvirus|TNS_ORF250	brazilian_marseillevirus|A3303_gp387	lausannevirus|LAU_0344	noumeavirus|NMV_126	tokyovirus|BAU80251.1
OG0000158	cpREV+G4	Canne8virus|C8_354	Golden_marseillevirus|GMAR_ORF218.p01	Insectomimevirus|ISTM_66	Kurlavirus|KY073338.1_prot_AQQ73770.1_130	Marseillevirus|MAR_ORF338	Marseillevirus_Shanghai_1|MG827395.1_prot_AVR53051.1_346	Melbournevirus|MEL_300	Port-miouvirus|PMV_315	Tunisvirus|TNS_ORF258	brazilian_marseillevirus|A3303_gp394	lausannevirus|LAU_0350	noumeavirus|NMV_119	tokyovirus|BAU80255.1
OG0000159	LG+G4	Canne8virus|C8_356	Golden_marseillevirus|GMAR_ORF221.p01	Insectomimevirus|ISTM_65	Kurlavirus|KY073338.1_prot_AQQ73771.1_131	Marseillevirus|MAR_ORF339	Marseillevirus_Shanghai_1|MG827395.1_prot_AVR53053.1_348	Melbournevirus|MEL_302	Port-miouvirus|PMV_316	Tunisvirus|TNS_ORF259	brazilian_marseillevirus|A3303_gp395	lausannevirus|LAU_0351	noumeavirus|NMV_118	tokyovirus|BAU80257.1
OG0000160	JTT+G4	Canne8virus|C8_357	Golden_marseillevirus|GMAR_ORF222.p01	Insectomimevirus|ISTM_64	Kurlavirus|KY073338.1_prot_AQQ73772.1_132	Marseillevirus|MAR_ORF340	Marseillevirus_Shanghai_1|MG827395.1_prot_AVR53054.1_349	Melbournevirus|MEL_303	Port-miouvirus|PMV_317	Tunisvirus|TNS_ORF260	brazilian_marseillevirus|A3303_gp396	lausannevirus|LAU_0352	noumeavirus|NMV_117	tokyovirus|BAU80258.1
OG0000162	VT	Canne8virus|C8_359	Golden_marseillevirus|GMAR_ORF223.p01	Insectomimevirus|ISTM_63	Kurlavirus|KY073338.1_prot_AQQ73773.1_133	Marseillevirus|MAR_ORF342	Marseillevirus_Shanghai_1|MG827395.1_prot_AVR53056.1_351	Melbournevirus|MEL_305	Port-miouvirus|PMV_318	Tunisvirus|TNS_ORF261	brazilian_marseillevirus|A3303_gp397	lausannevirus|mcp	noumeavirus|NMV_116	tokyovirus|BAU80259.1
OG0000163	LG+G4	Canne8virus|C8_384	Golden_marseillevirus|GMAR_ORF115.p01	Insectomimevirus|ISTM_215	Kurlavirus|KY073338.1_prot_AQQ73641.1_1	Marseillevirus|MAR_ORF365	Marseillevirus_Shanghai_1|MG827395.1_prot_AVR53082.1_377	Melbournevirus|MEL_326	Port-miouvirus|PMV_174	Tunisvirus|TNS_ORF99	brazilian_marseillevirus|A3303_gp235	lausannevirus|LAU_0196	noumeavirus|NMV_268	tokyovirus|BAU80276.1
OG0000164	JTT+G4	Canne8virus|C8_386	Golden_marseillevirus|GMAR_ORF225.p01	Insectomimevirus|ISTM_32	Kurlavirus|KY073338.1_prot_AQQ73789.1_150	Marseillevirus|MAR_ORF367	Marseillevirus_Shanghai_1|MG827395.1_prot_AVR53084.1_379	Melbournevirus|MEL_328	Port-miouvirus|PMV_333	Tunisvirus|TNS_ORF293	brazilian_marseillevirus|A3303_gp419	lausannevirus|LAU_0369	noumeavirus|NMV_096	tokyovirus|BAU80278.1
OG0000165	JTTDCMut+G4	Canne8virus|C8_388	Golden_marseillevirus|GMAR_ORF226.p01	Insectomimevirus|ISTM_30	Kurlavirus|KY073338.1_prot_AQQ73792.1_152	Marseillevirus|MAR_ORF369	Marseillevirus_Shanghai_1|MG827395.1_prot_AVR53086.1_381	Melbournevirus|MEL_330	Port-miouvirus|PMV_335	Tunisvirus|TNS_ORF295	brazilian_marseillevirus|A3303_gp421	lausannevirus|LAU_0371	noumeavirus|NMV_094	tokyovirus|BAU80280.1
OG0000166	LG+G4	Canne8virus|C8_398	Golden_marseillevirus|GMAR_ORF253.p01	Insectomimevirus|ISTM_449	Kurlavirus|KY073338.1_prot_AQQ73837.1_197	Marseillevirus|MAR_ORF379	Marseillevirus_Shanghai_1|MG827395.1_prot_AVR53096.1_391	Melbournevirus|MEL_338	Port-miouvirus|PMV_384	Tunisvirus|TNS_ORF352	brazilian_marseillevirus|A3303_gp479	lausannevirus|LAU_0425	noumeavirus|NMV_042	tokyovirus|BAU80289.1
OG0000167	VT	Canne8virus|C8_401	Golden_marseillevirus|GMAR_ORF250.p01	Insectomimevirus|ISTM_453	Kurlavirus|KY073338.1_prot_AQQ73834.1_194	Marseillevirus|MAR_ORF382	Marseillevirus_Shanghai_1|MG827395.1_prot_AVR53099.1_394	Melbournevirus|MEL_341	Port-miouvirus|PMV_380	Tunisvirus|TNS_ORF347	brazilian_marseillevirus|A3303_gp473	lausannevirus|LAU_0420	noumeavirus|NMV_047	tokyovirus|BAU80292.1
OG0000168	JTT+G4	Canne8virus|C8_402	Golden_marseillevirus|GMAR_ORF251.p01	Insectomimevirus|ISTM_452	Kurlavirus|KY073338.1_prot_AQQ73835.1_195	Marseillevirus|MAR_ORF383	Marseillevirus_Shanghai_1|MG827395.1_prot_AVR53100.1_395	Melbournevirus|MEL_342	Port-miouvirus|PMV_381	Tunisvirus|TNS_ORF348	brazilian_marseillevirus|A3303_gp474	lausannevirus|LAU_0421	noumeavirus|NMV_046	tokyovirus|BAU80293.1
OG0000169	LG+G4	Canne8virus|C8_405	Golden_marseillevirus|GMAR_ORF252.p01	Insectomimevirus|ISTM_450	Kurlavirus|KY073338.1_prot_AQQ73836.1_196	Marseillevirus|MAR_ORF385	Marseillevirus_Shanghai_1|MG827395.1_prot_AVR53102.1_397	Melbournevirus|MEL_343	Port-miouvirus|PMV_383	Tunisvirus|TNS_ORF351	brazilian_marseillevirus|A3303_gp476	lausannevirus|LAU_0424	noumeavirus|NMV_043	tokyovirus|BAU80296.1
OG0000170	LG+G4	Canne8virus|C8_419	Golden_marseillevirus|GMAR_ORF247.p01	Insectomimevirus|ISTM_469	Kurlavirus|KY073338.1_prot_AQQ73824.1_184	Marseillevirus|MAR_ORF396	Marseillevirus_Shanghai_1|MG827395.1_prot_AVR53117.1_412	Melbournevirus|MEL_353	Port-miouvirus|PMV_367	Tunisvirus|TNS_ORF331	brazilian_marseillevirus|A3303_gp462	lausannevirus|LAU_0408	noumeavirus|NMV_059	tokyovirus|BAU79990.1
OG0000171	JTTDCMut+I	Canne8virus|C8_420	Golden_marseillevirus|GMAR_ORF246.p01	Insectomimevirus|ISTM_470	Kurlavirus|KY073338.1_prot_AQQ73823.1_183	Marseillevirus|MAR_ORF397	Marseillevirus_Shanghai_1|MG827395.1_prot_AVR53118.1_413	Melbournevirus|MEL_354	Port-miouvirus|PMV_366	Tunisvirus|TNS_ORF330	brazilian_marseillevirus|A3303_gp461	lausannevirus|LAU_0407	noumeavirus|NMV_060	tokyovirus|BAU79989.1
OG0000172	LG+G4	Canne8virus|C8_428	Golden_marseillevirus|GMAR_ORF244.p01	Insectomimevirus|ISTM_3	Kurlavirus|KY073338.1_prot_AQQ73815.1_175	Marseillevirus|MAR_ORF404	Marseillevirus_Shanghai_1|MG827395.1_prot_AVR53124.1_419	Melbournevirus|MEL_360	Port-miouvirus|PMV_360	Tunisvirus|TNS_ORF324	brazilian_marseillevirus|A3303_gp454	lausannevirus|LAU_0400	noumeavirus|NMV_068	tokyovirus|BAU79985.1
OG0000173	LG+G4	Canne8virus|C8_431	Golden_marseillevirus|GMAR_ORF243.p01	Insectomimevirus|ISTM_6	Kurlavirus|KY073338.1_prot_AQQ73813.1_173	Marseillevirus|MAR_ORF407	Marseillevirus_Shanghai_1|MG827395.1_prot_AVR53127.1_422	Melbournevirus|MEL_362	Port-miouvirus|PMV_357	Tunisvirus|TNS_ORF321	brazilian_marseillevirus|A3303_gp445	lausannevirus|LAU_0396	noumeavirus|NMV_071	tokyovirus|BAU79982.1
OG0000174	LG+G4	Canne8virus|C8_433	Golden_marseillevirus|GMAR_ORF242.p01	Insectomimevirus|ISTM_8	Kurlavirus|KY073338.1_prot_AQQ73812.1_172	Marseillevirus|MAR_ORF408	Marseillevirus_Shanghai_1|MG827395.1_prot_AVR53129.1_424	Melbournevirus|MEL_363	Port-miouvirus|PMV_356	Tunisvirus|TNS_ORF319	brazilian_marseillevirus|A3303_gp443	lausannevirus|LAU_0394	noumeavirus|NMV_072	tokyovirus|BAU79980.1
OG0000175	LG+I	Canne8virus|C8_437	Golden_marseillevirus|GMAR_ORF238.p01	Insectomimevirus|ISTM_12	Kurlavirus|KY073338.1_prot_AQQ73807.1_167	Marseillevirus|MAR_ORF412	Marseillevirus_Shanghai_1|MG827395.1_prot_AVR53134.1_429	Melbournevirus|MEL_367	Port-miouvirus|PMV_352	Tunisvirus|TNS_ORF314	brazilian_marseillevirus|A3303_gp440	lausannevirus|LAU_0389	noumeavirus|NMV_076	tokyovirus|BAU79973.1
OG0000176	LG+G4	Canne8virus|C8_446	Golden_marseillevirus|GMAR_ORF232.p01	Insectomimevirus|ISTM_22	Kurlavirus|KY073338.1_prot_AQQ73799.1_159	Marseillevirus|MAR_ORF420	Marseillevirus_Shanghai_1|MG827395.1_prot_AVR53142.1_437	Melbournevirus|MEL_375	Port-miouvirus|PMV_342	Tunisvirus|TNS_ORF303	brazilian_marseillevirus|A3303_gp430	lausannevirus|LAU_0380	noumeavirus|NMV_086	tokyovirus|BAU79964.1
OG0000177	LG+G4	Canne8virus|C8_451	Golden_marseillevirus|GMAR_ORF269.p01	Insectomimevirus|ISTM_404	Kurlavirus|KY073338.1_prot_AQQ73864.1_224	Marseillevirus|MAR_ORF426	Marseillevirus_Shanghai_1|MG827395.1_prot_AVR53148.1_443	Melbournevirus|MEL_379	Port-miouvirus|PMV_016	Tunisvirus|TNS_ORF397	brazilian_marseillevirus|A3303_gp033	lausannevirus|LAU_0016	noumeavirus|NMV_010	tokyovirus|BAU79957.1
OG0000178	WAG+G4	Canne8virus|C8_452	Golden_marseillevirus|GMAR_ORF228.p01	Insectomimevirus|ISTM_28	Kurlavirus|KY073338.1_prot_AQQ73794.1_154	Marseillevirus|MAR_ORF427	Marseillevirus_Shanghai_1|MG827395.1_prot_AVR53149.1_444	Melbournevirus|MEL_380	Port-miouvirus|PMV_337	Tunisvirus|TNS_ORF297	brazilian_marseillevirus|A3303_gp423	lausannevirus|LAU_0373	noumeavirus|NMV_092	tokyovirus|BAU79956.1
OG0000179	FLU+G4	Canne8virus|C8_453	Golden_marseillevirus|GMAR_ORF229.p01	Insectomimevirus|ISTM_27	Kurlavirus|KY073338.1_prot_AQQ73795.1_155	Marseillevirus|MAR_ORF428	Marseillevirus_Shanghai_1|MG827395.1_prot_AVR53150.1_445	Melbournevirus|MEL_381	Port-miouvirus|PMV_338	Tunisvirus|TNS_ORF298	brazilian_marseillevirus|A3303_gp424	lausannevirus|LAU_0374	noumeavirus|NMV_091	tokyovirus|BAU79955.1
OG0000180	LG+G4	Canne8virus|C8_455	Golden_marseillevirus|GMAR_ORF254.p01	Insectomimevirus|ISTM_447	Kurlavirus|KY073338.1_prot_AQQ73839.1_199	Marseillevirus|MAR_ORF429	Marseillevirus_Shanghai_1|MG827395.1_prot_AVR53152.1_447	Melbournevirus|MEL_382	Port-miouvirus|PMV_386	Tunisvirus|TNS_ORF354	brazilian_marseillevirus|A3303_gp480	lausannevirus|LAU_0427	noumeavirus|NMV_040	tokyovirus|BAU79954.1
OG0000181	JTTDCMut+I	Canne8virus|C8_461	Golden_marseillevirus|GMAR_ORF290.p01	Insectomimevirus|ISTM_346	Kurlavirus|KY073338.1_prot_AQQ73946.1_306	Marseillevirus|MAR_ORF435	Marseillevirus_Shanghai_1|MG827395.1_prot_AVR53158.1_453	Melbournevirus|MEL_387	Port-miouvirus|PMV_090	Tunisvirus|TNS_ORF453	brazilian_marseillevirus|A3303_gp075	lausannevirus|LAU_0104	noumeavirus|NMV_365	tokyovirus|BAU79947.1
OG0000182	WAG+F+G4	Canne8virus|C8_466	Golden_marseillevirus|GMAR_ORF272.p01	Insectomimevirus|ISTM_401	Kurlavirus|KY073338.1_prot_AQQ73871.1_231	Marseillevirus|MAR_ORF440	Marseillevirus_Shanghai_1|MG827395.1_prot_AVR53163.1_458	Melbournevirus|MEL_391	Port-miouvirus|PMV_024	Tunisvirus|TNS_ORF400	brazilian_marseillevirus|A3303_gp036	lausannevirus|LAU_0024	noumeavirus|NMV_003	tokyovirus|BAU79943.1
OG0000184	LG+G4	Canne8virus|C8_471	Golden_marseillevirus|GMAR_ORF287.p01	Insectomimevirus|ISTM_352	Kurlavirus|KY073338.1_prot_AQQ73953.1_313	Marseillevirus|MAR_ORF445	Marseillevirus_Shanghai_1|MG827395.1_prot_AVR53167.1_462	Melbournevirus|MEL_394	Port-miouvirus|PMV_098	Tunisvirus|TNS_ORF447	brazilian_marseillevirus|A3303_gp083	lausannevirus|LAU_0112	noumeavirus|NMV_357	tokyovirus|BAU79937.1
OG0000185	VT	Canne8virus|C8_477	Golden_marseillevirus|GMAR_ORF289.p01	Insectomimevirus|ISTM_348	Kurlavirus|KY073338.1_prot_AQQ73949.1_309	Marseillevirus|MAR_ORF451	Marseillevirus_Shanghai_1|MG827395.1_prot_AVR53171.1_466	Melbournevirus|MEL_398	Port-miouvirus|PMV_094	Tunisvirus|TNS_ORF451	brazilian_marseillevirus|A3303_gp079	lausannevirus|LAU_0108	noumeavirus|NMV_361	tokyovirus|BAU79932.1

## Sheet: Pandoraviruses
Orthogroup	Model	Single copy orthologues
OG0000166	JTT+F+I+G4	Pandoravirus_braziliensis|pbra_cds_27	Pandoravirus_celtis|pcts_cds_960	Pandoravirus_dulcis|pdul_cds_843	Pandoravirus_inopinatum|pino_cds_248	Pandoravirus_macleodensis|pmac_cds_711	Pandoravirus_massiliensis|pmas_cds_173	Pandoravirus_neocaledonia|pneo_cds_740	Pandoravirus_pampulha|ppam_cds_748	Pandoravirus_quercus|pqer_cds_946	Pandoravirus_salinus|psal_cds_1106
OG0000167	JTT+F+G4	Pandoravirus_braziliensis|pbra_cds_40	Pandoravirus_celtis|pcts_cds_973	Pandoravirus_dulcis|pdul_cds_857	Pandoravirus_inopinatum|pino_cds_234	Pandoravirus_macleodensis|pmac_cds_727	Pandoravirus_massiliensis|pmas_cds_162	Pandoravirus_neocaledonia|pneo_cds_805	Pandoravirus_pampulha|ppam_cds_757	Pandoravirus_quercus|pqer_cds_959	Pandoravirus_salinus|psal_cds_1121
OG0000168	FLU+F+G4	Pandoravirus_braziliensis|pbra_cds_41	Pandoravirus_celtis|pcts_cds_974	Pandoravirus_dulcis|pdul_cds_858	Pandoravirus_inopinatum|pino_cds_232	Pandoravirus_macleodensis|pmac_cds_728	Pandoravirus_massiliensis|pmas_cds_160	Pandoravirus_neocaledonia|pneo_cds_807	Pandoravirus_pampulha|ppam_cds_758	Pandoravirus_quercus|pqer_cds_960	Pandoravirus_salinus|psal_cds_1124
OG0000169	JTT+F+G4	Pandoravirus_braziliensis|pbra_cds_42	Pandoravirus_celtis|pcts_cds_975	Pandoravirus_dulcis|pdul_cds_859	Pandoravirus_inopinatum|pino_cds_231	Pandoravirus_macleodensis|pmac_cds_729	Pandoravirus_massiliensis|pmas_cds_159	Pandoravirus_neocaledonia|pneo_cds_808	Pandoravirus_pampulha|ppam_cds_759	Pandoravirus_quercus|pqer_cds_961	Pandoravirus_salinus|psal_cds_1125
OG0000170	cpREV+F+G4	Pandoravirus_braziliensis|pbra_cds_46	Pandoravirus_celtis|pcts_cds_985	Pandoravirus_dulcis|pdul_cds_867	Pandoravirus_inopinatum|pino_cds_222	Pandoravirus_macleodensis|pmac_cds_733	Pandoravirus_massiliensis|pmas_cds_156	Pandoravirus_neocaledonia|pneo_cds_812	Pandoravirus_pampulha|ppam_cds_770	Pandoravirus_quercus|pqer_cds_971	Pandoravirus_salinus|psal_cds_1132
OG0000171	FLU+F+G4	Pandoravirus_braziliensis|pbra_cds_50	Pandoravirus_celtis|pcts_cds_989	Pandoravirus_dulcis|pdul_cds_536	Pandoravirus_inopinatum|pino_cds_219	Pandoravirus_macleodensis|pmac_cds_737	Pandoravirus_massiliensis|pmas_cds_154	Pandoravirus_neocaledonia|pneo_cds_816	Pandoravirus_pampulha|ppam_cds_486	Pandoravirus_quercus|pqer_cds_975	Pandoravirus_salinus|psal_cds_1135
OG0000172	JTTDCMut+F+I+G4	Pandoravirus_braziliensis|pbra_cds_52	Pandoravirus_celtis|pcts_cds_925	Pandoravirus_dulcis|pdul_cds_817	Pandoravirus_inopinatum|pino_cds_275	Pandoravirus_macleodensis|pmac_cds_738	Pandoravirus_massiliensis|pmas_cds_153	Pandoravirus_neocaledonia|pneo_cds_817	Pandoravirus_pampulha|ppam_cds_730	Pandoravirus_quercus|pqer_cds_912	Pandoravirus_salinus|psal_cds_1083
OG0000173	JTT+G4	Pandoravirus_braziliensis|pbra_cds_60	Pandoravirus_celtis|pcts_cds_999	Pandoravirus_dulcis|pdul_cds_879	Pandoravirus_inopinatum|pino_cds_208	Pandoravirus_macleodensis|pmac_cds_745	Pandoravirus_massiliensis|pmas_cds_145	Pandoravirus_neocaledonia|pneo_cds_824	Pandoravirus_pampulha|ppam_cds_779	Pandoravirus_quercus|pqer_cds_983	Pandoravirus_salinus|psal_cds_1144
OG0000174	JTT+G4	Pandoravirus_braziliensis|pbra_cds_62	Pandoravirus_celtis|pcts_cds_1003	Pandoravirus_dulcis|pdul_cds_882	Pandoravirus_inopinatum|pino_cds_202	Pandoravirus_macleodensis|pmac_cds_747	Pandoravirus_massiliensis|pmas_cds_144	Pandoravirus_neocaledonia|pneo_cds_826	Pandoravirus_pampulha|ppam_cds_782	Pandoravirus_quercus|pqer_cds_987	Pandoravirus_salinus|psal_cds_1148
OG0000175	JTT+F+G4	Pandoravirus_braziliensis|pbra_cds_68	Pandoravirus_celtis|pcts_cds_1012	Pandoravirus_dulcis|pdul_cds_891	Pandoravirus_inopinatum|pino_cds_191	Pandoravirus_macleodensis|pmac_cds_750	Pandoravirus_massiliensis|pmas_cds_141	Pandoravirus_neocaledonia|pneo_cds_829	Pandoravirus_pampulha|ppam_cds_793	Pandoravirus_quercus|pqer_cds_996	Pandoravirus_salinus|psal_cds_1156
OG0000176	VT+G4	Pandoravirus_braziliensis|pbra_cds_70	Pandoravirus_celtis|pcts_cds_1018	Pandoravirus_dulcis|pdul_cds_894	Pandoravirus_inopinatum|pino_cds_181	Pandoravirus_macleodensis|pmac_cds_752	Pandoravirus_massiliensis|pmas_cds_137	Pandoravirus_neocaledonia|pneo_cds_833	Pandoravirus_pampulha|ppam_cds_795	Pandoravirus_quercus|pqer_cds_1002	Pandoravirus_salinus|psal_cds_1160
OG0000177	JTT+I	Pandoravirus_braziliensis|pbra_cds_72	Pandoravirus_celtis|pcts_cds_1027	Pandoravirus_dulcis|pdul_cds_899	Pandoravirus_inopinatum|pino_cds_173	Pandoravirus_macleodensis|pmac_cds_754	Pandoravirus_massiliensis|pmas_cds_135	Pandoravirus_neocaledonia|pneo_cds_836	Pandoravirus_pampulha|ppam_cds_801	Pandoravirus_quercus|pqer_cds_1011	Pandoravirus_salinus|psal_cds_1166
OG0000178	JTT+F+G4	Pandoravirus_braziliensis|pbra_cds_76	Pandoravirus_celtis|pcts_cds_1036	Pandoravirus_dulcis|pdul_cds_905	Pandoravirus_inopinatum|pino_cds_163	Pandoravirus_macleodensis|pmac_cds_758	Pandoravirus_massiliensis|pmas_cds_131	Pandoravirus_neocaledonia|pneo_cds_840	Pandoravirus_pampulha|ppam_cds_806	Pandoravirus_quercus|pqer_cds_1020	Pandoravirus_salinus|psal_cds_1176
OG0000179	JTT+G4	Pandoravirus_braziliensis|pbra_cds_77	Pandoravirus_celtis|pcts_cds_1107	Pandoravirus_dulcis|pdul_cds_976	Pandoravirus_inopinatum|pino_cds_97	Pandoravirus_macleodensis|pmac_cds_759	Pandoravirus_massiliensis|pmas_cds_129	Pandoravirus_neocaledonia|pneo_cds_841	Pandoravirus_pampulha|ppam_cds_870	Pandoravirus_quercus|pqer_cds_1089	Pandoravirus_salinus|psal_cds_1248
OG0000180	JTT+F+G4	Pandoravirus_braziliensis|pbra_cds_80	Pandoravirus_celtis|pcts_cds_1039	Pandoravirus_dulcis|pdul_cds_907	Pandoravirus_inopinatum|pino_cds_162	Pandoravirus_macleodensis|pmac_cds_762	Pandoravirus_massiliensis|pmas_cds_126	Pandoravirus_neocaledonia|pneo_cds_844	Pandoravirus_pampulha|ppam_cds_807	Pandoravirus_quercus|pqer_cds_1023	Pandoravirus_salinus|psal_cds_1178
OG0000181	JTT+F+G4	Pandoravirus_braziliensis|pbra_cds_85	Pandoravirus_celtis|pcts_cds_1046	Pandoravirus_dulcis|pdul_cds_916	Pandoravirus_inopinatum|pino_cds_157	Pandoravirus_macleodensis|pmac_cds_763	Pandoravirus_massiliensis|pmas_cds_125	Pandoravirus_neocaledonia|pneo_cds_845	Pandoravirus_pampulha|ppam_cds_816	Pandoravirus_quercus|pqer_cds_1028	Pandoravirus_salinus|psal_cds_1184
OG0000182	JTT+F+G4	Pandoravirus_braziliensis|pbra_cds_86	Pandoravirus_celtis|pcts_cds_1047	Pandoravirus_dulcis|pdul_cds_917	Pandoravirus_inopinatum|pino_cds_156	Pandoravirus_macleodensis|pmac_cds_764	Pandoravirus_massiliensis|pmas_cds_124	Pandoravirus_neocaledonia|pneo_cds_846	Pandoravirus_pampulha|ppam_cds_817	Pandoravirus_quercus|pqer_cds_1029	Pandoravirus_salinus|psal_cds_1185
OG0000183	mtVer+F+G4	Pandoravirus_braziliensis|pbra_cds_88	Pandoravirus_celtis|pcts_cds_1050	Pandoravirus_dulcis|pdul_cds_920	Pandoravirus_inopinatum|pino_cds_151	Pandoravirus_macleodensis|pmac_cds_766	Pandoravirus_massiliensis|pmas_cds_122	Pandoravirus_neocaledonia|pneo_cds_848	Pandoravirus_pampulha|ppam_cds_820	Pandoravirus_quercus|pqer_cds_1032	Pandoravirus_salinus|psal_cds_1189
OG0000184	mtVer+F+G4	Pandoravirus_braziliensis|pbra_cds_93	Pandoravirus_celtis|pcts_cds_1051	Pandoravirus_dulcis|pdul_cds_921	Pandoravirus_inopinatum|pino_cds_150	Pandoravirus_macleodensis|pmac_cds_770	Pandoravirus_massiliensis|pmas_cds_118	Pandoravirus_neocaledonia|pneo_cds_852	Pandoravirus_pampulha|ppam_cds_821	Pandoravirus_quercus|pqer_cds_1033	Pandoravirus_salinus|psal_cds_1190
OG0000185	JTTDCMut+F+G4	Pandoravirus_braziliensis|pbra_cds_94	Pandoravirus_celtis|pcts_cds_1052	Pandoravirus_dulcis|pdul_cds_922	Pandoravirus_inopinatum|pino_cds_149	Pandoravirus_macleodensis|pmac_cds_771	Pandoravirus_massiliensis|pmas_cds_117	Pandoravirus_neocaledonia|pneo_cds_854	Pandoravirus_pampulha|ppam_cds_822	Pandoravirus_quercus|pqer_cds_1034	Pandoravirus_salinus|psal_cds_1191
OG0000186	JTT+G4	Pandoravirus_braziliensis|pbra_cds_95	Pandoravirus_celtis|pcts_cds_19	Pandoravirus_dulcis|pdul_cds_6	Pandoravirus_inopinatum|pino_cds_1295	Pandoravirus_macleodensis|pmac_cds_772	Pandoravirus_massiliensis|pmas_cds_139	Pandoravirus_neocaledonia|pneo_cds_830	Pandoravirus_pampulha|ppam_cds_4	Pandoravirus_quercus|pqer_cds_26	Pandoravirus_salinus|psal_cds_4
OG0000187	FLU+F+G4	Pandoravirus_braziliensis|pbra_cds_96	Pandoravirus_celtis|pcts_cds_1054	Pandoravirus_dulcis|pdul_cds_923	Pandoravirus_inopinatum|pino_cds_148	Pandoravirus_macleodensis|pmac_cds_773	Pandoravirus_massiliensis|pmas_cds_116	Pandoravirus_neocaledonia|pneo_cds_855	Pandoravirus_pampulha|ppam_cds_823	Pandoravirus_quercus|pqer_cds_1036	Pandoravirus_salinus|psal_cds_1192
OG0000188	FLU+F+G4	Pandoravirus_braziliensis|pbra_cds_98	Pandoravirus_celtis|pcts_cds_1057	Pandoravirus_dulcis|pdul_cds_926	Pandoravirus_inopinatum|pino_cds_145	Pandoravirus_macleodensis|pmac_cds_775	Pandoravirus_massiliensis|pmas_cds_114	Pandoravirus_neocaledonia|pneo_cds_857	Pandoravirus_pampulha|ppam_cds_826	Pandoravirus_quercus|pqer_cds_1039	Pandoravirus_salinus|psal_cds_1196
OG0000189	mtVer+F+G4	Pandoravirus_braziliensis|pbra_cds_100	Pandoravirus_celtis|pcts_cds_1059	Pandoravirus_dulcis|pdul_cds_929	Pandoravirus_inopinatum|pino_cds_143	Pandoravirus_macleodensis|pmac_cds_776	Pandoravirus_massiliensis|pmas_cds_113	Pandoravirus_neocaledonia|pneo_cds_858	Pandoravirus_pampulha|ppam_cds_828	Pandoravirus_quercus|pqer_cds_1041	Pandoravirus_salinus|psal_cds_1198
OG0000191	JTT+F+G4	Pandoravirus_braziliensis|pbra_cds_105	Pandoravirus_celtis|pcts_cds_1066	Pandoravirus_dulcis|pdul_cds_932	Pandoravirus_inopinatum|pino_cds_136	Pandoravirus_macleodensis|pmac_cds_781	Pandoravirus_massiliensis|pmas_cds_109	Pandoravirus_neocaledonia|pneo_cds_862	Pandoravirus_pampulha|ppam_cds_831	Pandoravirus_quercus|pqer_cds_1047	Pandoravirus_salinus|psal_cds_1200
OG0000192	JTT+F+I+G4	Pandoravirus_braziliensis|pbra_cds_108	Pandoravirus_celtis|pcts_cds_1072	Pandoravirus_dulcis|pdul_cds_937	Pandoravirus_inopinatum|pino_cds_130	Pandoravirus_macleodensis|pmac_cds_784	Pandoravirus_massiliensis|pmas_cds_106	Pandoravirus_neocaledonia|pneo_cds_865	Pandoravirus_pampulha|ppam_cds_833	Pandoravirus_quercus|pqer_cds_1053	Pandoravirus_salinus|psal_cds_1206
OG0000193	JTT+F+G4	Pandoravirus_braziliensis|pbra_cds_109	Pandoravirus_celtis|pcts_cds_1074	Pandoravirus_dulcis|pdul_cds_939	Pandoravirus_inopinatum|pino_cds_127	Pandoravirus_macleodensis|pmac_cds_785	Pandoravirus_massiliensis|pmas_cds_105	Pandoravirus_neocaledonia|pneo_cds_866	Pandoravirus_pampulha|ppam_cds_835	Pandoravirus_quercus|pqer_cds_1055	Pandoravirus_salinus|psal_cds_1208
OG0000194	mtVer+F+G4	Pandoravirus_braziliensis|pbra_cds_110	Pandoravirus_celtis|pcts_cds_1076	Pandoravirus_dulcis|pdul_cds_943	Pandoravirus_inopinatum|pino_cds_125	Pandoravirus_macleodensis|pmac_cds_786	Pandoravirus_massiliensis|pmas_cds_104	Pandoravirus_neocaledonia|pneo_cds_867	Pandoravirus_pampulha|ppam_cds_837	Pandoravirus_quercus|pqer_cds_1057	Pandoravirus_salinus|psal_cds_1210
OG0000195	JTT+F+G4	Pandoravirus_braziliensis|pbra_cds_113	Pandoravirus_celtis|pcts_cds_1078	Pandoravirus_dulcis|pdul_cds_949	Pandoravirus_inopinatum|pino_cds_124	Pandoravirus_macleodensis|pmac_cds_787	Pandoravirus_massiliensis|pmas_cds_103	Pandoravirus_neocaledonia|pneo_cds_868	Pandoravirus_pampulha|ppam_cds_841	Pandoravirus_quercus|pqer_cds_1058	Pandoravirus_salinus|psal_cds_1212
OG0000196	JTT+F+G4	Pandoravirus_braziliensis|pbra_cds_115	Pandoravirus_celtis|pcts_cds_1080	Pandoravirus_dulcis|pdul_cds_951	Pandoravirus_inopinatum|pino_cds_122	Pandoravirus_macleodensis|pmac_cds_789	Pandoravirus_massiliensis|pmas_cds_101	Pandoravirus_neocaledonia|pneo_cds_870	Pandoravirus_pampulha|ppam_cds_843	Pandoravirus_quercus|pqer_cds_1060	Pandoravirus_salinus|psal_cds_1214
OG0000197	JTT+F+G4	Pandoravirus_braziliensis|pbra_cds_116	Pandoravirus_celtis|pcts_cds_1083	Pandoravirus_dulcis|pdul_cds_954	Pandoravirus_inopinatum|pino_cds_120	Pandoravirus_macleodensis|pmac_cds_790	Pandoravirus_massiliensis|pmas_cds_100	Pandoravirus_neocaledonia|pneo_cds_872	Pandoravirus_pampulha|ppam_cds_845	Pandoravirus_quercus|pqer_cds_1063	Pandoravirus_salinus|psal_cds_1217
OG0000198	mtVer+F+G4	Pandoravirus_braziliensis|pbra_cds_118	Pandoravirus_celtis|pcts_cds_1085	Pandoravirus_dulcis|pdul_cds_955	Pandoravirus_inopinatum|pino_cds_119	Pandoravirus_macleodensis|pmac_cds_800	Pandoravirus_massiliensis|pmas_cds_98	Pandoravirus_neocaledonia|pneo_cds_873	Pandoravirus_pampulha|ppam_cds_846	Pandoravirus_quercus|pqer_cds_1066	Pandoravirus_salinus|psal_cds_1219
OG0000199	JTT+G4	Pandoravirus_braziliensis|pbra_cds_120	Pandoravirus_celtis|pcts_cds_1087	Pandoravirus_dulcis|pdul_cds_957	Pandoravirus_inopinatum|pino_cds_117	Pandoravirus_macleodensis|pmac_cds_802	Pandoravirus_massiliensis|pmas_cds_96	Pandoravirus_neocaledonia|pneo_cds_875	Pandoravirus_pampulha|ppam_cds_848	Pandoravirus_quercus|pqer_cds_1068	Pandoravirus_salinus|psal_cds_1222
OG0000200	FLU+F+G4	Pandoravirus_braziliensis|pbra_cds_122	Pandoravirus_celtis|pcts_cds_1089	Pandoravirus_dulcis|pdul_cds_959	Pandoravirus_inopinatum|pino_cds_115	Pandoravirus_macleodensis|pmac_cds_804	Pandoravirus_massiliensis|pmas_cds_94	Pandoravirus_neocaledonia|pneo_cds_877	Pandoravirus_pampulha|ppam_cds_850	Pandoravirus_quercus|pqer_cds_1070	Pandoravirus_salinus|psal_cds_1224
OG0000201	JTT+I	Pandoravirus_braziliensis|pbra_cds_124	Pandoravirus_celtis|pcts_cds_1091	Pandoravirus_dulcis|pdul_cds_960	Pandoravirus_inopinatum|pino_cds_113	Pandoravirus_macleodensis|pmac_cds_807	Pandoravirus_massiliensis|pmas_cds_92	Pandoravirus_neocaledonia|pneo_cds_879	Pandoravirus_pampulha|ppam_cds_851	Pandoravirus_quercus|pqer_cds_1072	Pandoravirus_salinus|psal_cds_1225
OG0000202	mtVer+F+G4	Pandoravirus_braziliensis|pbra_cds_126	Pandoravirus_celtis|pcts_cds_1093	Pandoravirus_dulcis|pdul_cds_962	Pandoravirus_inopinatum|pino_cds_112	Pandoravirus_macleodensis|pmac_cds_809	Pandoravirus_massiliensis|pmas_cds_91	Pandoravirus_neocaledonia|pneo_cds_884	Pandoravirus_pampulha|ppam_cds_853	Pandoravirus_quercus|pqer_cds_1074	Pandoravirus_salinus|psal_cds_1227
OG0000203	mtVer+F+G4	Pandoravirus_braziliensis|pbra_cds_130	Pandoravirus_celtis|pcts_cds_1095	Pandoravirus_dulcis|pdul_cds_964	Pandoravirus_inopinatum|pino_cds_110	Pandoravirus_macleodensis|pmac_cds_813	Pandoravirus_massiliensis|pmas_cds_88	Pandoravirus_neocaledonia|pneo_cds_888	Pandoravirus_pampulha|ppam_cds_859	Pandoravirus_quercus|pqer_cds_1076	Pandoravirus_salinus|psal_cds_1232
OG0000204	JTT+F+I+G4	Pandoravirus_braziliensis|pbra_cds_131	Pandoravirus_celtis|pcts_cds_1096	Pandoravirus_dulcis|pdul_cds_965	Pandoravirus_inopinatum|pino_cds_109	Pandoravirus_macleodensis|pmac_cds_814	Pandoravirus_massiliensis|pmas_cds_87	Pandoravirus_neocaledonia|pneo_cds_889	Pandoravirus_pampulha|ppam_cds_860	Pandoravirus_quercus|pqer_cds_1077	Pandoravirus_salinus|psal_cds_1233
OG0000205	FLU+F+G4	Pandoravirus_braziliensis|pbra_cds_132	Pandoravirus_celtis|pcts_cds_1102	Pandoravirus_dulcis|pdul_cds_968	Pandoravirus_inopinatum|pino_cds_104	Pandoravirus_macleodensis|pmac_cds_815	Pandoravirus_massiliensis|pmas_cds_86	Pandoravirus_neocaledonia|pneo_cds_890	Pandoravirus_pampulha|ppam_cds_863	Pandoravirus_quercus|pqer_cds_1083	Pandoravirus_salinus|psal_cds_1236
OG0000206	JTT+G4	Pandoravirus_braziliensis|pbra_cds_138	Pandoravirus_celtis|pcts_cds_29	Pandoravirus_dulcis|pdul_cds_19	Pandoravirus_inopinatum|pino_cds_1283	Pandoravirus_macleodensis|pmac_cds_821	Pandoravirus_massiliensis|pmas_cds_81	Pandoravirus_neocaledonia|pneo_cds_895	Pandoravirus_pampulha|ppam_cds_16	Pandoravirus_quercus|pqer_cds_37	Pandoravirus_salinus|psal_cds_33
OG0000207	JTT+F+G4	Pandoravirus_braziliensis|pbra_cds_140	Pandoravirus_celtis|pcts_cds_1106	Pandoravirus_dulcis|pdul_cds_974	Pandoravirus_inopinatum|pino_cds_98	Pandoravirus_macleodensis|pmac_cds_823	Pandoravirus_massiliensis|pmas_cds_79	Pandoravirus_neocaledonia|pneo_cds_897	Pandoravirus_pampulha|ppam_cds_868	Pandoravirus_quercus|pqer_cds_1088	Pandoravirus_salinus|psal_cds_1246
OG0000208	JTT+F+G4	Pandoravirus_braziliensis|pbra_cds_142	Pandoravirus_celtis|pcts_cds_1109	Pandoravirus_dulcis|pdul_cds_977	Pandoravirus_inopinatum|pino_cds_95	Pandoravirus_macleodensis|pmac_cds_826	Pandoravirus_massiliensis|pmas_cds_78	Pandoravirus_neocaledonia|pneo_cds_899	Pandoravirus_pampulha|ppam_cds_871	Pandoravirus_quercus|pqer_cds_1092	Pandoravirus_salinus|psal_cds_1249
OG0000209	JTT+F+G4	Pandoravirus_braziliensis|pbra_cds_147	Pandoravirus_celtis|pcts_cds_1112	Pandoravirus_dulcis|pdul_cds_978	Pandoravirus_inopinatum|pino_cds_89	Pandoravirus_macleodensis|pmac_cds_830	Pandoravirus_massiliensis|pmas_cds_74	Pandoravirus_neocaledonia|pneo_cds_901	Pandoravirus_pampulha|ppam_cds_873	Pandoravirus_quercus|pqer_cds_1095	Pandoravirus_salinus|psal_cds_1253
OG0000210	HIVb+F+G4	Pandoravirus_braziliensis|pbra_cds_149	Pandoravirus_celtis|pcts_cds_1115	Pandoravirus_dulcis|pdul_cds_983	Pandoravirus_inopinatum|pino_cds_86	Pandoravirus_macleodensis|pmac_cds_831	Pandoravirus_massiliensis|pmas_cds_72	Pandoravirus_neocaledonia|pneo_cds_903	Pandoravirus_pampulha|ppam_cds_878	Pandoravirus_quercus|pqer_cds_1098	Pandoravirus_salinus|psal_cds_1256
OG0000211	JTT+F+G4	Pandoravirus_braziliensis|pbra_cds_151	Pandoravirus_celtis|pcts_cds_1116	Pandoravirus_dulcis|pdul_cds_984	Pandoravirus_inopinatum|pino_cds_85	Pandoravirus_macleodensis|pmac_cds_835	Pandoravirus_massiliensis|pmas_cds_71	Pandoravirus_neocaledonia|pneo_cds_905	Pandoravirus_pampulha|ppam_cds_879	Pandoravirus_quercus|pqer_cds_1099	Pandoravirus_salinus|psal_cds_1257
OG0000212	JTT+R2	Pandoravirus_braziliensis|pbra_cds_155	Pandoravirus_celtis|pcts_cds_1119	Pandoravirus_dulcis|pdul_cds_990	Pandoravirus_inopinatum|pino_cds_81	Pandoravirus_macleodensis|pmac_cds_839	Pandoravirus_massiliensis|pmas_cds_68	Pandoravirus_neocaledonia|pneo_cds_908	Pandoravirus_pampulha|ppam_cds_886	Pandoravirus_quercus|pqer_cds_1102	Pandoravirus_salinus|psal_cds_1260
OG0000213	JTT+F+I+G4	Pandoravirus_braziliensis|pbra_cds_156	Pandoravirus_celtis|pcts_cds_1120	Pandoravirus_dulcis|pdul_cds_992	Pandoravirus_inopinatum|pino_cds_80	Pandoravirus_macleodensis|pmac_cds_840	Pandoravirus_massiliensis|pmas_cds_67	Pandoravirus_neocaledonia|pneo_cds_909	Pandoravirus_pampulha|ppam_cds_887	Pandoravirus_quercus|pqer_cds_1103	Pandoravirus_salinus|psal_cds_1261
OG0000214	mtVer+F+G4	Pandoravirus_braziliensis|pbra_cds_157	Pandoravirus_celtis|pcts_cds_1121	Pandoravirus_dulcis|pdul_cds_993	Pandoravirus_inopinatum|pino_cds_79	Pandoravirus_macleodensis|pmac_cds_841	Pandoravirus_massiliensis|pmas_cds_66	Pandoravirus_neocaledonia|pneo_cds_910	Pandoravirus_pampulha|ppam_cds_888	Pandoravirus_quercus|pqer_cds_1104	Pandoravirus_salinus|psal_cds_1262
OG0000215	mtVer+F+G4	Pandoravirus_braziliensis|pbra_cds_159	Pandoravirus_celtis|pcts_cds_1122	Pandoravirus_dulcis|pdul_cds_994	Pandoravirus_inopinatum|pino_cds_78	Pandoravirus_macleodensis|pmac_cds_842	Pandoravirus_massiliensis|pmas_cds_65	Pandoravirus_neocaledonia|pneo_cds_911	Pandoravirus_pampulha|ppam_cds_889	Pandoravirus_quercus|pqer_cds_1105	Pandoravirus_salinus|psal_cds_1264
OG0000216	mtVer+F+G4	Pandoravirus_braziliensis|pbra_cds_161	Pandoravirus_celtis|pcts_cds_1125	Pandoravirus_dulcis|pdul_cds_997	Pandoravirus_inopinatum|pino_cds_75	Pandoravirus_macleodensis|pmac_cds_844	Pandoravirus_massiliensis|pmas_cds_64	Pandoravirus_neocaledonia|pneo_cds_913	Pandoravirus_pampulha|ppam_cds_891	Pandoravirus_quercus|pqer_cds_1110	Pandoravirus_salinus|psal_cds_1266
OG0000217	mtVer+F+R3	Pandoravirus_braziliensis|pbra_cds_162	Pandoravirus_celtis|pcts_cds_1128	Pandoravirus_dulcis|pdul_cds_1000	Pandoravirus_inopinatum|pino_cds_72	Pandoravirus_macleodensis|pmac_cds_845	Pandoravirus_massiliensis|pmas_cds_63	Pandoravirus_neocaledonia|pneo_cds_914	Pandoravirus_pampulha|ppam_cds_894	Pandoravirus_quercus|pqer_cds_1113	Pandoravirus_salinus|psal_cds_1268
OG0000218	JTTDCMut+F+G4	Pandoravirus_braziliensis|pbra_cds_164	Pandoravirus_celtis|pcts_cds_1130	Pandoravirus_dulcis|pdul_cds_1001	Pandoravirus_inopinatum|pino_cds_70	Pandoravirus_macleodensis|pmac_cds_847	Pandoravirus_massiliensis|pmas_cds_61	Pandoravirus_neocaledonia|pneo_cds_916	Pandoravirus_pampulha|ppam_cds_895	Pandoravirus_quercus|pqer_cds_1115	Pandoravirus_salinus|psal_cds_1269
OG0000219	JTT+F+G4	Pandoravirus_braziliensis|pbra_cds_165	Pandoravirus_celtis|pcts_cds_1131	Pandoravirus_dulcis|pdul_cds_1002	Pandoravirus_inopinatum|pino_cds_68	Pandoravirus_macleodensis|pmac_cds_848	Pandoravirus_massiliensis|pmas_cds_60	Pandoravirus_neocaledonia|pneo_cds_917	Pandoravirus_pampulha|ppam_cds_896	Pandoravirus_quercus|pqer_cds_1116	Pandoravirus_salinus|psal_cds_1272
OG0000220	JTT+F+G4	Pandoravirus_braziliensis|pbra_cds_166	Pandoravirus_celtis|pcts_cds_1134	Pandoravirus_dulcis|pdul_cds_1003	Pandoravirus_inopinatum|pino_cds_65	Pandoravirus_macleodensis|pmac_cds_849	Pandoravirus_massiliensis|pmas_cds_59	Pandoravirus_neocaledonia|pneo_cds_918	Pandoravirus_pampulha|ppam_cds_897	Pandoravirus_quercus|pqer_cds_1119	Pandoravirus_salinus|psal_cds_1273
OG0000221	JTT+F+G4	Pandoravirus_braziliensis|pbra_cds_168	Pandoravirus_celtis|pcts_cds_1138	Pandoravirus_dulcis|pdul_cds_1006	Pandoravirus_inopinatum|pino_cds_63	Pandoravirus_macleodensis|pmac_cds_851	Pandoravirus_massiliensis|pmas_cds_57	Pandoravirus_neocaledonia|pneo_cds_920	Pandoravirus_pampulha|ppam_cds_900	Pandoravirus_quercus|pqer_cds_1123	Pandoravirus_salinus|psal_cds_1277
OG0000222	JTT+G4	Pandoravirus_braziliensis|pbra_cds_176	Pandoravirus_celtis|pcts_cds_1143	Pandoravirus_dulcis|pdul_cds_1011	Pandoravirus_inopinatum|pino_cds_57	Pandoravirus_macleodensis|pmac_cds_855	Pandoravirus_massiliensis|pmas_cds_53	Pandoravirus_neocaledonia|pneo_cds_926	Pandoravirus_pampulha|ppam_cds_908	Pandoravirus_quercus|pqer_cds_1128	Pandoravirus_salinus|psal_cds_1285
OG0000223	JTT+G4	Pandoravirus_braziliensis|pbra_cds_177	Pandoravirus_celtis|pcts_cds_1145	Pandoravirus_dulcis|pdul_cds_1012	Pandoravirus_inopinatum|pino_cds_55	Pandoravirus_macleodensis|pmac_cds_856	Pandoravirus_massiliensis|pmas_cds_52	Pandoravirus_neocaledonia|pneo_cds_927	Pandoravirus_pampulha|ppam_cds_910	Pandoravirus_quercus|pqer_cds_1130	Pandoravirus_salinus|psal_cds_1287
OG0000224	JTT+R2	Pandoravirus_braziliensis|pbra_cds_178	Pandoravirus_celtis|pcts_cds_1146	Pandoravirus_dulcis|pdul_cds_1013	Pandoravirus_inopinatum|pino_cds_54	Pandoravirus_macleodensis|pmac_cds_857	Pandoravirus_massiliensis|pmas_cds_51	Pandoravirus_neocaledonia|pneo_cds_928	Pandoravirus_pampulha|ppam_cds_911	Pandoravirus_quercus|pqer_cds_1131	Pandoravirus_salinus|psal_cds_1288
OG0000225	JTT+I	Pandoravirus_braziliensis|pbra_cds_179	Pandoravirus_celtis|pcts_cds_1147	Pandoravirus_dulcis|pdul_cds_1014	Pandoravirus_inopinatum|pino_cds_53	Pandoravirus_macleodensis|pmac_cds_858	Pandoravirus_massiliensis|pmas_cds_50	Pandoravirus_neocaledonia|pneo_cds_929	Pandoravirus_pampulha|ppam_cds_912	Pandoravirus_quercus|pqer_cds_1132	Pandoravirus_salinus|psal_cds_1289
OG0000226	JTT+F+G4	Pandoravirus_braziliensis|pbra_cds_183	Pandoravirus_celtis|pcts_cds_1149	Pandoravirus_dulcis|pdul_cds_1016	Pandoravirus_inopinatum|pino_cds_51	Pandoravirus_macleodensis|pmac_cds_871	Pandoravirus_massiliensis|pmas_cds_47	Pandoravirus_neocaledonia|pneo_cds_932	Pandoravirus_pampulha|ppam_cds_914	Pandoravirus_quercus|pqer_cds_1134	Pandoravirus_salinus|psal_cds_1290
OG0000227	JTT+F+G4	Pandoravirus_braziliensis|pbra_cds_189	Pandoravirus_celtis|pcts_cds_1150	Pandoravirus_dulcis|pdul_cds_1017	Pandoravirus_inopinatum|pino_cds_50	Pandoravirus_macleodensis|pmac_cds_878	Pandoravirus_massiliensis|pmas_cds_42	Pandoravirus_neocaledonia|pneo_cds_938	Pandoravirus_pampulha|ppam_cds_915	Pandoravirus_quercus|pqer_cds_1135	Pandoravirus_salinus|psal_cds_1291
OG0000228	JTT+G4	Pandoravirus_braziliensis|pbra_cds_190	Pandoravirus_celtis|pcts_cds_1151	Pandoravirus_dulcis|pdul_cds_1018	Pandoravirus_inopinatum|pino_cds_49	Pandoravirus_macleodensis|pmac_cds_879	Pandoravirus_massiliensis|pmas_cds_41	Pandoravirus_neocaledonia|pneo_cds_939	Pandoravirus_pampulha|ppam_cds_916	Pandoravirus_quercus|pqer_cds_1136	Pandoravirus_salinus|psal_cds_1292
OG0000229	HIVb+F+G4	Pandoravirus_braziliensis|pbra_cds_191	Pandoravirus_celtis|pcts_cds_1152	Pandoravirus_dulcis|pdul_cds_1019	Pandoravirus_inopinatum|pino_cds_48	Pandoravirus_macleodensis|pmac_cds_880	Pandoravirus_massiliensis|pmas_cds_40	Pandoravirus_neocaledonia|pneo_cds_940	Pandoravirus_pampulha|ppam_cds_918	Pandoravirus_quercus|pqer_cds_1137	Pandoravirus_salinus|psal_cds_1293
OG0000230	JTT+F+G4	Pandoravirus_braziliensis|pbra_cds_192	Pandoravirus_celtis|pcts_cds_1153	Pandoravirus_dulcis|pdul_cds_1020	Pandoravirus_inopinatum|pino_cds_44	Pandoravirus_macleodensis|pmac_cds_881	Pandoravirus_massiliensis|pmas_cds_39	Pandoravirus_neocaledonia|pneo_cds_941	Pandoravirus_pampulha|ppam_cds_919	Pandoravirus_quercus|pqer_cds_1138	Pandoravirus_salinus|psal_cds_1294
OG0000231	JTT+F+I+G4	Pandoravirus_braziliensis|pbra_cds_196	Pandoravirus_celtis|pcts_cds_1160	Pandoravirus_dulcis|pdul_cds_1027	Pandoravirus_inopinatum|pino_cds_36	Pandoravirus_macleodensis|pmac_cds_885	Pandoravirus_massiliensis|pmas_cds_35	Pandoravirus_neocaledonia|pneo_cds_948	Pandoravirus_pampulha|ppam_cds_924	Pandoravirus_quercus|pqer_cds_1145	Pandoravirus_salinus|psal_cds_1376
OG0000232	JTT+F+I	Pandoravirus_braziliensis|pbra_cds_198	Pandoravirus_celtis|pcts_cds_1161	Pandoravirus_dulcis|pdul_cds_1029	Pandoravirus_inopinatum|pino_cds_34	Pandoravirus_macleodensis|pmac_cds_887	Pandoravirus_massiliensis|pmas_cds_34	Pandoravirus_neocaledonia|pneo_cds_949	Pandoravirus_pampulha|ppam_cds_926	Pandoravirus_quercus|pqer_cds_1146	Pandoravirus_salinus|psal_cds_1378
OG0000233	JTT+F+G4	Pandoravirus_braziliensis|pbra_cds_199	Pandoravirus_celtis|pcts_cds_1163	Pandoravirus_dulcis|pdul_cds_1030	Pandoravirus_inopinatum|pino_cds_33	Pandoravirus_macleodensis|pmac_cds_888	Pandoravirus_massiliensis|pmas_cds_33	Pandoravirus_neocaledonia|pneo_cds_950	Pandoravirus_pampulha|ppam_cds_927	Pandoravirus_quercus|pqer_cds_1147	Pandoravirus_salinus|psal_cds_1379
OG0000234	JTT+F+I+G4	Pandoravirus_braziliensis|pbra_cds_200	Pandoravirus_celtis|pcts_cds_1164	Pandoravirus_dulcis|pdul_cds_1031	Pandoravirus_inopinatum|pino_cds_32	Pandoravirus_macleodensis|pmac_cds_889	Pandoravirus_massiliensis|pmas_cds_32	Pandoravirus_neocaledonia|pneo_cds_951	Pandoravirus_pampulha|ppam_cds_928	Pandoravirus_quercus|pqer_cds_1148	Pandoravirus_salinus|psal_cds_1380
OG0000235	JTT+F+G4	Pandoravirus_braziliensis|pbra_cds_201	Pandoravirus_celtis|pcts_cds_1165	Pandoravirus_dulcis|pdul_cds_1032	Pandoravirus_inopinatum|pino_cds_31	Pandoravirus_macleodensis|pmac_cds_890	Pandoravirus_massiliensis|pmas_cds_31	Pandoravirus_neocaledonia|pneo_cds_952	Pandoravirus_pampulha|ppam_cds_929	Pandoravirus_quercus|pqer_cds_1149	Pandoravirus_salinus|psal_cds_1381
OG0000236	JTT+F+G4	Pandoravirus_braziliensis|pbra_cds_208	Pandoravirus_celtis|pcts_cds_1168	Pandoravirus_dulcis|pdul_cds_1034	Pandoravirus_inopinatum|pino_cds_29	Pandoravirus_macleodensis|pmac_cds_895	Pandoravirus_massiliensis|pmas_cds_26	Pandoravirus_neocaledonia|pneo_cds_956	Pandoravirus_pampulha|ppam_cds_931	Pandoravirus_quercus|pqer_cds_1151	Pandoravirus_salinus|psal_cds_1383
OG0000239	mtVer+F+G4	Pandoravirus_braziliensis|pbra_cds_219	Pandoravirus_celtis|pcts_cds_1183	Pandoravirus_dulcis|pdul_cds_1046	Pandoravirus_inopinatum|pino_cds_15	Pandoravirus_macleodensis|pmac_cds_905	Pandoravirus_massiliensis|pmas_cds_21	Pandoravirus_neocaledonia|pneo_cds_964	Pandoravirus_pampulha|ppam_cds_942	Pandoravirus_quercus|pqer_cds_1162	Pandoravirus_salinus|psal_cds_1390
OG0000240	JTTDCMut+F+R2	Pandoravirus_braziliensis|pbra_cds_248	Pandoravirus_celtis|pcts_cds_951	Pandoravirus_dulcis|pdul_cds_839	Pandoravirus_inopinatum|pino_cds_250	Pandoravirus_macleodensis|pmac_cds_701	Pandoravirus_massiliensis|pmas_cds_189	Pandoravirus_neocaledonia|pneo_cds_701	Pandoravirus_pampulha|ppam_cds_744	Pandoravirus_quercus|pqer_cds_937	Pandoravirus_salinus|psal_cds_1103
OG0000241	JTT+F+G4	Pandoravirus_braziliensis|pbra_cds_249	Pandoravirus_celtis|pcts_cds_950	Pandoravirus_dulcis|pdul_cds_838	Pandoravirus_inopinatum|pino_cds_251	Pandoravirus_macleodensis|pmac_cds_700	Pandoravirus_massiliensis|pmas_cds_190	Pandoravirus_neocaledonia|pneo_cds_700	Pandoravirus_pampulha|ppam_cds_743	Pandoravirus_quercus|pqer_cds_936	Pandoravirus_salinus|psal_cds_1102
OG0000242	JTTDCMut+F+G4	Pandoravirus_braziliensis|pbra_cds_253	Pandoravirus_celtis|pcts_cds_949	Pandoravirus_dulcis|pdul_cds_837	Pandoravirus_inopinatum|pino_cds_252	Pandoravirus_macleodensis|pmac_cds_697	Pandoravirus_massiliensis|pmas_cds_191	Pandoravirus_neocaledonia|pneo_cds_698	Pandoravirus_pampulha|ppam_cds_742	Pandoravirus_quercus|pqer_cds_935	Pandoravirus_salinus|psal_cds_1101
OG0000243	mtVer+F+G4	Pandoravirus_braziliensis|pbra_cds_254	Pandoravirus_celtis|pcts_cds_948	Pandoravirus_dulcis|pdul_cds_836	Pandoravirus_inopinatum|pino_cds_253	Pandoravirus_macleodensis|pmac_cds_696	Pandoravirus_massiliensis|pmas_cds_192	Pandoravirus_neocaledonia|pneo_cds_697	Pandoravirus_pampulha|ppam_cds_741	Pandoravirus_quercus|pqer_cds_934	Pandoravirus_salinus|psal_cds_1100
OG0000244	mtVer+F+G4	Pandoravirus_braziliensis|pbra_cds_263	Pandoravirus_celtis|pcts_cds_470	Pandoravirus_dulcis|pdul_cds_861	Pandoravirus_inopinatum|pino_cds_846	Pandoravirus_macleodensis|pmac_cds_687	Pandoravirus_massiliensis|pmas_cds_270	Pandoravirus_neocaledonia|pneo_cds_686	Pandoravirus_pampulha|ppam_cds_762	Pandoravirus_quercus|pqer_cds_457	Pandoravirus_salinus|psal_cds_471
OG0000245	JTT+R2	Pandoravirus_braziliensis|pbra_cds_269	Pandoravirus_celtis|pcts_cds_914	Pandoravirus_dulcis|pdul_cds_804	Pandoravirus_inopinatum|pino_cds_309	Pandoravirus_macleodensis|pmac_cds_682	Pandoravirus_massiliensis|pmas_cds_273	Pandoravirus_neocaledonia|pneo_cds_680	Pandoravirus_pampulha|ppam_cds_720	Pandoravirus_quercus|pqer_cds_901	Pandoravirus_salinus|psal_cds_935
OG0000246	JTT+F+I+G4	Pandoravirus_braziliensis|pbra_cds_271	Pandoravirus_celtis|pcts_cds_303	Pandoravirus_dulcis|pdul_cds_361	Pandoravirus_inopinatum|pino_cds_1000	Pandoravirus_macleodensis|pmac_cds_680	Pandoravirus_massiliensis|pmas_cds_275	Pandoravirus_neocaledonia|pneo_cds_678	Pandoravirus_pampulha|ppam_cds_329	Pandoravirus_quercus|pqer_cds_303	Pandoravirus_salinus|psal_cds_313
OG0000247	cpREV+F+G4	Pandoravirus_braziliensis|pbra_cds_272	Pandoravirus_celtis|pcts_cds_912	Pandoravirus_dulcis|pdul_cds_803	Pandoravirus_inopinatum|pino_cds_311	Pandoravirus_macleodensis|pmac_cds_679	Pandoravirus_massiliensis|pmas_cds_276	Pandoravirus_neocaledonia|pneo_cds_677	Pandoravirus_pampulha|ppam_cds_717	Pandoravirus_quercus|pqer_cds_899	Pandoravirus_salinus|psal_cds_933
OG0000248	JTT+F+G4	Pandoravirus_braziliensis|pbra_cds_280	Pandoravirus_celtis|pcts_cds_902	Pandoravirus_dulcis|pdul_cds_794	Pandoravirus_inopinatum|pino_cds_322	Pandoravirus_macleodensis|pmac_cds_670	Pandoravirus_massiliensis|pmas_cds_286	Pandoravirus_neocaledonia|pneo_cds_668	Pandoravirus_pampulha|ppam_cds_708	Pandoravirus_quercus|pqer_cds_888	Pandoravirus_salinus|psal_cds_921
OG0000249	mtVer+F+G4	Pandoravirus_braziliensis|pbra_cds_287	Pandoravirus_celtis|pcts_cds_900	Pandoravirus_dulcis|pdul_cds_792	Pandoravirus_inopinatum|pino_cds_324	Pandoravirus_macleodensis|pmac_cds_663	Pandoravirus_massiliensis|pmas_cds_292	Pandoravirus_neocaledonia|pneo_cds_661	Pandoravirus_pampulha|ppam_cds_706	Pandoravirus_quercus|pqer_cds_886	Pandoravirus_salinus|psal_cds_919
OG0000250	JTT+G4	Pandoravirus_braziliensis|pbra_cds_290	Pandoravirus_celtis|pcts_cds_848	Pandoravirus_dulcis|pdul_cds_770	Pandoravirus_inopinatum|pino_cds_360	Pandoravirus_macleodensis|pmac_cds_662	Pandoravirus_massiliensis|pmas_cds_293	Pandoravirus_neocaledonia|pneo_cds_660	Pandoravirus_pampulha|ppam_cds_694	Pandoravirus_quercus|pqer_cds_840	Pandoravirus_salinus|psal_cds_907
OG0000251	JTT+F+I+G4	Pandoravirus_braziliensis|pbra_cds_291	Pandoravirus_celtis|pcts_cds_845	Pandoravirus_dulcis|pdul_cds_765	Pandoravirus_inopinatum|pino_cds_363	Pandoravirus_macleodensis|pmac_cds_661	Pandoravirus_massiliensis|pmas_cds_294	Pandoravirus_neocaledonia|pneo_cds_657	Pandoravirus_pampulha|ppam_cds_690	Pandoravirus_quercus|pqer_cds_837	Pandoravirus_salinus|psal_cds_906
OG0000252	JTT+G4	Pandoravirus_braziliensis|pbra_cds_292	Pandoravirus_celtis|pcts_cds_844	Pandoravirus_dulcis|pdul_cds_764	Pandoravirus_inopinatum|pino_cds_364	Pandoravirus_macleodensis|pmac_cds_660	Pandoravirus_massiliensis|pmas_cds_295	Pandoravirus_neocaledonia|pneo_cds_656	Pandoravirus_pampulha|ppam_cds_689	Pandoravirus_quercus|pqer_cds_836	Pandoravirus_salinus|psal_cds_905
OG0000253	JTT+F+G4	Pandoravirus_braziliensis|pbra_cds_293	Pandoravirus_celtis|pcts_cds_843	Pandoravirus_dulcis|pdul_cds_759	Pandoravirus_inopinatum|pino_cds_365	Pandoravirus_macleodensis|pmac_cds_659	Pandoravirus_massiliensis|pmas_cds_296	Pandoravirus_neocaledonia|pneo_cds_655	Pandoravirus_pampulha|ppam_cds_687	Pandoravirus_quercus|pqer_cds_835	Pandoravirus_salinus|psal_cds_904
OG0000254	JTT+F+I+G4	Pandoravirus_braziliensis|pbra_cds_296	Pandoravirus_celtis|pcts_cds_841	Pandoravirus_dulcis|pdul_cds_757	Pandoravirus_inopinatum|pino_cds_367	Pandoravirus_macleodensis|pmac_cds_657	Pandoravirus_massiliensis|pmas_cds_298	Pandoravirus_neocaledonia|pneo_cds_653	Pandoravirus_pampulha|ppam_cds_685	Pandoravirus_quercus|pqer_cds_833	Pandoravirus_salinus|psal_cds_902
OG0000255	JTT+F+I+G4	Pandoravirus_braziliensis|pbra_cds_297	Pandoravirus_celtis|pcts_cds_20	Pandoravirus_dulcis|pdul_cds_7	Pandoravirus_inopinatum|pino_cds_1294	Pandoravirus_macleodensis|pmac_cds_656	Pandoravirus_massiliensis|pmas_cds_299	Pandoravirus_neocaledonia|pneo_cds_652	Pandoravirus_pampulha|ppam_cds_5	Pandoravirus_quercus|pqer_cds_27	Pandoravirus_salinus|psal_cds_25
OG0000256	JTT+F+G4	Pandoravirus_braziliensis|pbra_cds_299	Pandoravirus_celtis|pcts_cds_839	Pandoravirus_dulcis|pdul_cds_753	Pandoravirus_inopinatum|pino_cds_369	Pandoravirus_macleodensis|pmac_cds_654	Pandoravirus_massiliensis|pmas_cds_302	Pandoravirus_neocaledonia|pneo_cds_651	Pandoravirus_pampulha|ppam_cds_682	Pandoravirus_quercus|pqer_cds_831	Pandoravirus_salinus|psal_cds_898
OG0000259	mtVer+F+I	Pandoravirus_braziliensis|pbra_cds_306	Pandoravirus_celtis|pcts_cds_820	Pandoravirus_dulcis|pdul_cds_733	Pandoravirus_inopinatum|pino_cds_387	Pandoravirus_macleodensis|pmac_cds_646	Pandoravirus_massiliensis|pmas_cds_304	Pandoravirus_neocaledonia|pneo_cds_645	Pandoravirus_pampulha|ppam_cds_657	Pandoravirus_quercus|pqer_cds_814	Pandoravirus_salinus|psal_cds_882
OG0000260	JTT+F+G4	Pandoravirus_braziliensis|pbra_cds_317	Pandoravirus_celtis|pcts_cds_810	Pandoravirus_dulcis|pdul_cds_724	Pandoravirus_inopinatum|pino_cds_404	Pandoravirus_macleodensis|pmac_cds_637	Pandoravirus_massiliensis|pmas_cds_655	Pandoravirus_neocaledonia|pneo_cds_636	Pandoravirus_pampulha|ppam_cds_648	Pandoravirus_quercus|pqer_cds_804	Pandoravirus_salinus|psal_cds_877
OG0000261	VT+F+G4	Pandoravirus_braziliensis|pbra_cds_321	Pandoravirus_celtis|pcts_cds_807	Pandoravirus_dulcis|pdul_cds_721	Pandoravirus_inopinatum|pino_cds_408	Pandoravirus_macleodensis|pmac_cds_632	Pandoravirus_massiliensis|pmas_cds_652	Pandoravirus_neocaledonia|pneo_cds_634	Pandoravirus_pampulha|ppam_cds_645	Pandoravirus_quercus|pqer_cds_801	Pandoravirus_salinus|psal_cds_874
OG0000262	JTT+G4	Pandoravirus_braziliensis|pbra_cds_322	Pandoravirus_celtis|pcts_cds_806	Pandoravirus_dulcis|pdul_cds_720	Pandoravirus_inopinatum|pino_cds_409	Pandoravirus_macleodensis|pmac_cds_631	Pandoravirus_massiliensis|pmas_cds_651	Pandoravirus_neocaledonia|pneo_cds_633	Pandoravirus_pampulha|ppam_cds_644	Pandoravirus_quercus|pqer_cds_800	Pandoravirus_salinus|psal_cds_873
OG0000263	JTT+F+I+G4	Pandoravirus_braziliensis|pbra_cds_323	Pandoravirus_celtis|pcts_cds_805	Pandoravirus_dulcis|pdul_cds_719	Pandoravirus_inopinatum|pino_cds_410	Pandoravirus_macleodensis|pmac_cds_630	Pandoravirus_massiliensis|pmas_cds_650	Pandoravirus_neocaledonia|pneo_cds_632	Pandoravirus_pampulha|ppam_cds_643	Pandoravirus_quercus|pqer_cds_799	Pandoravirus_salinus|psal_cds_872
OG0000264	JTT+F+G4	Pandoravirus_braziliensis|pbra_cds_324	Pandoravirus_celtis|pcts_cds_804	Pandoravirus_dulcis|pdul_cds_718	Pandoravirus_inopinatum|pino_cds_411	Pandoravirus_macleodensis|pmac_cds_629	Pandoravirus_massiliensis|pmas_cds_649	Pandoravirus_neocaledonia|pneo_cds_631	Pandoravirus_pampulha|ppam_cds_642	Pandoravirus_quercus|pqer_cds_798	Pandoravirus_salinus|psal_cds_871
OG0000265	JTT+F+I+G4	Pandoravirus_braziliensis|pbra_cds_325	Pandoravirus_celtis|pcts_cds_803	Pandoravirus_dulcis|pdul_cds_717	Pandoravirus_inopinatum|pino_cds_412	Pandoravirus_macleodensis|pmac_cds_628	Pandoravirus_massiliensis|pmas_cds_648	Pandoravirus_neocaledonia|pneo_cds_630	Pandoravirus_pampulha|ppam_cds_641	Pandoravirus_quercus|pqer_cds_797	Pandoravirus_salinus|psal_cds_870
OG0000266	mtVer+F+I+G4	Pandoravirus_braziliensis|pbra_cds_326	Pandoravirus_celtis|pcts_cds_798	Pandoravirus_dulcis|pdul_cds_714	Pandoravirus_inopinatum|pino_cds_418	Pandoravirus_macleodensis|pmac_cds_627	Pandoravirus_massiliensis|pmas_cds_647	Pandoravirus_neocaledonia|pneo_cds_629	Pandoravirus_pampulha|ppam_cds_638	Pandoravirus_quercus|pqer_cds_792	Pandoravirus_salinus|psal_cds_867
OG0000267	mtVer+F+G4	Pandoravirus_braziliensis|pbra_cds_332	Pandoravirus_celtis|pcts_cds_794	Pandoravirus_dulcis|pdul_cds_710	Pandoravirus_inopinatum|pino_cds_424	Pandoravirus_macleodensis|pmac_cds_621	Pandoravirus_massiliensis|pmas_cds_641	Pandoravirus_neocaledonia|pneo_cds_622	Pandoravirus_pampulha|ppam_cds_634	Pandoravirus_quercus|pqer_cds_788	Pandoravirus_salinus|psal_cds_862
OG0000268	JTT+F+G4	Pandoravirus_braziliensis|pbra_cds_334	Pandoravirus_celtis|pcts_cds_788	Pandoravirus_dulcis|pdul_cds_703	Pandoravirus_inopinatum|pino_cds_432	Pandoravirus_macleodensis|pmac_cds_618	Pandoravirus_massiliensis|pmas_cds_639	Pandoravirus_neocaledonia|pneo_cds_620	Pandoravirus_pampulha|ppam_cds_627	Pandoravirus_quercus|pqer_cds_782	Pandoravirus_salinus|psal_cds_854
OG0000269	mtVer+F+G4	Pandoravirus_braziliensis|pbra_cds_335	Pandoravirus_celtis|pcts_cds_787	Pandoravirus_dulcis|pdul_cds_702	Pandoravirus_inopinatum|pino_cds_433	Pandoravirus_macleodensis|pmac_cds_617	Pandoravirus_massiliensis|pmas_cds_638	Pandoravirus_neocaledonia|pneo_cds_619	Pandoravirus_pampulha|ppam_cds_626	Pandoravirus_quercus|pqer_cds_781	Pandoravirus_salinus|psal_cds_853
OG0000270	JTT+F+G4	Pandoravirus_braziliensis|pbra_cds_336	Pandoravirus_celtis|pcts_cds_786	Pandoravirus_dulcis|pdul_cds_701	Pandoravirus_inopinatum|pino_cds_434	Pandoravirus_macleodensis|pmac_cds_616	Pandoravirus_massiliensis|pmas_cds_660	Pandoravirus_neocaledonia|pneo_cds_618	Pandoravirus_pampulha|ppam_cds_625	Pandoravirus_quercus|pqer_cds_780	Pandoravirus_salinus|psal_cds_852
OG0000274	JTT+F+G4	Pandoravirus_braziliensis|pbra_cds_398	Pandoravirus_celtis|pcts_cds_783	Pandoravirus_dulcis|pdul_cds_698	Pandoravirus_inopinatum|pino_cds_437	Pandoravirus_macleodensis|pmac_cds_608	Pandoravirus_massiliensis|pmas_cds_670	Pandoravirus_neocaledonia|pneo_cds_606	Pandoravirus_pampulha|ppam_cds_621	Pandoravirus_quercus|pqer_cds_777	Pandoravirus_salinus|psal_cds_848
OG0000275	JTT+F+R2	Pandoravirus_braziliensis|pbra_cds_399	Pandoravirus_celtis|pcts_cds_624	Pandoravirus_dulcis|pdul_cds_659	Pandoravirus_inopinatum|pino_cds_686	Pandoravirus_macleodensis|pmac_cds_607	Pandoravirus_massiliensis|pmas_cds_671	Pandoravirus_neocaledonia|pneo_cds_605	Pandoravirus_pampulha|ppam_cds_599	Pandoravirus_quercus|pqer_cds_607	Pandoravirus_salinus|psal_cds_702
OG0000276	JTT+F+G4	Pandoravirus_braziliensis|pbra_cds_403	Pandoravirus_celtis|pcts_cds_827	Pandoravirus_dulcis|pdul_cds_741	Pandoravirus_inopinatum|pino_cds_380	Pandoravirus_macleodensis|pmac_cds_602	Pandoravirus_massiliensis|pmas_cds_674	Pandoravirus_neocaledonia|pneo_cds_602	Pandoravirus_pampulha|ppam_cds_672	Pandoravirus_quercus|pqer_cds_821	Pandoravirus_salinus|psal_cds_887
OG0000277	JTT+F+G4	Pandoravirus_braziliensis|pbra_cds_404	Pandoravirus_celtis|pcts_cds_616	Pandoravirus_dulcis|pdul_cds_653	Pandoravirus_inopinatum|pino_cds_697	Pandoravirus_macleodensis|pmac_cds_601	Pandoravirus_massiliensis|pmas_cds_675	Pandoravirus_neocaledonia|pneo_cds_601	Pandoravirus_pampulha|ppam_cds_594	Pandoravirus_quercus|pqer_cds_599	Pandoravirus_salinus|psal_cds_697
OG0000278	JTT+G4	Pandoravirus_braziliensis|pbra_cds_408	Pandoravirus_celtis|pcts_cds_612	Pandoravirus_dulcis|pdul_cds_93	Pandoravirus_inopinatum|pino_cds_701	Pandoravirus_macleodensis|pmac_cds_597	Pandoravirus_massiliensis|pmas_cds_676	Pandoravirus_neocaledonia|pneo_cds_598	Pandoravirus_pampulha|ppam_cds_81	Pandoravirus_quercus|pqer_cds_595	Pandoravirus_salinus|psal_cds_693
OG0000282	JTT+F+G4	Pandoravirus_braziliensis|pbra_cds_484	Pandoravirus_celtis|pcts_cds_615	Pandoravirus_dulcis|pdul_cds_652	Pandoravirus_inopinatum|pino_cds_698	Pandoravirus_macleodensis|pmac_cds_596	Pandoravirus_massiliensis|pmas_cds_341	Pandoravirus_neocaledonia|pneo_cds_595	Pandoravirus_pampulha|ppam_cds_593	Pandoravirus_quercus|pqer_cds_598	Pandoravirus_salinus|psal_cds_696
OG0000283	JTT+F+G4	Pandoravirus_braziliensis|pbra_cds_485	Pandoravirus_celtis|pcts_cds_609	Pandoravirus_dulcis|pdul_cds_650	Pandoravirus_inopinatum|pino_cds_704	Pandoravirus_macleodensis|pmac_cds_595	Pandoravirus_massiliensis|pmas_cds_342	Pandoravirus_neocaledonia|pneo_cds_594	Pandoravirus_pampulha|ppam_cds_590	Pandoravirus_quercus|pqer_cds_592	Pandoravirus_salinus|psal_cds_690
OG0000284	JTT+F+G4	Pandoravirus_braziliensis|pbra_cds_486	Pandoravirus_celtis|pcts_cds_607	Pandoravirus_dulcis|pdul_cds_648	Pandoravirus_inopinatum|pino_cds_706	Pandoravirus_macleodensis|pmac_cds_592	Pandoravirus_massiliensis|pmas_cds_345	Pandoravirus_neocaledonia|pneo_cds_592	Pandoravirus_pampulha|ppam_cds_588	Pandoravirus_quercus|pqer_cds_590	Pandoravirus_salinus|psal_cds_688
OG0000285	JTT+G4	Pandoravirus_braziliensis|pbra_cds_487	Pandoravirus_celtis|pcts_cds_605	Pandoravirus_dulcis|pdul_cds_88	Pandoravirus_inopinatum|pino_cds_710	Pandoravirus_macleodensis|pmac_cds_590	Pandoravirus_massiliensis|pmas_cds_347	Pandoravirus_neocaledonia|pneo_cds_361	Pandoravirus_pampulha|ppam_cds_80	Pandoravirus_quercus|pqer_cds_588	Pandoravirus_salinus|psal_cds_686
OG0000286	JTT+F+G4	Pandoravirus_braziliensis|pbra_cds_489	Pandoravirus_celtis|pcts_cds_600	Pandoravirus_dulcis|pdul_cds_646	Pandoravirus_inopinatum|pino_cds_715	Pandoravirus_macleodensis|pmac_cds_588	Pandoravirus_massiliensis|pmas_cds_349	Pandoravirus_neocaledonia|pneo_cds_363	Pandoravirus_pampulha|ppam_cds_586	Pandoravirus_quercus|pqer_cds_583	Pandoravirus_salinus|psal_cds_681
OG0000287	JTT+G4	Pandoravirus_braziliensis|pbra_cds_490	Pandoravirus_celtis|pcts_cds_1101	Pandoravirus_dulcis|pdul_cds_967	Pandoravirus_inopinatum|pino_cds_107	Pandoravirus_macleodensis|pmac_cds_587	Pandoravirus_massiliensis|pmas_cds_350	Pandoravirus_neocaledonia|pneo_cds_365	Pandoravirus_pampulha|ppam_cds_862	Pandoravirus_quercus|pqer_cds_1082	Pandoravirus_salinus|psal_cds_1235
OG0000288	mtVer+F+G4	Pandoravirus_braziliensis|pbra_cds_491	Pandoravirus_celtis|pcts_cds_598	Pandoravirus_dulcis|pdul_cds_645	Pandoravirus_inopinatum|pino_cds_717	Pandoravirus_macleodensis|pmac_cds_586	Pandoravirus_massiliensis|pmas_cds_351	Pandoravirus_neocaledonia|pneo_cds_366	Pandoravirus_pampulha|ppam_cds_585	Pandoravirus_quercus|pqer_cds_581	Pandoravirus_salinus|psal_cds_679
OG0000289	JTT+F+G4	Pandoravirus_braziliensis|pbra_cds_492	Pandoravirus_celtis|pcts_cds_597	Pandoravirus_dulcis|pdul_cds_644	Pandoravirus_inopinatum|pino_cds_718	Pandoravirus_macleodensis|pmac_cds_585	Pandoravirus_massiliensis|pmas_cds_352	Pandoravirus_neocaledonia|pneo_cds_375	Pandoravirus_pampulha|ppam_cds_584	Pandoravirus_quercus|pqer_cds_580	Pandoravirus_salinus|psal_cds_678
OG0000290	mtVer+F+G4	Pandoravirus_braziliensis|pbra_cds_493	Pandoravirus_celtis|pcts_cds_596	Pandoravirus_dulcis|pdul_cds_643	Pandoravirus_inopinatum|pino_cds_719	Pandoravirus_macleodensis|pmac_cds_584	Pandoravirus_massiliensis|pmas_cds_353	Pandoravirus_neocaledonia|pneo_cds_376	Pandoravirus_pampulha|ppam_cds_582	Pandoravirus_quercus|pqer_cds_579	Pandoravirus_salinus|psal_cds_677
OG0000291	JTT+F+R2	Pandoravirus_braziliensis|pbra_cds_494	Pandoravirus_celtis|pcts_cds_594	Pandoravirus_dulcis|pdul_cds_641	Pandoravirus_inopinatum|pino_cds_721	Pandoravirus_macleodensis|pmac_cds_583	Pandoravirus_massiliensis|pmas_cds_354	Pandoravirus_neocaledonia|pneo_cds_377	Pandoravirus_pampulha|ppam_cds_580	Pandoravirus_quercus|pqer_cds_577	Pandoravirus_salinus|psal_cds_676
OG0000292	mtVer+F+I	Pandoravirus_braziliensis|pbra_cds_496	Pandoravirus_celtis|pcts_cds_592	Pandoravirus_dulcis|pdul_cds_636	Pandoravirus_inopinatum|pino_cds_723	Pandoravirus_macleodensis|pmac_cds_581	Pandoravirus_massiliensis|pmas_cds_355	Pandoravirus_neocaledonia|pneo_cds_379	Pandoravirus_pampulha|ppam_cds_577	Pandoravirus_quercus|pqer_cds_575	Pandoravirus_salinus|psal_cds_674
OG0000293	mtVer+F+G4	Pandoravirus_braziliensis|pbra_cds_497	Pandoravirus_celtis|pcts_cds_591	Pandoravirus_dulcis|pdul_cds_635	Pandoravirus_inopinatum|pino_cds_724	Pandoravirus_macleodensis|pmac_cds_580	Pandoravirus_massiliensis|pmas_cds_356	Pandoravirus_neocaledonia|pneo_cds_380	Pandoravirus_pampulha|ppam_cds_576	Pandoravirus_quercus|pqer_cds_574	Pandoravirus_salinus|psal_cds_673
OG0000294	FLU+F+G4	Pandoravirus_braziliensis|pbra_cds_498	Pandoravirus_celtis|pcts_cds_590	Pandoravirus_dulcis|pdul_cds_634	Pandoravirus_inopinatum|pino_cds_725	Pandoravirus_macleodensis|pmac_cds_578	Pandoravirus_massiliensis|pmas_cds_357	Pandoravirus_neocaledonia|pneo_cds_381	Pandoravirus_pampulha|ppam_cds_575	Pandoravirus_quercus|pqer_cds_573	Pandoravirus_salinus|psal_cds_672
OG0000295	mtVer+F+I+G4	Pandoravirus_braziliensis|pbra_cds_499	Pandoravirus_celtis|pcts_cds_589	Pandoravirus_dulcis|pdul_cds_633	Pandoravirus_inopinatum|pino_cds_726	Pandoravirus_macleodensis|pmac_cds_577	Pandoravirus_massiliensis|pmas_cds_358	Pandoravirus_neocaledonia|pneo_cds_382	Pandoravirus_pampulha|ppam_cds_574	Pandoravirus_quercus|pqer_cds_572	Pandoravirus_salinus|psal_cds_671
OG0000296	mtVer+F+G4	Pandoravirus_braziliensis|pbra_cds_500	Pandoravirus_celtis|pcts_cds_588	Pandoravirus_dulcis|pdul_cds_632	Pandoravirus_inopinatum|pino_cds_727	Pandoravirus_macleodensis|pmac_cds_576	Pandoravirus_massiliensis|pmas_cds_359	Pandoravirus_neocaledonia|pneo_cds_383	Pandoravirus_pampulha|ppam_cds_573	Pandoravirus_quercus|pqer_cds_571	Pandoravirus_salinus|psal_cds_670
OG0000297	JTT+F+G4	Pandoravirus_braziliensis|pbra_cds_502	Pandoravirus_celtis|pcts_cds_587	Pandoravirus_dulcis|pdul_cds_630	Pandoravirus_inopinatum|pino_cds_728	Pandoravirus_macleodensis|pmac_cds_575	Pandoravirus_massiliensis|pmas_cds_360	Pandoravirus_neocaledonia|pneo_cds_384	Pandoravirus_pampulha|ppam_cds_571	Pandoravirus_quercus|pqer_cds_570	Pandoravirus_salinus|psal_cds_669
OG0000298	JTT+F+G4	Pandoravirus_braziliensis|pbra_cds_504	Pandoravirus_celtis|pcts_cds_586	Pandoravirus_dulcis|pdul_cds_629	Pandoravirus_inopinatum|pino_cds_729	Pandoravirus_macleodensis|pmac_cds_574	Pandoravirus_massiliensis|pmas_cds_362	Pandoravirus_neocaledonia|pneo_cds_392	Pandoravirus_pampulha|ppam_cds_570	Pandoravirus_quercus|pqer_cds_569	Pandoravirus_salinus|psal_cds_668
OG0000299	JTT+F+G4	Pandoravirus_braziliensis|pbra_cds_505	Pandoravirus_celtis|pcts_cds_585	Pandoravirus_dulcis|pdul_cds_628	Pandoravirus_inopinatum|pino_cds_731	Pandoravirus_macleodensis|pmac_cds_573	Pandoravirus_massiliensis|pmas_cds_363	Pandoravirus_neocaledonia|pneo_cds_393	Pandoravirus_pampulha|ppam_cds_569	Pandoravirus_quercus|pqer_cds_568	Pandoravirus_salinus|psal_cds_667
OG0000300	JTT+F+G4	Pandoravirus_braziliensis|pbra_cds_506	Pandoravirus_celtis|pcts_cds_584	Pandoravirus_dulcis|pdul_cds_627	Pandoravirus_inopinatum|pino_cds_732	Pandoravirus_macleodensis|pmac_cds_570	Pandoravirus_massiliensis|pmas_cds_364	Pandoravirus_neocaledonia|pneo_cds_394	Pandoravirus_pampulha|ppam_cds_568	Pandoravirus_quercus|pqer_cds_567	Pandoravirus_salinus|psal_cds_666
OG0000301	JTT+F+G4	Pandoravirus_braziliensis|pbra_cds_507	Pandoravirus_celtis|pcts_cds_583	Pandoravirus_dulcis|pdul_cds_626	Pandoravirus_inopinatum|pino_cds_733	Pandoravirus_macleodensis|pmac_cds_569	Pandoravirus_massiliensis|pmas_cds_365	Pandoravirus_neocaledonia|pneo_cds_395	Pandoravirus_pampulha|ppam_cds_566	Pandoravirus_quercus|pqer_cds_566	Pandoravirus_salinus|psal_cds_664
OG0000302	mtMAM+F+G4	Pandoravirus_braziliensis|pbra_cds_509	Pandoravirus_celtis|pcts_cds_579	Pandoravirus_dulcis|pdul_cds_621	Pandoravirus_inopinatum|pino_cds_737	Pandoravirus_macleodensis|pmac_cds_567	Pandoravirus_massiliensis|pmas_cds_366	Pandoravirus_neocaledonia|pneo_cds_396	Pandoravirus_pampulha|ppam_cds_561	Pandoravirus_quercus|pqer_cds_562	Pandoravirus_salinus|psal_cds_659
OG0000303	mtVer+F+G4	Pandoravirus_braziliensis|pbra_cds_510	Pandoravirus_celtis|pcts_cds_578	Pandoravirus_dulcis|pdul_cds_620	Pandoravirus_inopinatum|pino_cds_738	Pandoravirus_macleodensis|pmac_cds_566	Pandoravirus_massiliensis|pmas_cds_367	Pandoravirus_neocaledonia|pneo_cds_397	Pandoravirus_pampulha|ppam_cds_560	Pandoravirus_quercus|pqer_cds_561	Pandoravirus_salinus|psal_cds_658
OG0000305	FLU+F+G4	Pandoravirus_braziliensis|pbra_cds_513	Pandoravirus_celtis|pcts_cds_574	Pandoravirus_dulcis|pdul_cds_617	Pandoravirus_inopinatum|pino_cds_743	Pandoravirus_macleodensis|pmac_cds_563	Pandoravirus_massiliensis|pmas_cds_369	Pandoravirus_neocaledonia|pneo_cds_402	Pandoravirus_pampulha|ppam_cds_557	Pandoravirus_quercus|pqer_cds_557	Pandoravirus_salinus|psal_cds_654
OG0000306	JTT+F+G4	Pandoravirus_braziliensis|pbra_cds_516	Pandoravirus_celtis|pcts_cds_566	Pandoravirus_dulcis|pdul_cds_611	Pandoravirus_inopinatum|pino_cds_750	Pandoravirus_macleodensis|pmac_cds_560	Pandoravirus_massiliensis|pmas_cds_374	Pandoravirus_neocaledonia|pneo_cds_405	Pandoravirus_pampulha|ppam_cds_553	Pandoravirus_quercus|pqer_cds_550	Pandoravirus_salinus|psal_cds_647
OG0000307	mtVer+F+G4	Pandoravirus_braziliensis|pbra_cds_517	Pandoravirus_celtis|pcts_cds_464	Pandoravirus_dulcis|pdul_cds_506	Pandoravirus_inopinatum|pino_cds_852	Pandoravirus_macleodensis|pmac_cds_559	Pandoravirus_massiliensis|pmas_cds_375	Pandoravirus_neocaledonia|pneo_cds_406	Pandoravirus_pampulha|ppam_cds_459	Pandoravirus_quercus|pqer_cds_451	Pandoravirus_salinus|psal_cds_464
OG0000308	FLU+F+G4	Pandoravirus_braziliensis|pbra_cds_524	Pandoravirus_celtis|pcts_cds_565	Pandoravirus_dulcis|pdul_cds_610	Pandoravirus_inopinatum|pino_cds_751	Pandoravirus_macleodensis|pmac_cds_550	Pandoravirus_massiliensis|pmas_cds_378	Pandoravirus_neocaledonia|pneo_cds_408	Pandoravirus_pampulha|ppam_cds_551	Pandoravirus_quercus|pqer_cds_549	Pandoravirus_salinus|psal_cds_646
OG0000309	mtMet+F+G4	Pandoravirus_braziliensis|pbra_cds_528	Pandoravirus_celtis|pcts_cds_74	Pandoravirus_dulcis|pdul_cds_67	Pandoravirus_inopinatum|pino_cds_1240	Pandoravirus_macleodensis|pmac_cds_547	Pandoravirus_massiliensis|pmas_cds_381	Pandoravirus_neocaledonia|pneo_cds_411	Pandoravirus_pampulha|ppam_cds_57	Pandoravirus_quercus|pqer_cds_79	Pandoravirus_salinus|psal_cds_81
OG0000310	FLU+F+G4	Pandoravirus_braziliensis|pbra_cds_529	Pandoravirus_celtis|pcts_cds_562	Pandoravirus_dulcis|pdul_cds_605	Pandoravirus_inopinatum|pino_cds_755	Pandoravirus_macleodensis|pmac_cds_546	Pandoravirus_massiliensis|pmas_cds_383	Pandoravirus_neocaledonia|pneo_cds_414	Pandoravirus_pampulha|ppam_cds_543	Pandoravirus_quercus|pqer_cds_546	Pandoravirus_salinus|psal_cds_640
OG0000312	JTT+F+G4	Pandoravirus_braziliensis|pbra_cds_534	Pandoravirus_celtis|pcts_cds_556	Pandoravirus_dulcis|pdul_cds_598	Pandoravirus_inopinatum|pino_cds_761	Pandoravirus_macleodensis|pmac_cds_541	Pandoravirus_massiliensis|pmas_cds_388	Pandoravirus_neocaledonia|pneo_cds_420	Pandoravirus_pampulha|ppam_cds_539	Pandoravirus_quercus|pqer_cds_540	Pandoravirus_salinus|psal_cds_634
OG0000313	JTT+I	Pandoravirus_braziliensis|pbra_cds_536	Pandoravirus_celtis|pcts_cds_553	Pandoravirus_dulcis|pdul_cds_596	Pandoravirus_inopinatum|pino_cds_764	Pandoravirus_macleodensis|pmac_cds_539	Pandoravirus_massiliensis|pmas_cds_390	Pandoravirus_neocaledonia|pneo_cds_422	Pandoravirus_pampulha|ppam_cds_537	Pandoravirus_quercus|pqer_cds_538	Pandoravirus_salinus|psal_cds_632
OG0000314	JTT+F+G4	Pandoravirus_braziliensis|pbra_cds_537	Pandoravirus_celtis|pcts_cds_551	Pandoravirus_dulcis|pdul_cds_594	Pandoravirus_inopinatum|pino_cds_766	Pandoravirus_macleodensis|pmac_cds_538	Pandoravirus_massiliensis|pmas_cds_391	Pandoravirus_neocaledonia|pneo_cds_423	Pandoravirus_pampulha|ppam_cds_530	Pandoravirus_quercus|pqer_cds_536	Pandoravirus_salinus|psal_cds_631
OG0000315	JTT+F+R2	Pandoravirus_braziliensis|pbra_cds_539	Pandoravirus_celtis|pcts_cds_549	Pandoravirus_dulcis|pdul_cds_592	Pandoravirus_inopinatum|pino_cds_768	Pandoravirus_macleodensis|pmac_cds_536	Pandoravirus_massiliensis|pmas_cds_393	Pandoravirus_neocaledonia|pneo_cds_425	Pandoravirus_pampulha|ppam_cds_528	Pandoravirus_quercus|pqer_cds_534	Pandoravirus_salinus|psal_cds_628
OG0000316	JTT+R2	Pandoravirus_braziliensis|pbra_cds_540	Pandoravirus_celtis|pcts_cds_546	Pandoravirus_dulcis|pdul_cds_589	Pandoravirus_inopinatum|pino_cds_771	Pandoravirus_macleodensis|pmac_cds_535	Pandoravirus_massiliensis|pmas_cds_395	Pandoravirus_neocaledonia|pneo_cds_427	Pandoravirus_pampulha|ppam_cds_526	Pandoravirus_quercus|pqer_cds_531	Pandoravirus_salinus|psal_cds_625
OG0000318	JTT+G4	Pandoravirus_braziliensis|pbra_cds_554	Pandoravirus_celtis|pcts_cds_515	Pandoravirus_dulcis|pdul_cds_558	Pandoravirus_inopinatum|pino_cds_806	Pandoravirus_macleodensis|pmac_cds_421	Pandoravirus_massiliensis|pmas_cds_402	Pandoravirus_neocaledonia|pneo_cds_517	Pandoravirus_pampulha|ppam_cds_506	Pandoravirus_quercus|pqer_cds_500	Pandoravirus_salinus|psal_cds_509
OG0000319	JTT+G4	Pandoravirus_braziliensis|pbra_cds_555	Pandoravirus_celtis|pcts_cds_514	Pandoravirus_dulcis|pdul_cds_557	Pandoravirus_inopinatum|pino_cds_807	Pandoravirus_macleodensis|pmac_cds_420	Pandoravirus_massiliensis|pmas_cds_403	Pandoravirus_neocaledonia|pneo_cds_518	Pandoravirus_pampulha|ppam_cds_505	Pandoravirus_quercus|pqer_cds_499	Pandoravirus_salinus|psal_cds_508
OG0000320	JTT+F+G4	Pandoravirus_braziliensis|pbra_cds_557	Pandoravirus_celtis|pcts_cds_512	Pandoravirus_dulcis|pdul_cds_555	Pandoravirus_inopinatum|pino_cds_809	Pandoravirus_macleodensis|pmac_cds_418	Pandoravirus_massiliensis|pmas_cds_405	Pandoravirus_neocaledonia|pneo_cds_520	Pandoravirus_pampulha|ppam_cds_502	Pandoravirus_quercus|pqer_cds_497	Pandoravirus_salinus|psal_cds_506
OG0000321	mtVer+F+G4	Pandoravirus_braziliensis|pbra_cds_559	Pandoravirus_celtis|pcts_cds_509	Pandoravirus_dulcis|pdul_cds_553	Pandoravirus_inopinatum|pino_cds_811	Pandoravirus_macleodensis|pmac_cds_417	Pandoravirus_massiliensis|pmas_cds_407	Pandoravirus_neocaledonia|pneo_cds_522	Pandoravirus_pampulha|ppam_cds_500	Pandoravirus_quercus|pqer_cds_495	Pandoravirus_salinus|psal_cds_504
OG0000322	JTT+F+G4	Pandoravirus_braziliensis|pbra_cds_561	Pandoravirus_celtis|pcts_cds_508	Pandoravirus_dulcis|pdul_cds_552	Pandoravirus_inopinatum|pino_cds_812	Pandoravirus_macleodensis|pmac_cds_416	Pandoravirus_massiliensis|pmas_cds_408	Pandoravirus_neocaledonia|pneo_cds_523	Pandoravirus_pampulha|ppam_cds_499	Pandoravirus_quercus|pqer_cds_494	Pandoravirus_salinus|psal_cds_503
OG0000323	JTT+I	Pandoravirus_braziliensis|pbra_cds_565	Pandoravirus_celtis|pcts_cds_84	Pandoravirus_dulcis|pdul_cds_126	Pandoravirus_inopinatum|pino_cds_1231	Pandoravirus_macleodensis|pmac_cds_412	Pandoravirus_massiliensis|pmas_cds_409	Pandoravirus_neocaledonia|pneo_cds_526	Pandoravirus_pampulha|ppam_cds_102	Pandoravirus_quercus|pqer_cds_88	Pandoravirus_salinus|psal_cds_95
OG0000324	mtVer+F+I+G4	Pandoravirus_braziliensis|pbra_cds_566	Pandoravirus_celtis|pcts_cds_85	Pandoravirus_dulcis|pdul_cds_127	Pandoravirus_inopinatum|pino_cds_1226	Pandoravirus_macleodensis|pmac_cds_411	Pandoravirus_massiliensis|pmas_cds_410	Pandoravirus_neocaledonia|pneo_cds_527	Pandoravirus_pampulha|ppam_cds_103	Pandoravirus_quercus|pqer_cds_89	Pandoravirus_salinus|psal_cds_96
OG0000325	JTT+F+G4	Pandoravirus_braziliensis|pbra_cds_569	Pandoravirus_celtis|pcts_cds_441	Pandoravirus_dulcis|pdul_cds_482	Pandoravirus_inopinatum|pino_cds_877	Pandoravirus_macleodensis|pmac_cds_356	Pandoravirus_massiliensis|pmas_cds_443	Pandoravirus_neocaledonia|pneo_cds_576	Pandoravirus_pampulha|ppam_cds_436	Pandoravirus_quercus|pqer_cds_429	Pandoravirus_salinus|psal_cds_440
OG0000326	JTT+F+G4	Pandoravirus_braziliensis|pbra_cds_573	Pandoravirus_celtis|pcts_cds_439	Pandoravirus_dulcis|pdul_cds_480	Pandoravirus_inopinatum|pino_cds_879	Pandoravirus_macleodensis|pmac_cds_352	Pandoravirus_massiliensis|pmas_cds_447	Pandoravirus_neocaledonia|pneo_cds_580	Pandoravirus_pampulha|ppam_cds_431	Pandoravirus_quercus|pqer_cds_427	Pandoravirus_salinus|psal_cds_438
OG0000327	mtVer+F+I+G4	Pandoravirus_braziliensis|pbra_cds_575	Pandoravirus_celtis|pcts_cds_437	Pandoravirus_dulcis|pdul_cds_479	Pandoravirus_inopinatum|pino_cds_881	Pandoravirus_macleodensis|pmac_cds_351	Pandoravirus_massiliensis|pmas_cds_450	Pandoravirus_neocaledonia|pneo_cds_582	Pandoravirus_pampulha|ppam_cds_430	Pandoravirus_quercus|pqer_cds_426	Pandoravirus_salinus|psal_cds_436
OG0000328	JTT+F+G4	Pandoravirus_braziliensis|pbra_cds_577	Pandoravirus_celtis|pcts_cds_436	Pandoravirus_dulcis|pdul_cds_476	Pandoravirus_inopinatum|pino_cds_882	Pandoravirus_macleodensis|pmac_cds_350	Pandoravirus_massiliensis|pmas_cds_451	Pandoravirus_neocaledonia|pneo_cds_583	Pandoravirus_pampulha|ppam_cds_429	Pandoravirus_quercus|pqer_cds_425	Pandoravirus_salinus|psal_cds_434
OG0000329	WAG+F+G4	Pandoravirus_braziliensis|pbra_cds_578	Pandoravirus_celtis|pcts_cds_435	Pandoravirus_dulcis|pdul_cds_475	Pandoravirus_inopinatum|pino_cds_883	Pandoravirus_macleodensis|pmac_cds_349	Pandoravirus_massiliensis|pmas_cds_452	Pandoravirus_neocaledonia|pneo_cds_584	Pandoravirus_pampulha|ppam_cds_428	Pandoravirus_quercus|pqer_cds_424	Pandoravirus_salinus|psal_cds_433
OG0000330	mtREV+F+G4	Pandoravirus_braziliensis|pbra_cds_581	Pandoravirus_celtis|pcts_cds_432	Pandoravirus_dulcis|pdul_cds_471	Pandoravirus_inopinatum|pino_cds_886	Pandoravirus_macleodensis|pmac_cds_344	Pandoravirus_massiliensis|pmas_cds_455	Pandoravirus_neocaledonia|pneo_cds_587	Pandoravirus_pampulha|ppam_cds_424	Pandoravirus_quercus|pqer_cds_421	Pandoravirus_salinus|psal_cds_432
OG0000331	JTT+F+G4	Pandoravirus_braziliensis|pbra_cds_584	Pandoravirus_celtis|pcts_cds_429	Pandoravirus_dulcis|pdul_cds_468	Pandoravirus_inopinatum|pino_cds_890	Pandoravirus_macleodensis|pmac_cds_341	Pandoravirus_massiliensis|pmas_cds_458	Pandoravirus_neocaledonia|pneo_cds_590	Pandoravirus_pampulha|ppam_cds_420	Pandoravirus_quercus|pqer_cds_418	Pandoravirus_salinus|psal_cds_428
OG0000333	mtVer+F+G4	Pandoravirus_braziliensis|pbra_cds_594	Pandoravirus_celtis|pcts_cds_423	Pandoravirus_dulcis|pdul_cds_462	Pandoravirus_inopinatum|pino_cds_898	Pandoravirus_macleodensis|pmac_cds_333	Pandoravirus_massiliensis|pmas_cds_467	Pandoravirus_neocaledonia|pneo_cds_352	Pandoravirus_pampulha|ppam_cds_419	Pandoravirus_quercus|pqer_cds_412	Pandoravirus_salinus|psal_cds_421
OG0000334	mtVer+F+G4	Pandoravirus_braziliensis|pbra_cds_595	Pandoravirus_celtis|pcts_cds_422	Pandoravirus_dulcis|pdul_cds_461	Pandoravirus_inopinatum|pino_cds_899	Pandoravirus_macleodensis|pmac_cds_332	Pandoravirus_massiliensis|pmas_cds_468	Pandoravirus_neocaledonia|pneo_cds_351	Pandoravirus_pampulha|ppam_cds_418	Pandoravirus_quercus|pqer_cds_411	Pandoravirus_salinus|psal_cds_420
OG0000335	JTT+F+G4	Pandoravirus_braziliensis|pbra_cds_596	Pandoravirus_celtis|pcts_cds_421	Pandoravirus_dulcis|pdul_cds_460	Pandoravirus_inopinatum|pino_cds_900	Pandoravirus_macleodensis|pmac_cds_331	Pandoravirus_massiliensis|pmas_cds_469	Pandoravirus_neocaledonia|pneo_cds_350	Pandoravirus_pampulha|ppam_cds_417	Pandoravirus_quercus|pqer_cds_410	Pandoravirus_salinus|psal_cds_419
OG0000336	JTT+F+G4	Pandoravirus_braziliensis|pbra_cds_597	Pandoravirus_celtis|pcts_cds_420	Pandoravirus_dulcis|pdul_cds_459	Pandoravirus_inopinatum|pino_cds_901	Pandoravirus_macleodensis|pmac_cds_330	Pandoravirus_massiliensis|pmas_cds_470	Pandoravirus_neocaledonia|pneo_cds_349	Pandoravirus_pampulha|ppam_cds_416	Pandoravirus_quercus|pqer_cds_409	Pandoravirus_salinus|psal_cds_417
OG0000337	JTT+F+G4	Pandoravirus_braziliensis|pbra_cds_599	Pandoravirus_celtis|pcts_cds_419	Pandoravirus_dulcis|pdul_cds_458	Pandoravirus_inopinatum|pino_cds_902	Pandoravirus_macleodensis|pmac_cds_328	Pandoravirus_massiliensis|pmas_cds_472	Pandoravirus_neocaledonia|pneo_cds_347	Pandoravirus_pampulha|ppam_cds_415	Pandoravirus_quercus|pqer_cds_408	Pandoravirus_salinus|psal_cds_416
OG0000338	JTT+F+G4	Pandoravirus_braziliensis|pbra_cds_601	Pandoravirus_celtis|pcts_cds_418	Pandoravirus_dulcis|pdul_cds_457	Pandoravirus_inopinatum|pino_cds_903	Pandoravirus_macleodensis|pmac_cds_327	Pandoravirus_massiliensis|pmas_cds_473	Pandoravirus_neocaledonia|pneo_cds_346	Pandoravirus_pampulha|ppam_cds_414	Pandoravirus_quercus|pqer_cds_407	Pandoravirus_salinus|psal_cds_414
OG0000339	cpREV	Pandoravirus_braziliensis|pbra_cds_602	Pandoravirus_celtis|pcts_cds_417	Pandoravirus_dulcis|pdul_cds_455	Pandoravirus_inopinatum|pino_cds_904	Pandoravirus_macleodensis|pmac_cds_326	Pandoravirus_massiliensis|pmas_cds_474	Pandoravirus_neocaledonia|pneo_cds_345	Pandoravirus_pampulha|ppam_cds_413	Pandoravirus_quercus|pqer_cds_406	Pandoravirus_salinus|psal_cds_413
OG0000340	JTT+F+I+G4	Pandoravirus_braziliensis|pbra_cds_603	Pandoravirus_celtis|pcts_cds_414	Pandoravirus_dulcis|pdul_cds_454	Pandoravirus_inopinatum|pino_cds_905	Pandoravirus_macleodensis|pmac_cds_325	Pandoravirus_massiliensis|pmas_cds_475	Pandoravirus_neocaledonia|pneo_cds_344	Pandoravirus_pampulha|ppam_cds_412	Pandoravirus_quercus|pqer_cds_405	Pandoravirus_salinus|psal_cds_412
OG0000341	JTT+F+G4	Pandoravirus_braziliensis|pbra_cds_604	Pandoravirus_celtis|pcts_cds_413	Pandoravirus_dulcis|pdul_cds_453	Pandoravirus_inopinatum|pino_cds_906	Pandoravirus_macleodensis|pmac_cds_324	Pandoravirus_massiliensis|pmas_cds_476	Pandoravirus_neocaledonia|pneo_cds_343	Pandoravirus_pampulha|ppam_cds_411	Pandoravirus_quercus|pqer_cds_404	Pandoravirus_salinus|psal_cds_411
OG0000342	JTT+F+R2	Pandoravirus_braziliensis|pbra_cds_605	Pandoravirus_celtis|pcts_cds_412	Pandoravirus_dulcis|pdul_cds_452	Pandoravirus_inopinatum|pino_cds_907	Pandoravirus_macleodensis|pmac_cds_323	Pandoravirus_massiliensis|pmas_cds_477	Pandoravirus_neocaledonia|pneo_cds_342	Pandoravirus_pampulha|ppam_cds_410	Pandoravirus_quercus|pqer_cds_403	Pandoravirus_salinus|psal_cds_410
OG0000343	FLU+F+G4	Pandoravirus_braziliensis|pbra_cds_610	Pandoravirus_celtis|pcts_cds_406	Pandoravirus_dulcis|pdul_cds_448	Pandoravirus_inopinatum|pino_cds_914	Pandoravirus_macleodensis|pmac_cds_320	Pandoravirus_massiliensis|pmas_cds_479	Pandoravirus_neocaledonia|pneo_cds_339	Pandoravirus_pampulha|ppam_cds_406	Pandoravirus_quercus|pqer_cds_397	Pandoravirus_salinus|psal_cds_405
OG0000344	JTT+I	Pandoravirus_braziliensis|pbra_cds_613	Pandoravirus_celtis|pcts_cds_1073	Pandoravirus_dulcis|pdul_cds_938	Pandoravirus_inopinatum|pino_cds_128	Pandoravirus_macleodensis|pmac_cds_316	Pandoravirus_massiliensis|pmas_cds_482	Pandoravirus_neocaledonia|pneo_cds_336	Pandoravirus_pampulha|ppam_cds_834	Pandoravirus_quercus|pqer_cds_1054	Pandoravirus_salinus|psal_cds_1207
OG0000345	FLU+F+G4	Pandoravirus_braziliensis|pbra_cds_614	Pandoravirus_celtis|pcts_cds_402	Pandoravirus_dulcis|pdul_cds_442	Pandoravirus_inopinatum|pino_cds_919	Pandoravirus_macleodensis|pmac_cds_315	Pandoravirus_massiliensis|pmas_cds_484	Pandoravirus_neocaledonia|pneo_cds_335	Pandoravirus_pampulha|ppam_cds_401	Pandoravirus_quercus|pqer_cds_393	Pandoravirus_salinus|psal_cds_402
OG0000346	JTT+F+G4	Pandoravirus_braziliensis|pbra_cds_615	Pandoravirus_celtis|pcts_cds_401	Pandoravirus_dulcis|pdul_cds_441	Pandoravirus_inopinatum|pino_cds_920	Pandoravirus_macleodensis|pmac_cds_314	Pandoravirus_massiliensis|pmas_cds_485	Pandoravirus_neocaledonia|pneo_cds_334	Pandoravirus_pampulha|ppam_cds_400	Pandoravirus_quercus|pqer_cds_392	Pandoravirus_salinus|psal_cds_401
OG0000347	VT+F+G4	Pandoravirus_braziliensis|pbra_cds_616	Pandoravirus_celtis|pcts_cds_400	Pandoravirus_dulcis|pdul_cds_439	Pandoravirus_inopinatum|pino_cds_921	Pandoravirus_macleodensis|pmac_cds_312	Pandoravirus_massiliensis|pmas_cds_490	Pandoravirus_neocaledonia|pneo_cds_333	Pandoravirus_pampulha|ppam_cds_398	Pandoravirus_quercus|pqer_cds_391	Pandoravirus_salinus|psal_cds_400
OG0000348	JTT+F+I	Pandoravirus_braziliensis|pbra_cds_618	Pandoravirus_celtis|pcts_cds_398	Pandoravirus_dulcis|pdul_cds_437	Pandoravirus_inopinatum|pino_cds_924	Pandoravirus_macleodensis|pmac_cds_308	Pandoravirus_massiliensis|pmas_cds_492	Pandoravirus_neocaledonia|pneo_cds_327	Pandoravirus_pampulha|ppam_cds_396	Pandoravirus_quercus|pqer_cds_389	Pandoravirus_salinus|psal_cds_398
OG0000349	mtVer+F+G4	Pandoravirus_braziliensis|pbra_cds_626	Pandoravirus_celtis|pcts_cds_383	Pandoravirus_dulcis|pdul_cds_430	Pandoravirus_inopinatum|pino_cds_934	Pandoravirus_macleodensis|pmac_cds_301	Pandoravirus_massiliensis|pmas_cds_497	Pandoravirus_neocaledonia|pneo_cds_323	Pandoravirus_pampulha|ppam_cds_393	Pandoravirus_quercus|pqer_cds_376	Pandoravirus_salinus|psal_cds_386
OG0000350	JTT+F+G4	Pandoravirus_braziliensis|pbra_cds_627	Pandoravirus_celtis|pcts_cds_381	Pandoravirus_dulcis|pdul_cds_429	Pandoravirus_inopinatum|pino_cds_935	Pandoravirus_macleodensis|pmac_cds_300	Pandoravirus_massiliensis|pmas_cds_498	Pandoravirus_neocaledonia|pneo_cds_322	Pandoravirus_pampulha|ppam_cds_392	Pandoravirus_quercus|pqer_cds_375	Pandoravirus_salinus|psal_cds_384
OG0000351	VT+F+G4	Pandoravirus_braziliensis|pbra_cds_628	Pandoravirus_celtis|pcts_cds_380	Pandoravirus_dulcis|pdul_cds_428	Pandoravirus_inopinatum|pino_cds_936	Pandoravirus_macleodensis|pmac_cds_299	Pandoravirus_massiliensis|pmas_cds_499	Pandoravirus_neocaledonia|pneo_cds_321	Pandoravirus_pampulha|ppam_cds_391	Pandoravirus_quercus|pqer_cds_374	Pandoravirus_salinus|psal_cds_383
OG0000352	JTT+F+I	Pandoravirus_braziliensis|pbra_cds_629	Pandoravirus_celtis|pcts_cds_379	Pandoravirus_dulcis|pdul_cds_427	Pandoravirus_inopinatum|pino_cds_937	Pandoravirus_macleodensis|pmac_cds_298	Pandoravirus_massiliensis|pmas_cds_501	Pandoravirus_neocaledonia|pneo_cds_320	Pandoravirus_pampulha|ppam_cds_390	Pandoravirus_quercus|pqer_cds_373	Pandoravirus_salinus|psal_cds_382
OG0000353	JTT+F+G4	Pandoravirus_braziliensis|pbra_cds_630	Pandoravirus_celtis|pcts_cds_378	Pandoravirus_dulcis|pdul_cds_426	Pandoravirus_inopinatum|pino_cds_938	Pandoravirus_macleodensis|pmac_cds_297	Pandoravirus_massiliensis|pmas_cds_502	Pandoravirus_neocaledonia|pneo_cds_319	Pandoravirus_pampulha|ppam_cds_389	Pandoravirus_quercus|pqer_cds_372	Pandoravirus_salinus|psal_cds_381
OG0000355	JTTDCMut+F+G4	Pandoravirus_braziliensis|pbra_cds_634	Pandoravirus_celtis|pcts_cds_368	Pandoravirus_dulcis|pdul_cds_420	Pandoravirus_inopinatum|pino_cds_942	Pandoravirus_macleodensis|pmac_cds_293	Pandoravirus_massiliensis|pmas_cds_506	Pandoravirus_neocaledonia|pneo_cds_315	Pandoravirus_pampulha|ppam_cds_385	Pandoravirus_quercus|pqer_cds_368	Pandoravirus_salinus|psal_cds_376
OG0000356	HIVb+F+I+G4	Pandoravirus_braziliensis|pbra_cds_635	Pandoravirus_celtis|pcts_cds_366	Pandoravirus_dulcis|pdul_cds_418	Pandoravirus_inopinatum|pino_cds_945	Pandoravirus_macleodensis|pmac_cds_292	Pandoravirus_massiliensis|pmas_cds_507	Pandoravirus_neocaledonia|pneo_cds_313	Pandoravirus_pampulha|ppam_cds_383	Pandoravirus_quercus|pqer_cds_365	Pandoravirus_salinus|psal_cds_373
OG0000357	HIVb+F+G4	Pandoravirus_braziliensis|pbra_cds_636	Pandoravirus_celtis|pcts_cds_365	Pandoravirus_dulcis|pdul_cds_417	Pandoravirus_inopinatum|pino_cds_946	Pandoravirus_macleodensis|pmac_cds_291	Pandoravirus_massiliensis|pmas_cds_508	Pandoravirus_neocaledonia|pneo_cds_312	Pandoravirus_pampulha|ppam_cds_382	Pandoravirus_quercus|pqer_cds_364	Pandoravirus_salinus|psal_cds_372
OG0000358	JTT+F+I+G4	Pandoravirus_braziliensis|pbra_cds_637	Pandoravirus_celtis|pcts_cds_363	Pandoravirus_dulcis|pdul_cds_416	Pandoravirus_inopinatum|pino_cds_948	Pandoravirus_macleodensis|pmac_cds_290	Pandoravirus_massiliensis|pmas_cds_509	Pandoravirus_neocaledonia|pneo_cds_311	Pandoravirus_pampulha|ppam_cds_380	Pandoravirus_quercus|pqer_cds_362	Pandoravirus_salinus|psal_cds_370
OG0000359	JTT+F+G4	Pandoravirus_braziliensis|pbra_cds_641	Pandoravirus_celtis|pcts_cds_357	Pandoravirus_dulcis|pdul_cds_413	Pandoravirus_inopinatum|pino_cds_952	Pandoravirus_macleodensis|pmac_cds_286	Pandoravirus_massiliensis|pmas_cds_512	Pandoravirus_neocaledonia|pneo_cds_307	Pandoravirus_pampulha|ppam_cds_379	Pandoravirus_quercus|pqer_cds_358	Pandoravirus_salinus|psal_cds_367
OG0000360	PMB+G4	Pandoravirus_braziliensis|pbra_cds_643	Pandoravirus_celtis|pcts_cds_101	Pandoravirus_dulcis|pdul_cds_135	Pandoravirus_inopinatum|pino_cds_1218	Pandoravirus_macleodensis|pmac_cds_284	Pandoravirus_massiliensis|pmas_cds_513	Pandoravirus_neocaledonia|pneo_cds_304	Pandoravirus_pampulha|ppam_cds_114	Pandoravirus_quercus|pqer_cds_95	Pandoravirus_salinus|psal_cds_102
OG0000361	JTT+F+I+G4	Pandoravirus_braziliensis|pbra_cds_645	Pandoravirus_celtis|pcts_cds_353	Pandoravirus_dulcis|pdul_cds_410	Pandoravirus_inopinatum|pino_cds_957	Pandoravirus_macleodensis|pmac_cds_282	Pandoravirus_massiliensis|pmas_cds_515	Pandoravirus_neocaledonia|pneo_cds_301	Pandoravirus_pampulha|ppam_cds_375	Pandoravirus_quercus|pqer_cds_353	Pandoravirus_salinus|psal_cds_363
OG0000362	JTT+F+I+G4	Pandoravirus_braziliensis|pbra_cds_646	Pandoravirus_celtis|pcts_cds_352	Pandoravirus_dulcis|pdul_cds_409	Pandoravirus_inopinatum|pino_cds_958	Pandoravirus_macleodensis|pmac_cds_281	Pandoravirus_massiliensis|pmas_cds_516	Pandoravirus_neocaledonia|pneo_cds_300	Pandoravirus_pampulha|ppam_cds_374	Pandoravirus_quercus|pqer_cds_352	Pandoravirus_salinus|psal_cds_362
OG0000363	VT+F+R2	Pandoravirus_braziliensis|pbra_cds_648	Pandoravirus_celtis|pcts_cds_351	Pandoravirus_dulcis|pdul_cds_404	Pandoravirus_inopinatum|pino_cds_959	Pandoravirus_macleodensis|pmac_cds_279	Pandoravirus_massiliensis|pmas_cds_518	Pandoravirus_neocaledonia|pneo_cds_297	Pandoravirus_pampulha|ppam_cds_373	Pandoravirus_quercus|pqer_cds_351	Pandoravirus_salinus|psal_cds_361
OG0000364	WAG+G4	Pandoravirus_braziliensis|pbra_cds_650	Pandoravirus_celtis|pcts_cds_347	Pandoravirus_dulcis|pdul_cds_403	Pandoravirus_inopinatum|pino_cds_962	Pandoravirus_macleodensis|pmac_cds_277	Pandoravirus_massiliensis|pmas_cds_520	Pandoravirus_neocaledonia|pneo_cds_295	Pandoravirus_pampulha|ppam_cds_372	Pandoravirus_quercus|pqer_cds_346	Pandoravirus_salinus|psal_cds_359
OG0000365	JTT+F+I+G4	Pandoravirus_braziliensis|pbra_cds_651	Pandoravirus_celtis|pcts_cds_346	Pandoravirus_dulcis|pdul_cds_402	Pandoravirus_inopinatum|pino_cds_963	Pandoravirus_macleodensis|pmac_cds_276	Pandoravirus_massiliensis|pmas_cds_521	Pandoravirus_neocaledonia|pneo_cds_294	Pandoravirus_pampulha|ppam_cds_370	Pandoravirus_quercus|pqer_cds_345	Pandoravirus_salinus|psal_cds_358
OG0000366	JTT+F+G4	Pandoravirus_braziliensis|pbra_cds_652	Pandoravirus_celtis|pcts_cds_344	Pandoravirus_dulcis|pdul_cds_401	Pandoravirus_inopinatum|pino_cds_965	Pandoravirus_macleodensis|pmac_cds_275	Pandoravirus_massiliensis|pmas_cds_522	Pandoravirus_neocaledonia|pneo_cds_293	Pandoravirus_pampulha|ppam_cds_367	Pandoravirus_quercus|pqer_cds_343	Pandoravirus_salinus|psal_cds_356
OG0000367	Dayhoff+F+G4	Pandoravirus_braziliensis|pbra_cds_657	Pandoravirus_celtis|pcts_cds_338	Pandoravirus_dulcis|pdul_cds_395	Pandoravirus_inopinatum|pino_cds_968	Pandoravirus_macleodensis|pmac_cds_270	Pandoravirus_massiliensis|pmas_cds_524	Pandoravirus_neocaledonia|pneo_cds_290	Pandoravirus_pampulha|ppam_cds_363	Pandoravirus_quercus|pqer_cds_337	Pandoravirus_salinus|psal_cds_352
OG0000368	JTT+G4	Pandoravirus_braziliensis|pbra_cds_658	Pandoravirus_celtis|pcts_cds_337	Pandoravirus_dulcis|pdul_cds_394	Pandoravirus_inopinatum|pino_cds_969	Pandoravirus_macleodensis|pmac_cds_269	Pandoravirus_massiliensis|pmas_cds_525	Pandoravirus_neocaledonia|pneo_cds_289	Pandoravirus_pampulha|ppam_cds_362	Pandoravirus_quercus|pqer_cds_336	Pandoravirus_salinus|psal_cds_351
OG0000369	JTT+F+G4	Pandoravirus_braziliensis|pbra_cds_659	Pandoravirus_celtis|pcts_cds_334	Pandoravirus_dulcis|pdul_cds_390	Pandoravirus_inopinatum|pino_cds_974	Pandoravirus_macleodensis|pmac_cds_268	Pandoravirus_massiliensis|pmas_cds_526	Pandoravirus_neocaledonia|pneo_cds_288	Pandoravirus_pampulha|ppam_cds_358	Pandoravirus_quercus|pqer_cds_333	Pandoravirus_salinus|psal_cds_347
OG0000370	mtVer+F+I+G4	Pandoravirus_braziliensis|pbra_cds_660	Pandoravirus_celtis|pcts_cds_333	Pandoravirus_dulcis|pdul_cds_389	Pandoravirus_inopinatum|pino_cds_975	Pandoravirus_macleodensis|pmac_cds_267	Pandoravirus_massiliensis|pmas_cds_527	Pandoravirus_neocaledonia|pneo_cds_287	Pandoravirus_pampulha|ppam_cds_357	Pandoravirus_quercus|pqer_cds_332	Pandoravirus_salinus|psal_cds_346
OG0000371	cpREV+F+G4	Pandoravirus_braziliensis|pbra_cds_661	Pandoravirus_celtis|pcts_cds_332	Pandoravirus_dulcis|pdul_cds_388	Pandoravirus_inopinatum|pino_cds_976	Pandoravirus_macleodensis|pmac_cds_266	Pandoravirus_massiliensis|pmas_cds_528	Pandoravirus_neocaledonia|pneo_cds_286	Pandoravirus_pampulha|ppam_cds_356	Pandoravirus_quercus|pqer_cds_331	Pandoravirus_salinus|psal_cds_345
OG0000372	mtREV+F+G4	Pandoravirus_braziliensis|pbra_cds_665	Pandoravirus_celtis|pcts_cds_325	Pandoravirus_dulcis|pdul_cds_382	Pandoravirus_inopinatum|pino_cds_981	Pandoravirus_macleodensis|pmac_cds_262	Pandoravirus_massiliensis|pmas_cds_534	Pandoravirus_neocaledonia|pneo_cds_282	Pandoravirus_pampulha|ppam_cds_351	Pandoravirus_quercus|pqer_cds_324	Pandoravirus_salinus|psal_cds_338
OG0000373	mtVer+F+G4	Pandoravirus_braziliensis|pbra_cds_668	Pandoravirus_celtis|pcts_cds_316	Pandoravirus_dulcis|pdul_cds_376	Pandoravirus_inopinatum|pino_cds_988	Pandoravirus_macleodensis|pmac_cds_259	Pandoravirus_massiliensis|pmas_cds_537	Pandoravirus_neocaledonia|pneo_cds_279	Pandoravirus_pampulha|ppam_cds_344	Pandoravirus_quercus|pqer_cds_315	Pandoravirus_salinus|psal_cds_329
OG0000374	JTT+F+R2	Pandoravirus_braziliensis|pbra_cds_670	Pandoravirus_celtis|pcts_cds_315	Pandoravirus_dulcis|pdul_cds_373	Pandoravirus_inopinatum|pino_cds_989	Pandoravirus_macleodensis|pmac_cds_257	Pandoravirus_massiliensis|pmas_cds_539	Pandoravirus_neocaledonia|pneo_cds_277	Pandoravirus_pampulha|ppam_cds_341	Pandoravirus_quercus|pqer_cds_314	Pandoravirus_salinus|psal_cds_327
OG0000375	JTT+F+G4	Pandoravirus_braziliensis|pbra_cds_672	Pandoravirus_celtis|pcts_cds_313	Pandoravirus_dulcis|pdul_cds_371	Pandoravirus_inopinatum|pino_cds_991	Pandoravirus_macleodensis|pmac_cds_255	Pandoravirus_massiliensis|pmas_cds_541	Pandoravirus_neocaledonia|pneo_cds_276	Pandoravirus_pampulha|ppam_cds_339	Pandoravirus_quercus|pqer_cds_312	Pandoravirus_salinus|psal_cds_323
OG0000376	mtMet+F+G4	Pandoravirus_braziliensis|pbra_cds_673	Pandoravirus_celtis|pcts_cds_312	Pandoravirus_dulcis|pdul_cds_370	Pandoravirus_inopinatum|pino_cds_992	Pandoravirus_macleodensis|pmac_cds_254	Pandoravirus_massiliensis|pmas_cds_542	Pandoravirus_neocaledonia|pneo_cds_275	Pandoravirus_pampulha|ppam_cds_338	Pandoravirus_quercus|pqer_cds_311	Pandoravirus_salinus|psal_cds_322
OG0000377	JTT+F+I+G4	Pandoravirus_braziliensis|pbra_cds_674	Pandoravirus_celtis|pcts_cds_311	Pandoravirus_dulcis|pdul_cds_369	Pandoravirus_inopinatum|pino_cds_993	Pandoravirus_macleodensis|pmac_cds_253	Pandoravirus_massiliensis|pmas_cds_543	Pandoravirus_neocaledonia|pneo_cds_274	Pandoravirus_pampulha|ppam_cds_337	Pandoravirus_quercus|pqer_cds_310	Pandoravirus_salinus|psal_cds_321
OG0000378	JTT+I	Pandoravirus_braziliensis|pbra_cds_675	Pandoravirus_celtis|pcts_cds_310	Pandoravirus_dulcis|pdul_cds_368	Pandoravirus_inopinatum|pino_cds_994	Pandoravirus_macleodensis|pmac_cds_252	Pandoravirus_massiliensis|pmas_cds_544	Pandoravirus_neocaledonia|pneo_cds_273	Pandoravirus_pampulha|ppam_cds_335	Pandoravirus_quercus|pqer_cds_309	Pandoravirus_salinus|psal_cds_320
OG0000379	JTT+F+I+G4	Pandoravirus_braziliensis|pbra_cds_676	Pandoravirus_celtis|pcts_cds_309	Pandoravirus_dulcis|pdul_cds_367	Pandoravirus_inopinatum|pino_cds_995	Pandoravirus_macleodensis|pmac_cds_251	Pandoravirus_massiliensis|pmas_cds_546	Pandoravirus_neocaledonia|pneo_cds_271	Pandoravirus_pampulha|ppam_cds_334	Pandoravirus_quercus|pqer_cds_308	Pandoravirus_salinus|psal_cds_319
OG0000380	JTT+G4	Pandoravirus_braziliensis|pbra_cds_677	Pandoravirus_celtis|pcts_cds_307	Pandoravirus_dulcis|pdul_cds_366	Pandoravirus_inopinatum|pino_cds_996	Pandoravirus_macleodensis|pmac_cds_250	Pandoravirus_massiliensis|pmas_cds_547	Pandoravirus_neocaledonia|pneo_cds_270	Pandoravirus_pampulha|ppam_cds_333	Pandoravirus_quercus|pqer_cds_307	Pandoravirus_salinus|psal_cds_318
OG0000381	mtVer+F+I+G4	Pandoravirus_braziliensis|pbra_cds_678	Pandoravirus_celtis|pcts_cds_306	Pandoravirus_dulcis|pdul_cds_365	Pandoravirus_inopinatum|pino_cds_997	Pandoravirus_macleodensis|pmac_cds_249	Pandoravirus_massiliensis|pmas_cds_548	Pandoravirus_neocaledonia|pneo_cds_269	Pandoravirus_pampulha|ppam_cds_332	Pandoravirus_quercus|pqer_cds_306	Pandoravirus_salinus|psal_cds_317
OG0000382	JTT+G4	Pandoravirus_braziliensis|pbra_cds_679	Pandoravirus_celtis|pcts_cds_305	Pandoravirus_dulcis|pdul_cds_364	Pandoravirus_inopinatum|pino_cds_998	Pandoravirus_macleodensis|pmac_cds_248	Pandoravirus_massiliensis|pmas_cds_549	Pandoravirus_neocaledonia|pneo_cds_268	Pandoravirus_pampulha|ppam_cds_331	Pandoravirus_quercus|pqer_cds_305	Pandoravirus_salinus|psal_cds_316
OG0000383	JTT+F+G4	Pandoravirus_braziliensis|pbra_cds_680	Pandoravirus_celtis|pcts_cds_302	Pandoravirus_dulcis|pdul_cds_360	Pandoravirus_inopinatum|pino_cds_1002	Pandoravirus_macleodensis|pmac_cds_247	Pandoravirus_massiliensis|pmas_cds_550	Pandoravirus_neocaledonia|pneo_cds_267	Pandoravirus_pampulha|ppam_cds_328	Pandoravirus_quercus|pqer_cds_302	Pandoravirus_salinus|psal_cds_312
OG0000384	JTT+F+G4	Pandoravirus_braziliensis|pbra_cds_681	Pandoravirus_celtis|pcts_cds_301	Pandoravirus_dulcis|pdul_cds_359	Pandoravirus_inopinatum|pino_cds_1003	Pandoravirus_macleodensis|pmac_cds_246	Pandoravirus_massiliensis|pmas_cds_551	Pandoravirus_neocaledonia|pneo_cds_266	Pandoravirus_pampulha|ppam_cds_326	Pandoravirus_quercus|pqer_cds_301	Pandoravirus_salinus|psal_cds_311
OG0000385	mtMet+F+G4	Pandoravirus_braziliensis|pbra_cds_682	Pandoravirus_celtis|pcts_cds_300	Pandoravirus_dulcis|pdul_cds_358	Pandoravirus_inopinatum|pino_cds_1004	Pandoravirus_macleodensis|pmac_cds_245	Pandoravirus_massiliensis|pmas_cds_552	Pandoravirus_neocaledonia|pneo_cds_265	Pandoravirus_pampulha|ppam_cds_324	Pandoravirus_quercus|pqer_cds_300	Pandoravirus_salinus|psal_cds_310
OG0000386	JTT+G4	Pandoravirus_braziliensis|pbra_cds_683	Pandoravirus_celtis|pcts_cds_299	Pandoravirus_dulcis|pdul_cds_357	Pandoravirus_inopinatum|pino_cds_1005	Pandoravirus_macleodensis|pmac_cds_244	Pandoravirus_massiliensis|pmas_cds_553	Pandoravirus_neocaledonia|pneo_cds_264	Pandoravirus_pampulha|ppam_cds_323	Pandoravirus_quercus|pqer_cds_299	Pandoravirus_salinus|psal_cds_309
OG0000387	JTT+F+G4	Pandoravirus_braziliensis|pbra_cds_684	Pandoravirus_celtis|pcts_cds_298	Pandoravirus_dulcis|pdul_cds_356	Pandoravirus_inopinatum|pino_cds_1006	Pandoravirus_macleodensis|pmac_cds_242	Pandoravirus_massiliensis|pmas_cds_554	Pandoravirus_neocaledonia|pneo_cds_263	Pandoravirus_pampulha|ppam_cds_322	Pandoravirus_quercus|pqer_cds_298	Pandoravirus_salinus|psal_cds_308
OG0000388	FLU+F+G4	Pandoravirus_braziliensis|pbra_cds_685	Pandoravirus_celtis|pcts_cds_297	Pandoravirus_dulcis|pdul_cds_355	Pandoravirus_inopinatum|pino_cds_1007	Pandoravirus_macleodensis|pmac_cds_241	Pandoravirus_massiliensis|pmas_cds_555	Pandoravirus_neocaledonia|pneo_cds_262	Pandoravirus_pampulha|ppam_cds_321	Pandoravirus_quercus|pqer_cds_297	Pandoravirus_salinus|psal_cds_307
OG0000389	mtVer+F+G4	Pandoravirus_braziliensis|pbra_cds_688	Pandoravirus_celtis|pcts_cds_295	Pandoravirus_dulcis|pdul_cds_353	Pandoravirus_inopinatum|pino_cds_1010	Pandoravirus_macleodensis|pmac_cds_239	Pandoravirus_massiliensis|pmas_cds_557	Pandoravirus_neocaledonia|pneo_cds_259	Pandoravirus_pampulha|ppam_cds_319	Pandoravirus_quercus|pqer_cds_295	Pandoravirus_salinus|psal_cds_305
OG0000390	mtVer+F+I+G4	Pandoravirus_braziliensis|pbra_cds_689	Pandoravirus_celtis|pcts_cds_294	Pandoravirus_dulcis|pdul_cds_352	Pandoravirus_inopinatum|pino_cds_1011	Pandoravirus_macleodensis|pmac_cds_238	Pandoravirus_massiliensis|pmas_cds_558	Pandoravirus_neocaledonia|pneo_cds_258	Pandoravirus_pampulha|ppam_cds_318	Pandoravirus_quercus|pqer_cds_294	Pandoravirus_salinus|psal_cds_304
OG0000391	FLU+F+G4	Pandoravirus_braziliensis|pbra_cds_690	Pandoravirus_celtis|pcts_cds_293	Pandoravirus_dulcis|pdul_cds_351	Pandoravirus_inopinatum|pino_cds_1012	Pandoravirus_macleodensis|pmac_cds_237	Pandoravirus_massiliensis|pmas_cds_559	Pandoravirus_neocaledonia|pneo_cds_257	Pandoravirus_pampulha|ppam_cds_317	Pandoravirus_quercus|pqer_cds_293	Pandoravirus_salinus|psal_cds_303
OG0000392	JTT+G4	Pandoravirus_braziliensis|pbra_cds_691	Pandoravirus_celtis|pcts_cds_292	Pandoravirus_dulcis|pdul_cds_350	Pandoravirus_inopinatum|pino_cds_1013	Pandoravirus_macleodensis|pmac_cds_236	Pandoravirus_massiliensis|pmas_cds_560	Pandoravirus_neocaledonia|pneo_cds_256	Pandoravirus_pampulha|ppam_cds_316	Pandoravirus_quercus|pqer_cds_292	Pandoravirus_salinus|psal_cds_302
OG0000393	JTT+F+G4	Pandoravirus_braziliensis|pbra_cds_692	Pandoravirus_celtis|pcts_cds_291	Pandoravirus_dulcis|pdul_cds_349	Pandoravirus_inopinatum|pino_cds_1014	Pandoravirus_macleodensis|pmac_cds_235	Pandoravirus_massiliensis|pmas_cds_562	Pandoravirus_neocaledonia|pneo_cds_255	Pandoravirus_pampulha|ppam_cds_315	Pandoravirus_quercus|pqer_cds_291	Pandoravirus_salinus|psal_cds_301
OG0000394	JTT+G4	Pandoravirus_braziliensis|pbra_cds_696	Pandoravirus_celtis|pcts_cds_290	Pandoravirus_dulcis|pdul_cds_348	Pandoravirus_inopinatum|pino_cds_1015	Pandoravirus_macleodensis|pmac_cds_234	Pandoravirus_massiliensis|pmas_cds_564	Pandoravirus_neocaledonia|pneo_cds_253	Pandoravirus_pampulha|ppam_cds_314	Pandoravirus_quercus|pqer_cds_290	Pandoravirus_salinus|psal_cds_300
OG0000395	JTT+F+G4	Pandoravirus_braziliensis|pbra_cds_697	Pandoravirus_celtis|pcts_cds_289	Pandoravirus_dulcis|pdul_cds_347	Pandoravirus_inopinatum|pino_cds_1016	Pandoravirus_macleodensis|pmac_cds_233	Pandoravirus_massiliensis|pmas_cds_565	Pandoravirus_neocaledonia|pneo_cds_251	Pandoravirus_pampulha|ppam_cds_313	Pandoravirus_quercus|pqer_cds_289	Pandoravirus_salinus|psal_cds_299
OG0000396	mtVer+F+G4	Pandoravirus_braziliensis|pbra_cds_698	Pandoravirus_celtis|pcts_cds_288	Pandoravirus_dulcis|pdul_cds_346	Pandoravirus_inopinatum|pino_cds_1017	Pandoravirus_macleodensis|pmac_cds_232	Pandoravirus_massiliensis|pmas_cds_566	Pandoravirus_neocaledonia|pneo_cds_250	Pandoravirus_pampulha|ppam_cds_312	Pandoravirus_quercus|pqer_cds_288	Pandoravirus_salinus|psal_cds_298
OG0000397	JTT+F+G4	Pandoravirus_braziliensis|pbra_cds_699	Pandoravirus_celtis|pcts_cds_287	Pandoravirus_dulcis|pdul_cds_345	Pandoravirus_inopinatum|pino_cds_1018	Pandoravirus_macleodensis|pmac_cds_231	Pandoravirus_massiliensis|pmas_cds_567	Pandoravirus_neocaledonia|pneo_cds_248	Pandoravirus_pampulha|ppam_cds_311	Pandoravirus_quercus|pqer_cds_287	Pandoravirus_salinus|psal_cds_297
OG0000398	FLU+F+G4	Pandoravirus_braziliensis|pbra_cds_701	Pandoravirus_celtis|pcts_cds_284	Pandoravirus_dulcis|pdul_cds_341	Pandoravirus_inopinatum|pino_cds_1023	Pandoravirus_macleodensis|pmac_cds_229	Pandoravirus_massiliensis|pmas_cds_571	Pandoravirus_neocaledonia|pneo_cds_245	Pandoravirus_pampulha|ppam_cds_307	Pandoravirus_quercus|pqer_cds_284	Pandoravirus_salinus|psal_cds_294
OG0000399	JTT+F+G4	Pandoravirus_braziliensis|pbra_cds_702	Pandoravirus_celtis|pcts_cds_283	Pandoravirus_dulcis|pdul_cds_340	Pandoravirus_inopinatum|pino_cds_1024	Pandoravirus_macleodensis|pmac_cds_228	Pandoravirus_massiliensis|pmas_cds_572	Pandoravirus_neocaledonia|pneo_cds_244	Pandoravirus_pampulha|ppam_cds_306	Pandoravirus_quercus|pqer_cds_283	Pandoravirus_salinus|psal_cds_292
OG0000400	mtREV+F+G4	Pandoravirus_braziliensis|pbra_cds_704	Pandoravirus_celtis|pcts_cds_281	Pandoravirus_dulcis|pdul_cds_338	Pandoravirus_inopinatum|pino_cds_1026	Pandoravirus_macleodensis|pmac_cds_226	Pandoravirus_massiliensis|pmas_cds_574	Pandoravirus_neocaledonia|pneo_cds_242	Pandoravirus_pampulha|ppam_cds_304	Pandoravirus_quercus|pqer_cds_280	Pandoravirus_salinus|psal_cds_290
OG0000401	JTT+G4	Pandoravirus_braziliensis|pbra_cds_705	Pandoravirus_celtis|pcts_cds_280	Pandoravirus_dulcis|pdul_cds_337	Pandoravirus_inopinatum|pino_cds_1027	Pandoravirus_macleodensis|pmac_cds_225	Pandoravirus_massiliensis|pmas_cds_575	Pandoravirus_neocaledonia|pneo_cds_241	Pandoravirus_pampulha|ppam_cds_303	Pandoravirus_quercus|pqer_cds_279	Pandoravirus_salinus|psal_cds_289
OG0000402	JTT+F+G4	Pandoravirus_braziliensis|pbra_cds_706	Pandoravirus_celtis|pcts_cds_279	Pandoravirus_dulcis|pdul_cds_336	Pandoravirus_inopinatum|pino_cds_1028	Pandoravirus_macleodensis|pmac_cds_224	Pandoravirus_massiliensis|pmas_cds_576	Pandoravirus_neocaledonia|pneo_cds_240	Pandoravirus_pampulha|ppam_cds_302	Pandoravirus_quercus|pqer_cds_278	Pandoravirus_salinus|psal_cds_288
OG0000403	mtVer+F+I+G4	Pandoravirus_braziliensis|pbra_cds_707	Pandoravirus_celtis|pcts_cds_278	Pandoravirus_dulcis|pdul_cds_335	Pandoravirus_inopinatum|pino_cds_1029	Pandoravirus_macleodensis|pmac_cds_223	Pandoravirus_massiliensis|pmas_cds_577	Pandoravirus_neocaledonia|pneo_cds_239	Pandoravirus_pampulha|ppam_cds_301	Pandoravirus_quercus|pqer_cds_277	Pandoravirus_salinus|psal_cds_287
OG0000404	WAG+F+G4	Pandoravirus_braziliensis|pbra_cds_709	Pandoravirus_celtis|pcts_cds_276	Pandoravirus_dulcis|pdul_cds_333	Pandoravirus_inopinatum|pino_cds_1031	Pandoravirus_macleodensis|pmac_cds_220	Pandoravirus_massiliensis|pmas_cds_579	Pandoravirus_neocaledonia|pneo_cds_237	Pandoravirus_pampulha|ppam_cds_299	Pandoravirus_quercus|pqer_cds_275	Pandoravirus_salinus|psal_cds_285
OG0000405	mtVer+F+G4	Pandoravirus_braziliensis|pbra_cds_710	Pandoravirus_celtis|pcts_cds_275	Pandoravirus_dulcis|pdul_cds_332	Pandoravirus_inopinatum|pino_cds_1032	Pandoravirus_macleodensis|pmac_cds_219	Pandoravirus_massiliensis|pmas_cds_580	Pandoravirus_neocaledonia|pneo_cds_236	Pandoravirus_pampulha|ppam_cds_298	Pandoravirus_quercus|pqer_cds_274	Pandoravirus_salinus|psal_cds_284
OG0000406	JTT+F+G4	Pandoravirus_braziliensis|pbra_cds_711	Pandoravirus_celtis|pcts_cds_274	Pandoravirus_dulcis|pdul_cds_331	Pandoravirus_inopinatum|pino_cds_1033	Pandoravirus_macleodensis|pmac_cds_218	Pandoravirus_massiliensis|pmas_cds_581	Pandoravirus_neocaledonia|pneo_cds_235	Pandoravirus_pampulha|ppam_cds_297	Pandoravirus_quercus|pqer_cds_273	Pandoravirus_salinus|psal_cds_283
OG0000407	mtVer+F+G4	Pandoravirus_braziliensis|pbra_cds_712	Pandoravirus_celtis|pcts_cds_273	Pandoravirus_dulcis|pdul_cds_330	Pandoravirus_inopinatum|pino_cds_1034	Pandoravirus_macleodensis|pmac_cds_217	Pandoravirus_massiliensis|pmas_cds_582	Pandoravirus_neocaledonia|pneo_cds_234	Pandoravirus_pampulha|ppam_cds_296	Pandoravirus_quercus|pqer_cds_272	Pandoravirus_salinus|psal_cds_282
OG0000408	JTT+F+G4	Pandoravirus_braziliensis|pbra_cds_713	Pandoravirus_celtis|pcts_cds_272	Pandoravirus_dulcis|pdul_cds_327	Pandoravirus_inopinatum|pino_cds_1035	Pandoravirus_macleodensis|pmac_cds_216	Pandoravirus_massiliensis|pmas_cds_583	Pandoravirus_neocaledonia|pneo_cds_233	Pandoravirus_pampulha|ppam_cds_294	Pandoravirus_quercus|pqer_cds_271	Pandoravirus_salinus|psal_cds_280
OG0000409	HIVb+F+G4	Pandoravirus_braziliensis|pbra_cds_714	Pandoravirus_celtis|pcts_cds_271	Pandoravirus_dulcis|pdul_cds_326	Pandoravirus_inopinatum|pino_cds_1036	Pandoravirus_macleodensis|pmac_cds_215	Pandoravirus_massiliensis|pmas_cds_584	Pandoravirus_neocaledonia|pneo_cds_232	Pandoravirus_pampulha|ppam_cds_293	Pandoravirus_quercus|pqer_cds_270	Pandoravirus_salinus|psal_cds_279
OG0000410	mtVer+F+G4	Pandoravirus_braziliensis|pbra_cds_715	Pandoravirus_celtis|pcts_cds_270	Pandoravirus_dulcis|pdul_cds_325	Pandoravirus_inopinatum|pino_cds_1037	Pandoravirus_macleodensis|pmac_cds_214	Pandoravirus_massiliensis|pmas_cds_585	Pandoravirus_neocaledonia|pneo_cds_231	Pandoravirus_pampulha|ppam_cds_292	Pandoravirus_quercus|pqer_cds_269	Pandoravirus_salinus|psal_cds_278
OG0000411	mtVer+F+G4	Pandoravirus_braziliensis|pbra_cds_716	Pandoravirus_celtis|pcts_cds_268	Pandoravirus_dulcis|pdul_cds_323	Pandoravirus_inopinatum|pino_cds_1039	Pandoravirus_macleodensis|pmac_cds_213	Pandoravirus_massiliensis|pmas_cds_586	Pandoravirus_neocaledonia|pneo_cds_230	Pandoravirus_pampulha|ppam_cds_290	Pandoravirus_quercus|pqer_cds_267	Pandoravirus_salinus|psal_cds_276
OG0000412	JTTDCMut+F+I+G4	Pandoravirus_braziliensis|pbra_cds_721	Pandoravirus_celtis|pcts_cds_263	Pandoravirus_dulcis|pdul_cds_319	Pandoravirus_inopinatum|pino_cds_1044	Pandoravirus_macleodensis|pmac_cds_208	Pandoravirus_massiliensis|pmas_cds_590	Pandoravirus_neocaledonia|pneo_cds_224	Pandoravirus_pampulha|ppam_cds_284	Pandoravirus_quercus|pqer_cds_263	Pandoravirus_salinus|psal_cds_271
OG0000413	JTT+G4	Pandoravirus_braziliensis|pbra_cds_722	Pandoravirus_celtis|pcts_cds_264	Pandoravirus_dulcis|pdul_cds_318	Pandoravirus_inopinatum|pino_cds_1045	Pandoravirus_macleodensis|pmac_cds_207	Pandoravirus_massiliensis|pmas_cds_591	Pandoravirus_neocaledonia|pneo_cds_223	Pandoravirus_pampulha|ppam_cds_283	Pandoravirus_quercus|pqer_cds_262	Pandoravirus_salinus|psal_cds_270
OG0000414	JTT+G4	Pandoravirus_braziliensis|pbra_cds_723	Pandoravirus_celtis|pcts_cds_262	Pandoravirus_dulcis|pdul_cds_317	Pandoravirus_inopinatum|pino_cds_1046	Pandoravirus_macleodensis|pmac_cds_206	Pandoravirus_massiliensis|pmas_cds_592	Pandoravirus_neocaledonia|pneo_cds_222	Pandoravirus_pampulha|ppam_cds_282	Pandoravirus_quercus|pqer_cds_261	Pandoravirus_salinus|psal_cds_269
OG0000415	JTT+F+G4	Pandoravirus_braziliensis|pbra_cds_724	Pandoravirus_celtis|pcts_cds_261	Pandoravirus_dulcis|pdul_cds_316	Pandoravirus_inopinatum|pino_cds_1047	Pandoravirus_macleodensis|pmac_cds_205	Pandoravirus_massiliensis|pmas_cds_593	Pandoravirus_neocaledonia|pneo_cds_221	Pandoravirus_pampulha|ppam_cds_281	Pandoravirus_quercus|pqer_cds_260	Pandoravirus_salinus|psal_cds_268
OG0000416	JTT+F+G4	Pandoravirus_braziliensis|pbra_cds_725	Pandoravirus_celtis|pcts_cds_260	Pandoravirus_dulcis|pdul_cds_315	Pandoravirus_inopinatum|pino_cds_1048	Pandoravirus_macleodensis|pmac_cds_204	Pandoravirus_massiliensis|pmas_cds_594	Pandoravirus_neocaledonia|pneo_cds_220	Pandoravirus_pampulha|ppam_cds_280	Pandoravirus_quercus|pqer_cds_259	Pandoravirus_salinus|psal_cds_267
OG0000417	mtVer+F+I+G4	Pandoravirus_braziliensis|pbra_cds_726	Pandoravirus_celtis|pcts_cds_259	Pandoravirus_dulcis|pdul_cds_313	Pandoravirus_inopinatum|pino_cds_1049	Pandoravirus_macleodensis|pmac_cds_203	Pandoravirus_massiliensis|pmas_cds_595	Pandoravirus_neocaledonia|pneo_cds_219	Pandoravirus_pampulha|ppam_cds_279	Pandoravirus_quercus|pqer_cds_258	Pandoravirus_salinus|psal_cds_264
OG0000418	JTT+I	Pandoravirus_braziliensis|pbra_cds_728	Pandoravirus_celtis|pcts_cds_258	Pandoravirus_dulcis|pdul_cds_311	Pandoravirus_inopinatum|pino_cds_1050	Pandoravirus_macleodensis|pmac_cds_201	Pandoravirus_massiliensis|pmas_cds_597	Pandoravirus_neocaledonia|pneo_cds_217	Pandoravirus_pampulha|ppam_cds_277	Pandoravirus_quercus|pqer_cds_257	Pandoravirus_salinus|psal_cds_263
OG0000419	HIVb+F+G4	Pandoravirus_braziliensis|pbra_cds_729	Pandoravirus_celtis|pcts_cds_257	Pandoravirus_dulcis|pdul_cds_310	Pandoravirus_inopinatum|pino_cds_1051	Pandoravirus_macleodensis|pmac_cds_200	Pandoravirus_massiliensis|pmas_cds_598	Pandoravirus_neocaledonia|pneo_cds_216	Pandoravirus_pampulha|ppam_cds_276	Pandoravirus_quercus|pqer_cds_256	Pandoravirus_salinus|psal_cds_261
OG0000420	mtVer+F+G4	Pandoravirus_braziliensis|pbra_cds_730	Pandoravirus_celtis|pcts_cds_256	Pandoravirus_dulcis|pdul_cds_309	Pandoravirus_inopinatum|pino_cds_1052	Pandoravirus_macleodensis|pmac_cds_199	Pandoravirus_massiliensis|pmas_cds_599	Pandoravirus_neocaledonia|pneo_cds_215	Pandoravirus_pampulha|ppam_cds_275	Pandoravirus_quercus|pqer_cds_255	Pandoravirus_salinus|psal_cds_260
OG0000421	mtVer+F+G4	Pandoravirus_braziliensis|pbra_cds_732	Pandoravirus_celtis|pcts_cds_255	Pandoravirus_dulcis|pdul_cds_308	Pandoravirus_inopinatum|pino_cds_1053	Pandoravirus_macleodensis|pmac_cds_198	Pandoravirus_massiliensis|pmas_cds_600	Pandoravirus_neocaledonia|pneo_cds_214	Pandoravirus_pampulha|ppam_cds_273	Pandoravirus_quercus|pqer_cds_254	Pandoravirus_salinus|psal_cds_259
OG0000422	FLU+F+I+G4	Pandoravirus_braziliensis|pbra_cds_733	Pandoravirus_celtis|pcts_cds_253	Pandoravirus_dulcis|pdul_cds_306	Pandoravirus_inopinatum|pino_cds_1055	Pandoravirus_macleodensis|pmac_cds_197	Pandoravirus_massiliensis|pmas_cds_601	Pandoravirus_neocaledonia|pneo_cds_212	Pandoravirus_pampulha|ppam_cds_269	Pandoravirus_quercus|pqer_cds_252	Pandoravirus_salinus|psal_cds_257
OG0000423	JTTDCMut+F+G4	Pandoravirus_braziliensis|pbra_cds_736	Pandoravirus_celtis|pcts_cds_249	Pandoravirus_dulcis|pdul_cds_303	Pandoravirus_inopinatum|pino_cds_1059	Pandoravirus_macleodensis|pmac_cds_194	Pandoravirus_massiliensis|pmas_cds_604	Pandoravirus_neocaledonia|pneo_cds_209	Pandoravirus_pampulha|ppam_cds_265	Pandoravirus_quercus|pqer_cds_247	Pandoravirus_salinus|psal_cds_254
OG0000424	mtVer+F+G4	Pandoravirus_braziliensis|pbra_cds_737	Pandoravirus_celtis|pcts_cds_248	Pandoravirus_dulcis|pdul_cds_302	Pandoravirus_inopinatum|pino_cds_1060	Pandoravirus_macleodensis|pmac_cds_193	Pandoravirus_massiliensis|pmas_cds_605	Pandoravirus_neocaledonia|pneo_cds_208	Pandoravirus_pampulha|ppam_cds_264	Pandoravirus_quercus|pqer_cds_246	Pandoravirus_salinus|psal_cds_253
OG0000425	JTT+G4	Pandoravirus_braziliensis|pbra_cds_738	Pandoravirus_celtis|pcts_cds_246	Pandoravirus_dulcis|pdul_cds_300	Pandoravirus_inopinatum|pino_cds_1061	Pandoravirus_macleodensis|pmac_cds_192	Pandoravirus_massiliensis|pmas_cds_607	Pandoravirus_neocaledonia|pneo_cds_207	Pandoravirus_pampulha|ppam_cds_263	Pandoravirus_quercus|pqer_cds_244	Pandoravirus_salinus|psal_cds_251
OG0000426	JTT+F+G4	Pandoravirus_braziliensis|pbra_cds_739	Pandoravirus_celtis|pcts_cds_245	Pandoravirus_dulcis|pdul_cds_299	Pandoravirus_inopinatum|pino_cds_1063	Pandoravirus_macleodensis|pmac_cds_191	Pandoravirus_massiliensis|pmas_cds_608	Pandoravirus_neocaledonia|pneo_cds_206	Pandoravirus_pampulha|ppam_cds_262	Pandoravirus_quercus|pqer_cds_243	Pandoravirus_salinus|psal_cds_250
OG0000428	mtVer+F+I+G4	Pandoravirus_braziliensis|pbra_cds_741	Pandoravirus_celtis|pcts_cds_242	Pandoravirus_dulcis|pdul_cds_296	Pandoravirus_inopinatum|pino_cds_1065	Pandoravirus_macleodensis|pmac_cds_189	Pandoravirus_massiliensis|pmas_cds_610	Pandoravirus_neocaledonia|pneo_cds_204	Pandoravirus_pampulha|ppam_cds_257	Pandoravirus_quercus|pqer_cds_240	Pandoravirus_salinus|psal_cds_247
OG0000429	JTT+F+I+G4	Pandoravirus_braziliensis|pbra_cds_742	Pandoravirus_celtis|pcts_cds_241	Pandoravirus_dulcis|pdul_cds_295	Pandoravirus_inopinatum|pino_cds_1066	Pandoravirus_macleodensis|pmac_cds_188	Pandoravirus_massiliensis|pmas_cds_611	Pandoravirus_neocaledonia|pneo_cds_203	Pandoravirus_pampulha|ppam_cds_256	Pandoravirus_quercus|pqer_cds_239	Pandoravirus_salinus|psal_cds_246
OG0000430	mtVer+F+R2	Pandoravirus_braziliensis|pbra_cds_744	Pandoravirus_celtis|pcts_cds_238	Pandoravirus_dulcis|pdul_cds_293	Pandoravirus_inopinatum|pino_cds_1069	Pandoravirus_macleodensis|pmac_cds_186	Pandoravirus_massiliensis|pmas_cds_613	Pandoravirus_neocaledonia|pneo_cds_200	Pandoravirus_pampulha|ppam_cds_254	Pandoravirus_quercus|pqer_cds_236	Pandoravirus_salinus|psal_cds_244
OG0000431	cpREV+G4	Pandoravirus_braziliensis|pbra_cds_745	Pandoravirus_celtis|pcts_cds_237	Pandoravirus_dulcis|pdul_cds_292	Pandoravirus_inopinatum|pino_cds_1070	Pandoravirus_macleodensis|pmac_cds_185	Pandoravirus_massiliensis|pmas_cds_614	Pandoravirus_neocaledonia|pneo_cds_199	Pandoravirus_pampulha|ppam_cds_253	Pandoravirus_quercus|pqer_cds_235	Pandoravirus_salinus|psal_cds_243
OG0000432	mtVer+F+I+G4	Pandoravirus_braziliensis|pbra_cds_748	Pandoravirus_celtis|pcts_cds_234	Pandoravirus_dulcis|pdul_cds_288	Pandoravirus_inopinatum|pino_cds_1075	Pandoravirus_macleodensis|pmac_cds_183	Pandoravirus_massiliensis|pmas_cds_615	Pandoravirus_neocaledonia|pneo_cds_198	Pandoravirus_pampulha|ppam_cds_249	Pandoravirus_quercus|pqer_cds_232	Pandoravirus_salinus|psal_cds_239
OG0000433	JTTDCMut+F+I+G4	Pandoravirus_braziliensis|pbra_cds_749	Pandoravirus_celtis|pcts_cds_233	Pandoravirus_dulcis|pdul_cds_287	Pandoravirus_inopinatum|pino_cds_1076	Pandoravirus_macleodensis|pmac_cds_182	Pandoravirus_massiliensis|pmas_cds_616	Pandoravirus_neocaledonia|pneo_cds_197	Pandoravirus_pampulha|ppam_cds_248	Pandoravirus_quercus|pqer_cds_231	Pandoravirus_salinus|psal_cds_238
OG0000434	mtVer+F+G4	Pandoravirus_braziliensis|pbra_cds_750	Pandoravirus_celtis|pcts_cds_232	Pandoravirus_dulcis|pdul_cds_286	Pandoravirus_inopinatum|pino_cds_1077	Pandoravirus_macleodensis|pmac_cds_181	Pandoravirus_massiliensis|pmas_cds_617	Pandoravirus_neocaledonia|pneo_cds_196	Pandoravirus_pampulha|ppam_cds_247	Pandoravirus_quercus|pqer_cds_230	Pandoravirus_salinus|psal_cds_237
OG0000435	mtVer+F+G4	Pandoravirus_braziliensis|pbra_cds_751	Pandoravirus_celtis|pcts_cds_231	Pandoravirus_dulcis|pdul_cds_285	Pandoravirus_inopinatum|pino_cds_1078	Pandoravirus_macleodensis|pmac_cds_180	Pandoravirus_massiliensis|pmas_cds_618	Pandoravirus_neocaledonia|pneo_cds_194	Pandoravirus_pampulha|ppam_cds_246	Pandoravirus_quercus|pqer_cds_229	Pandoravirus_salinus|psal_cds_235
OG0000436	FLU+F+G4	Pandoravirus_braziliensis|pbra_cds_753	Pandoravirus_celtis|pcts_cds_229	Pandoravirus_dulcis|pdul_cds_283	Pandoravirus_inopinatum|pino_cds_1079	Pandoravirus_macleodensis|pmac_cds_178	Pandoravirus_massiliensis|pmas_cds_620	Pandoravirus_neocaledonia|pneo_cds_192	Pandoravirus_pampulha|ppam_cds_244	Pandoravirus_quercus|pqer_cds_227	Pandoravirus_salinus|psal_cds_233
OG0000437	JTT+G4	Pandoravirus_braziliensis|pbra_cds_754	Pandoravirus_celtis|pcts_cds_228	Pandoravirus_dulcis|pdul_cds_282	Pandoravirus_inopinatum|pino_cds_1080	Pandoravirus_macleodensis|pmac_cds_177	Pandoravirus_massiliensis|pmas_cds_621	Pandoravirus_neocaledonia|pneo_cds_191	Pandoravirus_pampulha|ppam_cds_243	Pandoravirus_quercus|pqer_cds_226	Pandoravirus_salinus|psal_cds_232
OG0000438	JTT+F+I	Pandoravirus_braziliensis|pbra_cds_756	Pandoravirus_celtis|pcts_cds_226	Pandoravirus_dulcis|pdul_cds_278	Pandoravirus_inopinatum|pino_cds_1082	Pandoravirus_macleodensis|pmac_cds_175	Pandoravirus_massiliensis|pmas_cds_623	Pandoravirus_neocaledonia|pneo_cds_189	Pandoravirus_pampulha|ppam_cds_240	Pandoravirus_quercus|pqer_cds_224	Pandoravirus_salinus|psal_cds_230
OG0000439	JTT+F+I+G4	Pandoravirus_braziliensis|pbra_cds_757	Pandoravirus_celtis|pcts_cds_225	Pandoravirus_dulcis|pdul_cds_277	Pandoravirus_inopinatum|pino_cds_1086	Pandoravirus_macleodensis|pmac_cds_174	Pandoravirus_massiliensis|pmas_cds_624	Pandoravirus_neocaledonia|pneo_cds_188	Pandoravirus_pampulha|ppam_cds_237	Pandoravirus_quercus|pqer_cds_223	Pandoravirus_salinus|psal_cds_227
OG0000440	mtVer+F+G4	Pandoravirus_braziliensis|pbra_cds_758	Pandoravirus_celtis|pcts_cds_224	Pandoravirus_dulcis|pdul_cds_275	Pandoravirus_inopinatum|pino_cds_1087	Pandoravirus_macleodensis|pmac_cds_173	Pandoravirus_massiliensis|pmas_cds_625	Pandoravirus_neocaledonia|pneo_cds_187	Pandoravirus_pampulha|ppam_cds_236	Pandoravirus_quercus|pqer_cds_222	Pandoravirus_salinus|psal_cds_226
OG0000441	JTT+G4	Pandoravirus_braziliensis|pbra_cds_759	Pandoravirus_celtis|pcts_cds_223	Pandoravirus_dulcis|pdul_cds_274	Pandoravirus_inopinatum|pino_cds_1088	Pandoravirus_macleodensis|pmac_cds_172	Pandoravirus_massiliensis|pmas_cds_626	Pandoravirus_neocaledonia|pneo_cds_186	Pandoravirus_pampulha|ppam_cds_235	Pandoravirus_quercus|pqer_cds_221	Pandoravirus_salinus|psal_cds_225
OG0000442	JTT+F+I+G4	Pandoravirus_braziliensis|pbra_cds_761	Pandoravirus_celtis|pcts_cds_221	Pandoravirus_dulcis|pdul_cds_272	Pandoravirus_inopinatum|pino_cds_1090	Pandoravirus_macleodensis|pmac_cds_170	Pandoravirus_massiliensis|pmas_cds_627	Pandoravirus_neocaledonia|pneo_cds_184	Pandoravirus_pampulha|ppam_cds_232	Pandoravirus_quercus|pqer_cds_219	Pandoravirus_salinus|psal_cds_223
OG0000443	JTT+I	Pandoravirus_braziliensis|pbra_cds_762	Pandoravirus_celtis|pcts_cds_220	Pandoravirus_dulcis|pdul_cds_271	Pandoravirus_inopinatum|pino_cds_1093	Pandoravirus_macleodensis|pmac_cds_169	Pandoravirus_massiliensis|pmas_cds_628	Pandoravirus_neocaledonia|pneo_cds_183	Pandoravirus_pampulha|ppam_cds_231	Pandoravirus_quercus|pqer_cds_218	Pandoravirus_salinus|psal_cds_222
OG0000444	Dayhoff+G4	Pandoravirus_braziliensis|pbra_cds_763	Pandoravirus_celtis|pcts_cds_219	Pandoravirus_dulcis|pdul_cds_270	Pandoravirus_inopinatum|pino_cds_1094	Pandoravirus_macleodensis|pmac_cds_168	Pandoravirus_massiliensis|pmas_cds_629	Pandoravirus_neocaledonia|pneo_cds_182	Pandoravirus_pampulha|ppam_cds_230	Pandoravirus_quercus|pqer_cds_217	Pandoravirus_salinus|psal_cds_221
OG0000445	JTT+G4	Pandoravirus_braziliensis|pbra_cds_766	Pandoravirus_celtis|pcts_cds_216	Pandoravirus_dulcis|pdul_cds_267	Pandoravirus_inopinatum|pino_cds_1097	Pandoravirus_macleodensis|pmac_cds_165	Pandoravirus_massiliensis|pmas_cds_631	Pandoravirus_neocaledonia|pneo_cds_179	Pandoravirus_pampulha|ppam_cds_227	Pandoravirus_quercus|pqer_cds_214	Pandoravirus_salinus|psal_cds_218
OG0000446	JTT+F+I+G4	Pandoravirus_braziliensis|pbra_cds_767	Pandoravirus_celtis|pcts_cds_214	Pandoravirus_dulcis|pdul_cds_266	Pandoravirus_inopinatum|pino_cds_1098	Pandoravirus_macleodensis|pmac_cds_164	Pandoravirus_massiliensis|pmas_cds_632	Pandoravirus_neocaledonia|pneo_cds_178	Pandoravirus_pampulha|ppam_cds_226	Pandoravirus_quercus|pqer_cds_212	Pandoravirus_salinus|psal_cds_217
OG0000447	JTT+F+G4	Pandoravirus_braziliensis|pbra_cds_768	Pandoravirus_celtis|pcts_cds_213	Pandoravirus_dulcis|pdul_cds_265	Pandoravirus_inopinatum|pino_cds_1099	Pandoravirus_macleodensis|pmac_cds_163	Pandoravirus_massiliensis|pmas_cds_633	Pandoravirus_neocaledonia|pneo_cds_177	Pandoravirus_pampulha|ppam_cds_225	Pandoravirus_quercus|pqer_cds_211	Pandoravirus_salinus|psal_cds_216
OG0000448	mtVer+F+G4	Pandoravirus_braziliensis|pbra_cds_770	Pandoravirus_celtis|pcts_cds_212	Pandoravirus_dulcis|pdul_cds_264	Pandoravirus_inopinatum|pino_cds_1100	Pandoravirus_macleodensis|pmac_cds_161	Pandoravirus_massiliensis|pmas_cds_634	Pandoravirus_neocaledonia|pneo_cds_176	Pandoravirus_pampulha|ppam_cds_224	Pandoravirus_quercus|pqer_cds_210	Pandoravirus_salinus|psal_cds_214
OG0000449	mtVer+F+G4	Pandoravirus_braziliensis|pbra_cds_771	Pandoravirus_celtis|pcts_cds_211	Pandoravirus_dulcis|pdul_cds_263	Pandoravirus_inopinatum|pino_cds_1101	Pandoravirus_macleodensis|pmac_cds_160	Pandoravirus_massiliensis|pmas_cds_635	Pandoravirus_neocaledonia|pneo_cds_175	Pandoravirus_pampulha|ppam_cds_223	Pandoravirus_quercus|pqer_cds_209	Pandoravirus_salinus|psal_cds_213
OG0000450	JTTDCMut+F+G4	Pandoravirus_braziliensis|pbra_cds_772	Pandoravirus_celtis|pcts_cds_210	Pandoravirus_dulcis|pdul_cds_262	Pandoravirus_inopinatum|pino_cds_1102	Pandoravirus_macleodensis|pmac_cds_159	Pandoravirus_massiliensis|pmas_cds_636	Pandoravirus_neocaledonia|pneo_cds_174	Pandoravirus_pampulha|ppam_cds_222	Pandoravirus_quercus|pqer_cds_208	Pandoravirus_salinus|psal_cds_212
OG0000451	VT+F+G4	Pandoravirus_braziliensis|pbra_cds_773	Pandoravirus_celtis|pcts_cds_209	Pandoravirus_dulcis|pdul_cds_261	Pandoravirus_inopinatum|pino_cds_1103	Pandoravirus_macleodensis|pmac_cds_158	Pandoravirus_massiliensis|pmas_cds_637	Pandoravirus_neocaledonia|pneo_cds_173	Pandoravirus_pampulha|ppam_cds_221	Pandoravirus_quercus|pqer_cds_207	Pandoravirus_salinus|psal_cds_211
OG0000452	JTT+I	Pandoravirus_braziliensis|pbra_cds_775	Pandoravirus_celtis|pcts_cds_208	Pandoravirus_dulcis|pdul_cds_260	Pandoravirus_inopinatum|pino_cds_1104	Pandoravirus_macleodensis|pmac_cds_157	Pandoravirus_massiliensis|pmas_cds_730	Pandoravirus_neocaledonia|pneo_cds_172	Pandoravirus_pampulha|ppam_cds_219	Pandoravirus_quercus|pqer_cds_206	Pandoravirus_salinus|psal_cds_209
OG0000453	cpREV+F+G4	Pandoravirus_braziliensis|pbra_cds_777	Pandoravirus_celtis|pcts_cds_207	Pandoravirus_dulcis|pdul_cds_259	Pandoravirus_inopinatum|pino_cds_1105	Pandoravirus_macleodensis|pmac_cds_155	Pandoravirus_massiliensis|pmas_cds_732	Pandoravirus_neocaledonia|pneo_cds_170	Pandoravirus_pampulha|ppam_cds_218	Pandoravirus_quercus|pqer_cds_205	Pandoravirus_salinus|psal_cds_208
OG0000454	mtVer+F+G4	Pandoravirus_braziliensis|pbra_cds_778	Pandoravirus_celtis|pcts_cds_205	Pandoravirus_dulcis|pdul_cds_257	Pandoravirus_inopinatum|pino_cds_1107	Pandoravirus_macleodensis|pmac_cds_154	Pandoravirus_massiliensis|pmas_cds_733	Pandoravirus_neocaledonia|pneo_cds_169	Pandoravirus_pampulha|ppam_cds_216	Pandoravirus_quercus|pqer_cds_202	Pandoravirus_salinus|psal_cds_206
OG0000455	JTTDCMut+F+I+G4	Pandoravirus_braziliensis|pbra_cds_779	Pandoravirus_celtis|pcts_cds_116	Pandoravirus_dulcis|pdul_cds_165	Pandoravirus_inopinatum|pino_cds_1202	Pandoravirus_macleodensis|pmac_cds_153	Pandoravirus_massiliensis|pmas_cds_734	Pandoravirus_neocaledonia|pneo_cds_168	Pandoravirus_pampulha|ppam_cds_132	Pandoravirus_quercus|pqer_cds_110	Pandoravirus_salinus|psal_cds_118
OG0000456	JTT+F+I+G4	Pandoravirus_braziliensis|pbra_cds_782	Pandoravirus_celtis|pcts_cds_204	Pandoravirus_dulcis|pdul_cds_256	Pandoravirus_inopinatum|pino_cds_1108	Pandoravirus_macleodensis|pmac_cds_150	Pandoravirus_massiliensis|pmas_cds_737	Pandoravirus_neocaledonia|pneo_cds_165	Pandoravirus_pampulha|ppam_cds_215	Pandoravirus_quercus|pqer_cds_201	Pandoravirus_salinus|psal_cds_205
OG0000457	FLU+F+G4	Pandoravirus_braziliensis|pbra_cds_783	Pandoravirus_celtis|pcts_cds_200	Pandoravirus_dulcis|pdul_cds_252	Pandoravirus_inopinatum|pino_cds_1112	Pandoravirus_macleodensis|pmac_cds_149	Pandoravirus_massiliensis|pmas_cds_738	Pandoravirus_neocaledonia|pneo_cds_164	Pandoravirus_pampulha|ppam_cds_211	Pandoravirus_quercus|pqer_cds_197	Pandoravirus_salinus|psal_cds_203
OG0000458	JTT+I+G4	Pandoravirus_braziliensis|pbra_cds_785	Pandoravirus_celtis|pcts_cds_496	Pandoravirus_dulcis|pdul_cds_542	Pandoravirus_inopinatum|pino_cds_822	Pandoravirus_macleodensis|pmac_cds_915	Pandoravirus_massiliensis|pmas_cds_739	Pandoravirus_neocaledonia|pneo_cds_163	Pandoravirus_pampulha|ppam_cds_492	Pandoravirus_quercus|pqer_cds_482	Pandoravirus_salinus|psal_cds_497
OG0000459	JTT+F+I+G4	Pandoravirus_braziliensis|pbra_cds_790	Pandoravirus_celtis|pcts_cds_197	Pandoravirus_dulcis|pdul_cds_249	Pandoravirus_inopinatum|pino_cds_1114	Pandoravirus_macleodensis|pmac_cds_144	Pandoravirus_massiliensis|pmas_cds_743	Pandoravirus_neocaledonia|pneo_cds_159	Pandoravirus_pampulha|ppam_cds_209	Pandoravirus_quercus|pqer_cds_194	Pandoravirus_salinus|psal_cds_200
OG0000460	FLU+F+I	Pandoravirus_braziliensis|pbra_cds_791	Pandoravirus_celtis|pcts_cds_196	Pandoravirus_dulcis|pdul_cds_248	Pandoravirus_inopinatum|pino_cds_1115	Pandoravirus_macleodensis|pmac_cds_143	Pandoravirus_massiliensis|pmas_cds_744	Pandoravirus_neocaledonia|pneo_cds_158	Pandoravirus_pampulha|ppam_cds_208	Pandoravirus_quercus|pqer_cds_193	Pandoravirus_salinus|psal_cds_199
OG0000461	JTT+F+I+G4	Pandoravirus_braziliensis|pbra_cds_792	Pandoravirus_celtis|pcts_cds_195	Pandoravirus_dulcis|pdul_cds_247	Pandoravirus_inopinatum|pino_cds_1116	Pandoravirus_macleodensis|pmac_cds_142	Pandoravirus_massiliensis|pmas_cds_745	Pandoravirus_neocaledonia|pneo_cds_157	Pandoravirus_pampulha|ppam_cds_207	Pandoravirus_quercus|pqer_cds_192	Pandoravirus_salinus|psal_cds_198
OG0000463	JTTDCMut+F+G4	Pandoravirus_braziliensis|pbra_cds_797	Pandoravirus_celtis|pcts_cds_188	Pandoravirus_dulcis|pdul_cds_242	Pandoravirus_inopinatum|pino_cds_1122	Pandoravirus_macleodensis|pmac_cds_138	Pandoravirus_massiliensis|pmas_cds_748	Pandoravirus_neocaledonia|pneo_cds_154	Pandoravirus_pampulha|ppam_cds_202	Pandoravirus_quercus|pqer_cds_185	Pandoravirus_salinus|psal_cds_194
OG0000464	JTTDCMut+F+G4	Pandoravirus_braziliensis|pbra_cds_798	Pandoravirus_celtis|pcts_cds_187	Pandoravirus_dulcis|pdul_cds_240	Pandoravirus_inopinatum|pino_cds_1123	Pandoravirus_macleodensis|pmac_cds_137	Pandoravirus_massiliensis|pmas_cds_749	Pandoravirus_neocaledonia|pneo_cds_153	Pandoravirus_pampulha|ppam_cds_201	Pandoravirus_quercus|pqer_cds_184	Pandoravirus_salinus|psal_cds_193
OG0000465	JTTDCMut+F+I+G4	Pandoravirus_braziliensis|pbra_cds_799	Pandoravirus_celtis|pcts_cds_186	Pandoravirus_dulcis|pdul_cds_239	Pandoravirus_inopinatum|pino_cds_1124	Pandoravirus_macleodensis|pmac_cds_136	Pandoravirus_massiliensis|pmas_cds_751	Pandoravirus_neocaledonia|pneo_cds_152	Pandoravirus_pampulha|ppam_cds_200	Pandoravirus_quercus|pqer_cds_183	Pandoravirus_salinus|psal_cds_192
OG0000466	mtVer+F+G4	Pandoravirus_braziliensis|pbra_cds_800	Pandoravirus_celtis|pcts_cds_575	Pandoravirus_dulcis|pdul_cds_619	Pandoravirus_inopinatum|pino_cds_742	Pandoravirus_macleodensis|pmac_cds_135	Pandoravirus_massiliensis|pmas_cds_752	Pandoravirus_neocaledonia|pneo_cds_151	Pandoravirus_pampulha|ppam_cds_559	Pandoravirus_quercus|pqer_cds_558	Pandoravirus_salinus|psal_cds_655
OG0000467	JTT+F+R2	Pandoravirus_braziliensis|pbra_cds_802	Pandoravirus_celtis|pcts_cds_181	Pandoravirus_dulcis|pdul_cds_230	Pandoravirus_inopinatum|pino_cds_1130	Pandoravirus_macleodensis|pmac_cds_130	Pandoravirus_massiliensis|pmas_cds_756	Pandoravirus_neocaledonia|pneo_cds_145	Pandoravirus_pampulha|ppam_cds_194	Pandoravirus_quercus|pqer_cds_178	Pandoravirus_salinus|psal_cds_189
OG0000468	JTT+F+G4	Pandoravirus_braziliensis|pbra_cds_803	Pandoravirus_celtis|pcts_cds_180	Pandoravirus_dulcis|pdul_cds_229	Pandoravirus_inopinatum|pino_cds_1131	Pandoravirus_macleodensis|pmac_cds_129	Pandoravirus_massiliensis|pmas_cds_755	Pandoravirus_neocaledonia|pneo_cds_144	Pandoravirus_pampulha|ppam_cds_193	Pandoravirus_quercus|pqer_cds_177	Pandoravirus_salinus|psal_cds_188
OG0000469	HIVw+F+R2	Pandoravirus_braziliensis|pbra_cds_804	Pandoravirus_celtis|pcts_cds_179	Pandoravirus_dulcis|pdul_cds_228	Pandoravirus_inopinatum|pino_cds_1132	Pandoravirus_macleodensis|pmac_cds_128	Pandoravirus_massiliensis|pmas_cds_754	Pandoravirus_neocaledonia|pneo_cds_143	Pandoravirus_pampulha|ppam_cds_192	Pandoravirus_quercus|pqer_cds_176	Pandoravirus_salinus|psal_cds_187
OG0000470	WAG+F+G4	Pandoravirus_braziliensis|pbra_cds_805	Pandoravirus_celtis|pcts_cds_178	Pandoravirus_dulcis|pdul_cds_227	Pandoravirus_inopinatum|pino_cds_1133	Pandoravirus_macleodensis|pmac_cds_127	Pandoravirus_massiliensis|pmas_cds_753	Pandoravirus_neocaledonia|pneo_cds_142	Pandoravirus_pampulha|ppam_cds_191	Pandoravirus_quercus|pqer_cds_175	Pandoravirus_salinus|psal_cds_186
OG0000471	JTT+F+G4	Pandoravirus_braziliensis|pbra_cds_806	Pandoravirus_celtis|pcts_cds_177	Pandoravirus_dulcis|pdul_cds_226	Pandoravirus_inopinatum|pino_cds_1134	Pandoravirus_macleodensis|pmac_cds_126	Pandoravirus_massiliensis|pmas_cds_758	Pandoravirus_neocaledonia|pneo_cds_141	Pandoravirus_pampulha|ppam_cds_190	Pandoravirus_quercus|pqer_cds_174	Pandoravirus_salinus|psal_cds_185
OG0000472	mtVer+F+G4	Pandoravirus_braziliensis|pbra_cds_807	Pandoravirus_celtis|pcts_cds_176	Pandoravirus_dulcis|pdul_cds_225	Pandoravirus_inopinatum|pino_cds_1136	Pandoravirus_macleodensis|pmac_cds_125	Pandoravirus_massiliensis|pmas_cds_759	Pandoravirus_neocaledonia|pneo_cds_138	Pandoravirus_pampulha|ppam_cds_189	Pandoravirus_quercus|pqer_cds_173	Pandoravirus_salinus|psal_cds_184
OG0000473	JTT+G4	Pandoravirus_braziliensis|pbra_cds_808	Pandoravirus_celtis|pcts_cds_175	Pandoravirus_dulcis|pdul_cds_224	Pandoravirus_inopinatum|pino_cds_1137	Pandoravirus_macleodensis|pmac_cds_124	Pandoravirus_massiliensis|pmas_cds_760	Pandoravirus_neocaledonia|pneo_cds_137	Pandoravirus_pampulha|ppam_cds_188	Pandoravirus_quercus|pqer_cds_172	Pandoravirus_salinus|psal_cds_183
OG0000474	JTT+G4	Pandoravirus_braziliensis|pbra_cds_810	Pandoravirus_celtis|pcts_cds_173	Pandoravirus_dulcis|pdul_cds_222	Pandoravirus_inopinatum|pino_cds_1140	Pandoravirus_macleodensis|pmac_cds_122	Pandoravirus_massiliensis|pmas_cds_762	Pandoravirus_neocaledonia|pneo_cds_135	Pandoravirus_pampulha|ppam_cds_186	Pandoravirus_quercus|pqer_cds_170	Pandoravirus_salinus|psal_cds_181
OG0000475	JTT+F+I+G4	Pandoravirus_braziliensis|pbra_cds_811	Pandoravirus_celtis|pcts_cds_172	Pandoravirus_dulcis|pdul_cds_221	Pandoravirus_inopinatum|pino_cds_1141	Pandoravirus_macleodensis|pmac_cds_121	Pandoravirus_massiliensis|pmas_cds_763	Pandoravirus_neocaledonia|pneo_cds_134	Pandoravirus_pampulha|ppam_cds_185	Pandoravirus_quercus|pqer_cds_169	Pandoravirus_salinus|psal_cds_180
OG0000476	JTT+F+G4	Pandoravirus_braziliensis|pbra_cds_812	Pandoravirus_celtis|pcts_cds_171	Pandoravirus_dulcis|pdul_cds_220	Pandoravirus_inopinatum|pino_cds_1142	Pandoravirus_macleodensis|pmac_cds_120	Pandoravirus_massiliensis|pmas_cds_764	Pandoravirus_neocaledonia|pneo_cds_133	Pandoravirus_pampulha|ppam_cds_184	Pandoravirus_quercus|pqer_cds_168	Pandoravirus_salinus|psal_cds_179
OG0000477	JTT+F+G4	Pandoravirus_braziliensis|pbra_cds_813	Pandoravirus_celtis|pcts_cds_170	Pandoravirus_dulcis|pdul_cds_219	Pandoravirus_inopinatum|pino_cds_1144	Pandoravirus_macleodensis|pmac_cds_119	Pandoravirus_massiliensis|pmas_cds_765	Pandoravirus_neocaledonia|pneo_cds_132	Pandoravirus_pampulha|ppam_cds_183	Pandoravirus_quercus|pqer_cds_167	Pandoravirus_salinus|psal_cds_178
OG0000478	JTT+F+G4	Pandoravirus_braziliensis|pbra_cds_814	Pandoravirus_celtis|pcts_cds_169	Pandoravirus_dulcis|pdul_cds_218	Pandoravirus_inopinatum|pino_cds_1145	Pandoravirus_macleodensis|pmac_cds_118	Pandoravirus_massiliensis|pmas_cds_766	Pandoravirus_neocaledonia|pneo_cds_131	Pandoravirus_pampulha|ppam_cds_182	Pandoravirus_quercus|pqer_cds_166	Pandoravirus_salinus|psal_cds_177
OG0000479	mtVer+F+I+G4	Pandoravirus_braziliensis|pbra_cds_815	Pandoravirus_celtis|pcts_cds_168	Pandoravirus_dulcis|pdul_cds_217	Pandoravirus_inopinatum|pino_cds_1146	Pandoravirus_macleodensis|pmac_cds_117	Pandoravirus_massiliensis|pmas_cds_767	Pandoravirus_neocaledonia|pneo_cds_129	Pandoravirus_pampulha|ppam_cds_181	Pandoravirus_quercus|pqer_cds_165	Pandoravirus_salinus|psal_cds_176
OG0000480	JTTDCMut+F+R2	Pandoravirus_braziliensis|pbra_cds_816	Pandoravirus_celtis|pcts_cds_166	Pandoravirus_dulcis|pdul_cds_216	Pandoravirus_inopinatum|pino_cds_1148	Pandoravirus_macleodensis|pmac_cds_116	Pandoravirus_massiliensis|pmas_cds_768	Pandoravirus_neocaledonia|pneo_cds_128	Pandoravirus_pampulha|ppam_cds_179	Pandoravirus_quercus|pqer_cds_163	Pandoravirus_salinus|psal_cds_174
OG0000481	JTT+F+G4	Pandoravirus_braziliensis|pbra_cds_817	Pandoravirus_celtis|pcts_cds_165	Pandoravirus_dulcis|pdul_cds_215	Pandoravirus_inopinatum|pino_cds_1149	Pandoravirus_macleodensis|pmac_cds_115	Pandoravirus_massiliensis|pmas_cds_769	Pandoravirus_neocaledonia|pneo_cds_127	Pandoravirus_pampulha|ppam_cds_178	Pandoravirus_quercus|pqer_cds_162	Pandoravirus_salinus|psal_cds_173
OG0000482	FLU+F+G4	Pandoravirus_braziliensis|pbra_cds_819	Pandoravirus_celtis|pcts_cds_161	Pandoravirus_dulcis|pdul_cds_809	Pandoravirus_inopinatum|pino_cds_1154	Pandoravirus_macleodensis|pmac_cds_113	Pandoravirus_massiliensis|pmas_cds_771	Pandoravirus_neocaledonia|pneo_cds_125	Pandoravirus_pampulha|ppam_cds_723	Pandoravirus_quercus|pqer_cds_158	Pandoravirus_salinus|psal_cds_170
OG0000483	JTT+F+G4	Pandoravirus_braziliensis|pbra_cds_820	Pandoravirus_celtis|pcts_cds_455	Pandoravirus_dulcis|pdul_cds_494	Pandoravirus_inopinatum|pino_cds_862	Pandoravirus_macleodensis|pmac_cds_112	Pandoravirus_massiliensis|pmas_cds_772	Pandoravirus_neocaledonia|pneo_cds_124	Pandoravirus_pampulha|ppam_cds_446	Pandoravirus_quercus|pqer_cds_443	Pandoravirus_salinus|psal_cds_455
OG0000484	cpREV+F+G4	Pandoravirus_braziliensis|pbra_cds_821	Pandoravirus_celtis|pcts_cds_157	Pandoravirus_dulcis|pdul_cds_204	Pandoravirus_inopinatum|pino_cds_1157	Pandoravirus_macleodensis|pmac_cds_111	Pandoravirus_massiliensis|pmas_cds_773	Pandoravirus_neocaledonia|pneo_cds_123	Pandoravirus_pampulha|ppam_cds_172	Pandoravirus_quercus|pqer_cds_154	Pandoravirus_salinus|psal_cds_164
OG0000485	JTT+F+G4	Pandoravirus_braziliensis|pbra_cds_822	Pandoravirus_celtis|pcts_cds_155	Pandoravirus_dulcis|pdul_cds_202	Pandoravirus_inopinatum|pino_cds_1159	Pandoravirus_macleodensis|pmac_cds_110	Pandoravirus_massiliensis|pmas_cds_774	Pandoravirus_neocaledonia|pneo_cds_122	Pandoravirus_pampulha|ppam_cds_171	Pandoravirus_quercus|pqer_cds_152	Pandoravirus_salinus|psal_cds_163
OG0000487	JTT+F+G4	Pandoravirus_braziliensis|pbra_cds_826	Pandoravirus_celtis|pcts_cds_153	Pandoravirus_dulcis|pdul_cds_200	Pandoravirus_inopinatum|pino_cds_1161	Pandoravirus_macleodensis|pmac_cds_105	Pandoravirus_massiliensis|pmas_cds_776	Pandoravirus_neocaledonia|pneo_cds_119	Pandoravirus_pampulha|ppam_cds_169	Pandoravirus_quercus|pqer_cds_149	Pandoravirus_salinus|psal_cds_161
OG0000488	JTT+F+G4	Pandoravirus_braziliensis|pbra_cds_827	Pandoravirus_celtis|pcts_cds_152	Pandoravirus_dulcis|pdul_cds_199	Pandoravirus_inopinatum|pino_cds_1162	Pandoravirus_macleodensis|pmac_cds_104	Pandoravirus_massiliensis|pmas_cds_777	Pandoravirus_neocaledonia|pneo_cds_118	Pandoravirus_pampulha|ppam_cds_168	Pandoravirus_quercus|pqer_cds_148	Pandoravirus_salinus|psal_cds_160
OG0000489	JTT+F+G4	Pandoravirus_braziliensis|pbra_cds_828	Pandoravirus_celtis|pcts_cds_151	Pandoravirus_dulcis|pdul_cds_198	Pandoravirus_inopinatum|pino_cds_1163	Pandoravirus_macleodensis|pmac_cds_103	Pandoravirus_massiliensis|pmas_cds_778	Pandoravirus_neocaledonia|pneo_cds_117	Pandoravirus_pampulha|ppam_cds_167	Pandoravirus_quercus|pqer_cds_147	Pandoravirus_salinus|psal_cds_159
OG0000490	JTT+F+G4	Pandoravirus_braziliensis|pbra_cds_829	Pandoravirus_celtis|pcts_cds_148	Pandoravirus_dulcis|pdul_cds_196	Pandoravirus_inopinatum|pino_cds_1165	Pandoravirus_macleodensis|pmac_cds_102	Pandoravirus_massiliensis|pmas_cds_779	Pandoravirus_neocaledonia|pneo_cds_116	Pandoravirus_pampulha|ppam_cds_165	Pandoravirus_quercus|pqer_cds_145	Pandoravirus_salinus|psal_cds_157
OG0000491	JTT+F+I	Pandoravirus_braziliensis|pbra_cds_830	Pandoravirus_celtis|pcts_cds_147	Pandoravirus_dulcis|pdul_cds_195	Pandoravirus_inopinatum|pino_cds_1166	Pandoravirus_macleodensis|pmac_cds_101	Pandoravirus_massiliensis|pmas_cds_780	Pandoravirus_neocaledonia|pneo_cds_115	Pandoravirus_pampulha|ppam_cds_164	Pandoravirus_quercus|pqer_cds_144	Pandoravirus_salinus|psal_cds_156
OG0000492	JTT+F+G4	Pandoravirus_braziliensis|pbra_cds_831	Pandoravirus_celtis|pcts_cds_146	Pandoravirus_dulcis|pdul_cds_194	Pandoravirus_inopinatum|pino_cds_1167	Pandoravirus_macleodensis|pmac_cds_100	Pandoravirus_massiliensis|pmas_cds_781	Pandoravirus_neocaledonia|pneo_cds_114	Pandoravirus_pampulha|ppam_cds_163	Pandoravirus_quercus|pqer_cds_142	Pandoravirus_salinus|psal_cds_155
OG0000493	JTT+F+I+G4	Pandoravirus_braziliensis|pbra_cds_835	Pandoravirus_celtis|pcts_cds_142	Pandoravirus_dulcis|pdul_cds_190	Pandoravirus_inopinatum|pino_cds_1174	Pandoravirus_macleodensis|pmac_cds_96	Pandoravirus_massiliensis|pmas_cds_785	Pandoravirus_neocaledonia|pneo_cds_104	Pandoravirus_pampulha|ppam_cds_156	Pandoravirus_quercus|pqer_cds_138	Pandoravirus_salinus|psal_cds_149
OG0000494	JTTDCMut+F+I	Pandoravirus_braziliensis|pbra_cds_836	Pandoravirus_celtis|pcts_cds_141	Pandoravirus_dulcis|pdul_cds_189	Pandoravirus_inopinatum|pino_cds_1175	Pandoravirus_macleodensis|pmac_cds_95	Pandoravirus_massiliensis|pmas_cds_787	Pandoravirus_neocaledonia|pneo_cds_101	Pandoravirus_pampulha|ppam_cds_155	Pandoravirus_quercus|pqer_cds_137	Pandoravirus_salinus|psal_cds_148
OG0000495	FLU+F+G4	Pandoravirus_braziliensis|pbra_cds_837	Pandoravirus_celtis|pcts_cds_140	Pandoravirus_dulcis|pdul_cds_188	Pandoravirus_inopinatum|pino_cds_1176	Pandoravirus_macleodensis|pmac_cds_94	Pandoravirus_massiliensis|pmas_cds_788	Pandoravirus_neocaledonia|pneo_cds_100	Pandoravirus_pampulha|ppam_cds_154	Pandoravirus_quercus|pqer_cds_136	Pandoravirus_salinus|psal_cds_147
OG0000496	JTT+G4	Pandoravirus_braziliensis|pbra_cds_838	Pandoravirus_celtis|pcts_cds_139	Pandoravirus_dulcis|pdul_cds_187	Pandoravirus_inopinatum|pino_cds_1177	Pandoravirus_macleodensis|pmac_cds_93	Pandoravirus_massiliensis|pmas_cds_789	Pandoravirus_neocaledonia|pneo_cds_98	Pandoravirus_pampulha|ppam_cds_153	Pandoravirus_quercus|pqer_cds_135	Pandoravirus_salinus|psal_cds_146
OG0000497	JTT+F+R2	Pandoravirus_braziliensis|pbra_cds_848	Pandoravirus_celtis|pcts_cds_127	Pandoravirus_dulcis|pdul_cds_178	Pandoravirus_inopinatum|pino_cds_1189	Pandoravirus_macleodensis|pmac_cds_82	Pandoravirus_massiliensis|pmas_cds_798	Pandoravirus_neocaledonia|pneo_cds_88	Pandoravirus_pampulha|ppam_cds_147	Pandoravirus_quercus|pqer_cds_122	Pandoravirus_salinus|psal_cds_133
OG0000498	mtVer+F+I+G4	Pandoravirus_braziliensis|pbra_cds_849	Pandoravirus_celtis|pcts_cds_128	Pandoravirus_dulcis|pdul_cds_176	Pandoravirus_inopinatum|pino_cds_1190	Pandoravirus_macleodensis|pmac_cds_81	Pandoravirus_massiliensis|pmas_cds_799	Pandoravirus_neocaledonia|pneo_cds_87	Pandoravirus_pampulha|ppam_cds_145	Pandoravirus_quercus|pqer_cds_121	Pandoravirus_salinus|psal_cds_132
OG0000499	mtVer+F+G4	Pandoravirus_braziliensis|pbra_cds_850	Pandoravirus_celtis|pcts_cds_122	Pandoravirus_dulcis|pdul_cds_171	Pandoravirus_inopinatum|pino_cds_1197	Pandoravirus_macleodensis|pmac_cds_80	Pandoravirus_massiliensis|pmas_cds_800	Pandoravirus_neocaledonia|pneo_cds_85	Pandoravirus_pampulha|ppam_cds_140	Pandoravirus_quercus|pqer_cds_115	Pandoravirus_salinus|psal_cds_126
OG0000500	mtVer+F+G4	Pandoravirus_braziliensis|pbra_cds_851	Pandoravirus_celtis|pcts_cds_121	Pandoravirus_dulcis|pdul_cds_170	Pandoravirus_inopinatum|pino_cds_1198	Pandoravirus_macleodensis|pmac_cds_79	Pandoravirus_massiliensis|pmas_cds_801	Pandoravirus_neocaledonia|pneo_cds_84	Pandoravirus_pampulha|ppam_cds_139	Pandoravirus_quercus|pqer_cds_114	Pandoravirus_salinus|psal_cds_124
OG0000501	JTT+F+I	Pandoravirus_braziliensis|pbra_cds_852	Pandoravirus_celtis|pcts_cds_120	Pandoravirus_dulcis|pdul_cds_169	Pandoravirus_inopinatum|pino_cds_1199	Pandoravirus_macleodensis|pmac_cds_78	Pandoravirus_massiliensis|pmas_cds_802	Pandoravirus_neocaledonia|pneo_cds_83	Pandoravirus_pampulha|ppam_cds_138	Pandoravirus_quercus|pqer_cds_113	Pandoravirus_salinus|psal_cds_123
OG0000502	JTT+F+G4	Pandoravirus_braziliensis|pbra_cds_853	Pandoravirus_celtis|pcts_cds_119	Pandoravirus_dulcis|pdul_cds_168	Pandoravirus_inopinatum|pino_cds_1200	Pandoravirus_macleodensis|pmac_cds_77	Pandoravirus_massiliensis|pmas_cds_803	Pandoravirus_neocaledonia|pneo_cds_82	Pandoravirus_pampulha|ppam_cds_136	Pandoravirus_quercus|pqer_cds_112	Pandoravirus_salinus|psal_cds_122
OG0000503	JTT+F+G4	Pandoravirus_braziliensis|pbra_cds_854	Pandoravirus_celtis|pcts_cds_118	Pandoravirus_dulcis|pdul_cds_167	Pandoravirus_inopinatum|pino_cds_1201	Pandoravirus_macleodensis|pmac_cds_76	Pandoravirus_massiliensis|pmas_cds_804	Pandoravirus_neocaledonia|pneo_cds_81	Pandoravirus_pampulha|ppam_cds_135	Pandoravirus_quercus|pqer_cds_111	Pandoravirus_salinus|psal_cds_121
OG0000504	FLU+F+G4	Pandoravirus_braziliensis|pbra_cds_856	Pandoravirus_celtis|pcts_cds_115	Pandoravirus_dulcis|pdul_cds_164	Pandoravirus_inopinatum|pino_cds_1203	Pandoravirus_macleodensis|pmac_cds_74	Pandoravirus_massiliensis|pmas_cds_806	Pandoravirus_neocaledonia|pneo_cds_79	Pandoravirus_pampulha|ppam_cds_131	Pandoravirus_quercus|pqer_cds_109	Pandoravirus_salinus|psal_cds_117
OG0000505	JTT+F+G4	Pandoravirus_braziliensis|pbra_cds_858	Pandoravirus_celtis|pcts_cds_113	Pandoravirus_dulcis|pdul_cds_156	Pandoravirus_inopinatum|pino_cds_1205	Pandoravirus_macleodensis|pmac_cds_73	Pandoravirus_massiliensis|pmas_cds_807	Pandoravirus_neocaledonia|pneo_cds_77	Pandoravirus_pampulha|ppam_cds_126	Pandoravirus_quercus|pqer_cds_107	Pandoravirus_salinus|psal_cds_113
OG0000506	JTT+F+G4	Pandoravirus_braziliensis|pbra_cds_861	Pandoravirus_celtis|pcts_cds_109	Pandoravirus_dulcis|pdul_cds_144	Pandoravirus_inopinatum|pino_cds_1209	Pandoravirus_macleodensis|pmac_cds_71	Pandoravirus_massiliensis|pmas_cds_809	Pandoravirus_neocaledonia|pneo_cds_74	Pandoravirus_pampulha|ppam_cds_117	Pandoravirus_quercus|pqer_cds_103	Pandoravirus_salinus|psal_cds_109
OG0000507	mtVer+F+G4	Pandoravirus_braziliensis|pbra_cds_868	Pandoravirus_celtis|pcts_cds_102	Pandoravirus_dulcis|pdul_cds_136	Pandoravirus_inopinatum|pino_cds_1217	Pandoravirus_macleodensis|pmac_cds_64	Pandoravirus_massiliensis|pmas_cds_263	Pandoravirus_neocaledonia|pneo_cds_69	Pandoravirus_pampulha|ppam_cds_116	Pandoravirus_quercus|pqer_cds_96	Pandoravirus_salinus|psal_cds_103
OG0000508	JTT+F+I+G4	Pandoravirus_braziliensis|pbra_cds_869	Pandoravirus_celtis|pcts_cds_100	Pandoravirus_dulcis|pdul_cds_134	Pandoravirus_inopinatum|pino_cds_1219	Pandoravirus_macleodensis|pmac_cds_63	Pandoravirus_massiliensis|pmas_cds_262	Pandoravirus_neocaledonia|pneo_cds_68	Pandoravirus_pampulha|ppam_cds_113	Pandoravirus_quercus|pqer_cds_94	Pandoravirus_salinus|psal_cds_101
OG0000509	JTT+F+G4	Pandoravirus_braziliensis|pbra_cds_871	Pandoravirus_celtis|pcts_cds_89	Pandoravirus_dulcis|pdul_cds_132	Pandoravirus_inopinatum|pino_cds_1221	Pandoravirus_macleodensis|pmac_cds_62	Pandoravirus_massiliensis|pmas_cds_261	Pandoravirus_neocaledonia|pneo_cds_66	Pandoravirus_pampulha|ppam_cds_110	Pandoravirus_quercus|pqer_cds_93	Pandoravirus_salinus|psal_cds_100
OG0000510	JTTDCMut+F+G4	Pandoravirus_braziliensis|pbra_cds_874	Pandoravirus_celtis|pcts_cds_87	Pandoravirus_dulcis|pdul_cds_130	Pandoravirus_inopinatum|pino_cds_1223	Pandoravirus_macleodensis|pmac_cds_59	Pandoravirus_massiliensis|pmas_cds_259	Pandoravirus_neocaledonia|pneo_cds_63	Pandoravirus_pampulha|ppam_cds_106	Pandoravirus_quercus|pqer_cds_91	Pandoravirus_salinus|psal_cds_99
OG0000511	JTTDCMut+G4	Pandoravirus_braziliensis|pbra_cds_876	Pandoravirus_celtis|pcts_cds_72	Pandoravirus_dulcis|pdul_cds_61	Pandoravirus_inopinatum|pino_cds_1243	Pandoravirus_macleodensis|pmac_cds_57	Pandoravirus_massiliensis|pmas_cds_258	Pandoravirus_neocaledonia|pneo_cds_61	Pandoravirus_pampulha|ppam_cds_52	Pandoravirus_quercus|pqer_cds_76	Pandoravirus_salinus|psal_cds_78
OG0000512	mtVer+F+G4	Pandoravirus_braziliensis|pbra_cds_877	Pandoravirus_celtis|pcts_cds_68	Pandoravirus_dulcis|pdul_cds_59	Pandoravirus_inopinatum|pino_cds_1246	Pandoravirus_macleodensis|pmac_cds_56	Pandoravirus_massiliensis|pmas_cds_257	Pandoravirus_neocaledonia|pneo_cds_60	Pandoravirus_pampulha|ppam_cds_51	Pandoravirus_quercus|pqer_cds_73	Pandoravirus_salinus|psal_cds_75
OG0000514	JTT+G4	Pandoravirus_braziliensis|pbra_cds_884	Pandoravirus_celtis|pcts_cds_393	Pandoravirus_dulcis|pdul_cds_496	Pandoravirus_inopinatum|pino_cds_928	Pandoravirus_macleodensis|pmac_cds_49	Pandoravirus_massiliensis|pmas_cds_251	Pandoravirus_neocaledonia|pneo_cds_52	Pandoravirus_pampulha|ppam_cds_447	Pandoravirus_quercus|pqer_cds_385	Pandoravirus_salinus|psal_cds_394
OG0000515	JTT+F+G4	Pandoravirus_braziliensis|pbra_cds_888	Pandoravirus_celtis|pcts_cds_65	Pandoravirus_dulcis|pdul_cds_54	Pandoravirus_inopinatum|pino_cds_1251	Pandoravirus_macleodensis|pmac_cds_46	Pandoravirus_massiliensis|pmas_cds_248	Pandoravirus_neocaledonia|pneo_cds_49	Pandoravirus_pampulha|ppam_cds_46	Pandoravirus_quercus|pqer_cds_70	Pandoravirus_salinus|psal_cds_69
OG0000516	JTT+G4	Pandoravirus_braziliensis|pbra_cds_889	Pandoravirus_celtis|pcts_cds_64	Pandoravirus_dulcis|pdul_cds_52	Pandoravirus_inopinatum|pino_cds_1252	Pandoravirus_macleodensis|pmac_cds_45	Pandoravirus_massiliensis|pmas_cds_247	Pandoravirus_neocaledonia|pneo_cds_47	Pandoravirus_pampulha|ppam_cds_44	Pandoravirus_quercus|pqer_cds_69	Pandoravirus_salinus|psal_cds_67
OG0000517	mtVer+F+R3	Pandoravirus_braziliensis|pbra_cds_895	Pandoravirus_celtis|pcts_cds_62	Pandoravirus_dulcis|pdul_cds_50	Pandoravirus_inopinatum|pino_cds_1256	Pandoravirus_macleodensis|pmac_cds_41	Pandoravirus_massiliensis|pmas_cds_241	Pandoravirus_neocaledonia|pneo_cds_43	Pandoravirus_pampulha|ppam_cds_42	Pandoravirus_quercus|pqer_cds_67	Pandoravirus_salinus|psal_cds_63
OG0000518	FLU+F+I+G4	Pandoravirus_braziliensis|pbra_cds_897	Pandoravirus_celtis|pcts_cds_59	Pandoravirus_dulcis|pdul_cds_47	Pandoravirus_inopinatum|pino_cds_1259	Pandoravirus_macleodensis|pmac_cds_39	Pandoravirus_massiliensis|pmas_cds_239	Pandoravirus_neocaledonia|pneo_cds_41	Pandoravirus_pampulha|ppam_cds_39	Pandoravirus_quercus|pqer_cds_64	Pandoravirus_salinus|psal_cds_60
OG0000519	JTT+F+G4	Pandoravirus_braziliensis|pbra_cds_898	Pandoravirus_celtis|pcts_cds_58	Pandoravirus_dulcis|pdul_cds_46	Pandoravirus_inopinatum|pino_cds_1260	Pandoravirus_macleodensis|pmac_cds_38	Pandoravirus_massiliensis|pmas_cds_238	Pandoravirus_neocaledonia|pneo_cds_40	Pandoravirus_pampulha|ppam_cds_38	Pandoravirus_quercus|pqer_cds_63	Pandoravirus_salinus|psal_cds_58
OG0000520	mtVer+F+G4	Pandoravirus_braziliensis|pbra_cds_905	Pandoravirus_celtis|pcts_cds_53	Pandoravirus_dulcis|pdul_cds_42	Pandoravirus_inopinatum|pino_cds_1264	Pandoravirus_macleodensis|pmac_cds_33	Pandoravirus_massiliensis|pmas_cds_235	Pandoravirus_neocaledonia|pneo_cds_33	Pandoravirus_pampulha|ppam_cds_34	Pandoravirus_quercus|pqer_cds_58	Pandoravirus_salinus|psal_cds_54
OG0000521	JTT+F+G4	Pandoravirus_braziliensis|pbra_cds_907	Pandoravirus_celtis|pcts_cds_52	Pandoravirus_dulcis|pdul_cds_41	Pandoravirus_inopinatum|pino_cds_1265	Pandoravirus_macleodensis|pmac_cds_32	Pandoravirus_massiliensis|pmas_cds_234	Pandoravirus_neocaledonia|pneo_cds_32	Pandoravirus_pampulha|ppam_cds_33	Pandoravirus_quercus|pqer_cds_57	Pandoravirus_salinus|psal_cds_53
OG0000522	mtVer+F+G4	Pandoravirus_braziliensis|pbra_cds_911	Pandoravirus_celtis|pcts_cds_47	Pandoravirus_dulcis|pdul_cds_34	Pandoravirus_inopinatum|pino_cds_1269	Pandoravirus_macleodensis|pmac_cds_28	Pandoravirus_massiliensis|pmas_cds_229	Pandoravirus_neocaledonia|pneo_cds_28	Pandoravirus_pampulha|ppam_cds_28	Pandoravirus_quercus|pqer_cds_51	Pandoravirus_salinus|psal_cds_48
OG0000523	JTT+F+I+G4	Pandoravirus_braziliensis|pbra_cds_912	Pandoravirus_celtis|pcts_cds_46	Pandoravirus_dulcis|pdul_cds_33	Pandoravirus_inopinatum|pino_cds_1270	Pandoravirus_macleodensis|pmac_cds_27	Pandoravirus_massiliensis|pmas_cds_228	Pandoravirus_neocaledonia|pneo_cds_27	Pandoravirus_pampulha|ppam_cds_27	Pandoravirus_quercus|pqer_cds_50	Pandoravirus_salinus|psal_cds_47
OG0000524	JTT+F+G4	Pandoravirus_braziliensis|pbra_cds_913	Pandoravirus_celtis|pcts_cds_45	Pandoravirus_dulcis|pdul_cds_32	Pandoravirus_inopinatum|pino_cds_1271	Pandoravirus_macleodensis|pmac_cds_26	Pandoravirus_massiliensis|pmas_cds_226	Pandoravirus_neocaledonia|pneo_cds_26	Pandoravirus_pampulha|ppam_cds_26	Pandoravirus_quercus|pqer_cds_49	Pandoravirus_salinus|psal_cds_46
OG0000525	mtVer+F+I+G4	Pandoravirus_braziliensis|pbra_cds_915	Pandoravirus_celtis|pcts_cds_44	Pandoravirus_dulcis|pdul_cds_30	Pandoravirus_inopinatum|pino_cds_1272	Pandoravirus_macleodensis|pmac_cds_24	Pandoravirus_massiliensis|pmas_cds_224	Pandoravirus_neocaledonia|pneo_cds_24	Pandoravirus_pampulha|ppam_cds_25	Pandoravirus_quercus|pqer_cds_48	Pandoravirus_salinus|psal_cds_45
OG0000526	JTT+F+I+G4	Pandoravirus_braziliensis|pbra_cds_917	Pandoravirus_celtis|pcts_cds_43	Pandoravirus_dulcis|pdul_cds_29	Pandoravirus_inopinatum|pino_cds_1273	Pandoravirus_macleodensis|pmac_cds_22	Pandoravirus_massiliensis|pmas_cds_222	Pandoravirus_neocaledonia|pneo_cds_22	Pandoravirus_pampulha|ppam_cds_24	Pandoravirus_quercus|pqer_cds_47	Pandoravirus_salinus|psal_cds_44
OG0000527	JTT+F+G4	Pandoravirus_braziliensis|pbra_cds_918	Pandoravirus_celtis|pcts_cds_42	Pandoravirus_dulcis|pdul_cds_28	Pandoravirus_inopinatum|pino_cds_1274	Pandoravirus_macleodensis|pmac_cds_21	Pandoravirus_massiliensis|pmas_cds_221	Pandoravirus_neocaledonia|pneo_cds_21	Pandoravirus_pampulha|ppam_cds_22	Pandoravirus_quercus|pqer_cds_46	Pandoravirus_salinus|psal_cds_43
OG0000528	cpREV+F+G4	Pandoravirus_braziliensis|pbra_cds_919	Pandoravirus_celtis|pcts_cds_41	Pandoravirus_dulcis|pdul_cds_26	Pandoravirus_inopinatum|pino_cds_1275	Pandoravirus_macleodensis|pmac_cds_20	Pandoravirus_massiliensis|pmas_cds_220	Pandoravirus_neocaledonia|pneo_cds_20	Pandoravirus_pampulha|ppam_cds_21	Pandoravirus_quercus|pqer_cds_45	Pandoravirus_salinus|psal_cds_42
OG0000529	mtVer+F+G4	Pandoravirus_braziliensis|pbra_cds_923	Pandoravirus_celtis|pcts_cds_27	Pandoravirus_dulcis|pdul_cds_17	Pandoravirus_inopinatum|pino_cds_1285	Pandoravirus_macleodensis|pmac_cds_16	Pandoravirus_massiliensis|pmas_cds_216	Pandoravirus_neocaledonia|pneo_cds_15	Pandoravirus_pampulha|ppam_cds_14	Pandoravirus_quercus|pqer_cds_35	Pandoravirus_salinus|psal_cds_31
OG0000530	mtVer+F+G4	Pandoravirus_braziliensis|pbra_cds_925	Pandoravirus_celtis|pcts_cds_38	Pandoravirus_dulcis|pdul_cds_24	Pandoravirus_inopinatum|pino_cds_1278	Pandoravirus_macleodensis|pmac_cds_13	Pandoravirus_massiliensis|pmas_cds_214	Pandoravirus_neocaledonia|pneo_cds_13	Pandoravirus_pampulha|ppam_cds_19	Pandoravirus_quercus|pqer_cds_42	Pandoravirus_salinus|psal_cds_38
OG0000531	mtVer+F+G4	Pandoravirus_braziliensis|pbra_cds_930	Pandoravirus_celtis|pcts_cds_981	Pandoravirus_dulcis|pdul_cds_864	Pandoravirus_inopinatum|pino_cds_225	Pandoravirus_macleodensis|pmac_cds_8	Pandoravirus_massiliensis|pmas_cds_209	Pandoravirus_neocaledonia|pneo_cds_10	Pandoravirus_pampulha|ppam_cds_767	Pandoravirus_quercus|pqer_cds_967	Pandoravirus_salinus|psal_cds_1129
OG0000532	FLU+F+G4	Pandoravirus_braziliensis|pbra_cds_937	Pandoravirus_celtis|pcts_cds_445	Pandoravirus_dulcis|pdul_cds_485	Pandoravirus_inopinatum|pino_cds_873	Pandoravirus_macleodensis|pmac_cds_359	Pandoravirus_massiliensis|pmas_cds_440	Pandoravirus_neocaledonia|pneo_cds_574	Pandoravirus_pampulha|ppam_cds_438	Pandoravirus_quercus|pqer_cds_433	Pandoravirus_salinus|psal_cds_444
OG0000533	JTT+F+I	Pandoravirus_braziliensis|pbra_cds_939	Pandoravirus_celtis|pcts_cds_446	Pandoravirus_dulcis|pdul_cds_486	Pandoravirus_inopinatum|pino_cds_872	Pandoravirus_macleodensis|pmac_cds_361	Pandoravirus_massiliensis|pmas_cds_438	Pandoravirus_neocaledonia|pneo_cds_572	Pandoravirus_pampulha|ppam_cds_439	Pandoravirus_quercus|pqer_cds_434	Pandoravirus_salinus|psal_cds_445
OG0000534	JTT+F+G4	Pandoravirus_braziliensis|pbra_cds_940	Pandoravirus_celtis|pcts_cds_447	Pandoravirus_dulcis|pdul_cds_487	Pandoravirus_inopinatum|pino_cds_871	Pandoravirus_macleodensis|pmac_cds_362	Pandoravirus_massiliensis|pmas_cds_437	Pandoravirus_neocaledonia|pneo_cds_570	Pandoravirus_pampulha|ppam_cds_440	Pandoravirus_quercus|pqer_cds_435	Pandoravirus_salinus|psal_cds_446
OG0000535	mtVer+F+G4	Pandoravirus_braziliensis|pbra_cds_941	Pandoravirus_celtis|pcts_cds_448	Pandoravirus_dulcis|pdul_cds_488	Pandoravirus_inopinatum|pino_cds_870	Pandoravirus_macleodensis|pmac_cds_363	Pandoravirus_massiliensis|pmas_cds_436	Pandoravirus_neocaledonia|pneo_cds_569	Pandoravirus_pampulha|ppam_cds_441	Pandoravirus_quercus|pqer_cds_436	Pandoravirus_salinus|psal_cds_447
OG0000536	JTT+F+G4	Pandoravirus_braziliensis|pbra_cds_942	Pandoravirus_celtis|pcts_cds_449	Pandoravirus_dulcis|pdul_cds_489	Pandoravirus_inopinatum|pino_cds_869	Pandoravirus_macleodensis|pmac_cds_364	Pandoravirus_massiliensis|pmas_cds_435	Pandoravirus_neocaledonia|pneo_cds_568	Pandoravirus_pampulha|ppam_cds_442	Pandoravirus_quercus|pqer_cds_437	Pandoravirus_salinus|psal_cds_448
OG0000537	JTT+F+G4	Pandoravirus_braziliensis|pbra_cds_948	Pandoravirus_celtis|pcts_cds_457	Pandoravirus_dulcis|pdul_cds_499	Pandoravirus_inopinatum|pino_cds_859	Pandoravirus_macleodensis|pmac_cds_369	Pandoravirus_massiliensis|pmas_cds_430	Pandoravirus_neocaledonia|pneo_cds_562	Pandoravirus_pampulha|ppam_cds_452	Pandoravirus_quercus|pqer_cds_445	Pandoravirus_salinus|psal_cds_458
OG0000538	JTT+F+G4	Pandoravirus_braziliensis|pbra_cds_949	Pandoravirus_celtis|pcts_cds_460	Pandoravirus_dulcis|pdul_cds_501	Pandoravirus_inopinatum|pino_cds_857	Pandoravirus_macleodensis|pmac_cds_370	Pandoravirus_massiliensis|pmas_cds_429	Pandoravirus_neocaledonia|pneo_cds_561	Pandoravirus_pampulha|ppam_cds_454	Pandoravirus_quercus|pqer_cds_447	Pandoravirus_salinus|psal_cds_460
OG0000539	JTT+F+G4	Pandoravirus_braziliensis|pbra_cds_950	Pandoravirus_celtis|pcts_cds_461	Pandoravirus_dulcis|pdul_cds_502	Pandoravirus_inopinatum|pino_cds_856	Pandoravirus_macleodensis|pmac_cds_371	Pandoravirus_massiliensis|pmas_cds_428	Pandoravirus_neocaledonia|pneo_cds_560	Pandoravirus_pampulha|ppam_cds_455	Pandoravirus_quercus|pqer_cds_448	Pandoravirus_salinus|psal_cds_461
OG0000540	JTT+G4	Pandoravirus_braziliensis|pbra_cds_952	Pandoravirus_celtis|pcts_cds_462	Pandoravirus_dulcis|pdul_cds_503	Pandoravirus_inopinatum|pino_cds_855	Pandoravirus_macleodensis|pmac_cds_372	Pandoravirus_massiliensis|pmas_cds_427	Pandoravirus_neocaledonia|pneo_cds_559	Pandoravirus_pampulha|ppam_cds_456	Pandoravirus_quercus|pqer_cds_449	Pandoravirus_salinus|psal_cds_462
OG0000541	mtVer+F+G4	Pandoravirus_braziliensis|pbra_cds_954	Pandoravirus_celtis|pcts_cds_463	Pandoravirus_dulcis|pdul_cds_504	Pandoravirus_inopinatum|pino_cds_854	Pandoravirus_macleodensis|pmac_cds_374	Pandoravirus_massiliensis|pmas_cds_425	Pandoravirus_neocaledonia|pneo_cds_558	Pandoravirus_pampulha|ppam_cds_457	Pandoravirus_quercus|pqer_cds_450	Pandoravirus_salinus|psal_cds_463
OG0000542	FLU+F+G4	Pandoravirus_braziliensis|pbra_cds_956	Pandoravirus_celtis|pcts_cds_466	Pandoravirus_dulcis|pdul_cds_509	Pandoravirus_inopinatum|pino_cds_850	Pandoravirus_macleodensis|pmac_cds_376	Pandoravirus_massiliensis|pmas_cds_424	Pandoravirus_neocaledonia|pneo_cds_557	Pandoravirus_pampulha|ppam_cds_460	Pandoravirus_quercus|pqer_cds_453	Pandoravirus_salinus|psal_cds_467
OG0000543	JTT+F+G4	Pandoravirus_braziliensis|pbra_cds_959	Pandoravirus_celtis|pcts_cds_452	Pandoravirus_dulcis|pdul_cds_580	Pandoravirus_inopinatum|pino_cds_866	Pandoravirus_macleodensis|pmac_cds_379	Pandoravirus_massiliensis|pmas_cds_423	Pandoravirus_neocaledonia|pneo_cds_556	Pandoravirus_pampulha|ppam_cds_518	Pandoravirus_quercus|pqer_cds_440	Pandoravirus_salinus|psal_cds_451
OG0000544	JTT+F+R2	Pandoravirus_braziliensis|pbra_cds_960	Pandoravirus_celtis|pcts_cds_468	Pandoravirus_dulcis|pdul_cds_511	Pandoravirus_inopinatum|pino_cds_848	Pandoravirus_macleodensis|pmac_cds_380	Pandoravirus_massiliensis|pmas_cds_422	Pandoravirus_neocaledonia|pneo_cds_555	Pandoravirus_pampulha|ppam_cds_462	Pandoravirus_quercus|pqer_cds_455	Pandoravirus_salinus|psal_cds_469
OG0000545	JTT+F+I+G4	Pandoravirus_braziliensis|pbra_cds_961	Pandoravirus_celtis|pcts_cds_469	Pandoravirus_dulcis|pdul_cds_512	Pandoravirus_inopinatum|pino_cds_847	Pandoravirus_macleodensis|pmac_cds_381	Pandoravirus_massiliensis|pmas_cds_421	Pandoravirus_neocaledonia|pneo_cds_554	Pandoravirus_pampulha|ppam_cds_463	Pandoravirus_quercus|pqer_cds_456	Pandoravirus_salinus|psal_cds_470
OG0000546	mtVer+F+G4	Pandoravirus_braziliensis|pbra_cds_962	Pandoravirus_celtis|pcts_cds_471	Pandoravirus_dulcis|pdul_cds_514	Pandoravirus_inopinatum|pino_cds_845	Pandoravirus_macleodensis|pmac_cds_382	Pandoravirus_massiliensis|pmas_cds_420	Pandoravirus_neocaledonia|pneo_cds_553	Pandoravirus_pampulha|ppam_cds_465	Pandoravirus_quercus|pqer_cds_458	Pandoravirus_salinus|psal_cds_472
OG0000547	FLU+F+G4	Pandoravirus_braziliensis|pbra_cds_963	Pandoravirus_celtis|pcts_cds_472	Pandoravirus_dulcis|pdul_cds_515	Pandoravirus_inopinatum|pino_cds_844	Pandoravirus_macleodensis|pmac_cds_383	Pandoravirus_massiliensis|pmas_cds_419	Pandoravirus_neocaledonia|pneo_cds_552	Pandoravirus_pampulha|ppam_cds_467	Pandoravirus_quercus|pqer_cds_459	Pandoravirus_salinus|psal_cds_473
OG0000548	mtVer+F+G4	Pandoravirus_braziliensis|pbra_cds_964	Pandoravirus_celtis|pcts_cds_474	Pandoravirus_dulcis|pdul_cds_517	Pandoravirus_inopinatum|pino_cds_842	Pandoravirus_macleodensis|pmac_cds_384	Pandoravirus_massiliensis|pmas_cds_418	Pandoravirus_neocaledonia|pneo_cds_551	Pandoravirus_pampulha|ppam_cds_469	Pandoravirus_quercus|pqer_cds_461	Pandoravirus_salinus|psal_cds_476
OG0000549	JTT+G4	Pandoravirus_braziliensis|pbra_cds_965	Pandoravirus_celtis|pcts_cds_475	Pandoravirus_dulcis|pdul_cds_518	Pandoravirus_inopinatum|pino_cds_841	Pandoravirus_macleodensis|pmac_cds_385	Pandoravirus_massiliensis|pmas_cds_417	Pandoravirus_neocaledonia|pneo_cds_550	Pandoravirus_pampulha|ppam_cds_470	Pandoravirus_quercus|pqer_cds_462	Pandoravirus_salinus|psal_cds_477
OG0000550	JTT+G4	Pandoravirus_braziliensis|pbra_cds_966	Pandoravirus_celtis|pcts_cds_476	Pandoravirus_dulcis|pdul_cds_519	Pandoravirus_inopinatum|pino_cds_840	Pandoravirus_macleodensis|pmac_cds_386	Pandoravirus_massiliensis|pmas_cds_416	Pandoravirus_neocaledonia|pneo_cds_549	Pandoravirus_pampulha|ppam_cds_471	Pandoravirus_quercus|pqer_cds_463	Pandoravirus_salinus|psal_cds_478
OG0000551	JTT+G4	Pandoravirus_braziliensis|pbra_cds_967	Pandoravirus_celtis|pcts_cds_477	Pandoravirus_dulcis|pdul_cds_520	Pandoravirus_inopinatum|pino_cds_839	Pandoravirus_macleodensis|pmac_cds_387	Pandoravirus_massiliensis|pmas_cds_415	Pandoravirus_neocaledonia|pneo_cds_548	Pandoravirus_pampulha|ppam_cds_472	Pandoravirus_quercus|pqer_cds_464	Pandoravirus_salinus|psal_cds_479
OG0000552	JTT+F+I+G4	Pandoravirus_braziliensis|pbra_cds_968	Pandoravirus_celtis|pcts_cds_478	Pandoravirus_dulcis|pdul_cds_521	Pandoravirus_inopinatum|pino_cds_838	Pandoravirus_macleodensis|pmac_cds_388	Pandoravirus_massiliensis|pmas_cds_414	Pandoravirus_neocaledonia|pneo_cds_547	Pandoravirus_pampulha|ppam_cds_473	Pandoravirus_quercus|pqer_cds_465	Pandoravirus_salinus|psal_cds_480
OG0000553	JTT+F+G4	Pandoravirus_braziliensis|pbra_cds_971	Pandoravirus_celtis|pcts_cds_482	Pandoravirus_dulcis|pdul_cds_525	Pandoravirus_inopinatum|pino_cds_835	Pandoravirus_macleodensis|pmac_cds_391	Pandoravirus_massiliensis|pmas_cds_812	Pandoravirus_neocaledonia|pneo_cds_544	Pandoravirus_pampulha|ppam_cds_477	Pandoravirus_quercus|pqer_cds_468	Pandoravirus_salinus|psal_cds_484
OG0000555	JTT+F+G4	Pandoravirus_braziliensis|pbra_cds_974	Pandoravirus_celtis|pcts_cds_486	Pandoravirus_dulcis|pdul_cds_528	Pandoravirus_inopinatum|pino_cds_832	Pandoravirus_macleodensis|pmac_cds_394	Pandoravirus_massiliensis|pmas_cds_814	Pandoravirus_neocaledonia|pneo_cds_541	Pandoravirus_pampulha|ppam_cds_480	Pandoravirus_quercus|pqer_cds_471	Pandoravirus_salinus|psal_cds_491
OG0000556	FLU+F+G4	Pandoravirus_braziliensis|pbra_cds_975	Pandoravirus_celtis|pcts_cds_487	Pandoravirus_dulcis|pdul_cds_529	Pandoravirus_inopinatum|pino_cds_831	Pandoravirus_macleodensis|pmac_cds_395	Pandoravirus_massiliensis|pmas_cds_815	Pandoravirus_neocaledonia|pneo_cds_540	Pandoravirus_pampulha|ppam_cds_481	Pandoravirus_quercus|pqer_cds_472	Pandoravirus_salinus|psal_cds_492
OG0000557	cpREV+F+G4	Pandoravirus_braziliensis|pbra_cds_980	Pandoravirus_celtis|pcts_cds_82	Pandoravirus_dulcis|pdul_cds_77	Pandoravirus_inopinatum|pino_cds_1233	Pandoravirus_macleodensis|pmac_cds_402	Pandoravirus_massiliensis|pmas_cds_820	Pandoravirus_neocaledonia|pneo_cds_534	Pandoravirus_pampulha|ppam_cds_69	Pandoravirus_quercus|pqer_cds_86	Pandoravirus_salinus|psal_cds_89
OG0000558	mtVer+F+G4	Pandoravirus_braziliensis|pbra_cds_981	Pandoravirus_celtis|pcts_cds_81	Pandoravirus_dulcis|pdul_cds_76	Pandoravirus_inopinatum|pino_cds_1234	Pandoravirus_macleodensis|pmac_cds_403	Pandoravirus_massiliensis|pmas_cds_821	Pandoravirus_neocaledonia|pneo_cds_533	Pandoravirus_pampulha|ppam_cds_68	Pandoravirus_quercus|pqer_cds_85	Pandoravirus_salinus|psal_cds_88
OG0000559	FLU+F+G4	Pandoravirus_braziliensis|pbra_cds_982	Pandoravirus_celtis|pcts_cds_80	Pandoravirus_dulcis|pdul_cds_74	Pandoravirus_inopinatum|pino_cds_1235	Pandoravirus_macleodensis|pmac_cds_404	Pandoravirus_massiliensis|pmas_cds_822	Pandoravirus_neocaledonia|pneo_cds_532	Pandoravirus_pampulha|ppam_cds_63	Pandoravirus_quercus|pqer_cds_84	Pandoravirus_salinus|psal_cds_86
OG0000560	JTT+G4	Pandoravirus_braziliensis|pbra_cds_983	Pandoravirus_celtis|pcts_cds_78	Pandoravirus_dulcis|pdul_cds_72	Pandoravirus_inopinatum|pino_cds_1237	Pandoravirus_macleodensis|pmac_cds_405	Pandoravirus_massiliensis|pmas_cds_823	Pandoravirus_neocaledonia|pneo_cds_531	Pandoravirus_pampulha|ppam_cds_60	Pandoravirus_quercus|pqer_cds_82	Pandoravirus_salinus|psal_cds_84
OG0000561	mtVer+F+G4	Pandoravirus_braziliensis|pbra_cds_985	Pandoravirus_celtis|pcts_cds_77	Pandoravirus_dulcis|pdul_cds_71	Pandoravirus_inopinatum|pino_cds_1238	Pandoravirus_macleodensis|pmac_cds_407	Pandoravirus_massiliensis|pmas_cds_824	Pandoravirus_neocaledonia|pneo_cds_530	Pandoravirus_pampulha|ppam_cds_59	Pandoravirus_quercus|pqer_cds_81	Pandoravirus_salinus|psal_cds_83
