# Supplementary material for: The DNA methylation landscape of giant viruses
Source: Nat Commun. 2020 May 27;11:2657. doi: 10.1038/s41467-020-16414-2 (PMC7253447; doi:10.1038/s41467-020-16414-2)
Supplement: Supplementary file 6 — Source Data [file 41467_2020_16414_MOESM6_ESM.xlsx]

## Sheet: Figure 1
Virus	Motif	Position -20/+20 around Motif
Melbournevirus	GATC	NA	NA	NA	NA	NA	NA	NA	NA	NA	NA	NA	NA	NA	NA	NA	NA	NA	NA	NA	NA	NA	NA	NA	NA	NA	NA	NA	NA	NA	NA	NA	NA	NA	NA	NA	NA	NA	NA	NA	NA	NA	NA	NA	NA
Melbournevirus	GATC	1.77	1.055	1.656	1.321	1.822	0.62	0.259	0.41	1.159	2.327	0.784	0.575	1.54	0.857	1.173	0.384	3.794	2.865	0.276	0.71	0.545	9.9	1.614	2.617	1.351	1.099	0.683	0.675	1.529	0.433	0.882	0.99	0.431	0.69	0.483	1.775	0.924	0.497	0.538	0.477	0.491	0.58	4.316	1.394
Melbournevirus	GATC	1.349	0.69	3.527	3.467	1.24	0.867	0.591	1.484	1.271	0.786	0.78	4	0.73	2.145	1.355	0.886	0.839	0.731	1.296	0.695	1.382	2.346	4.121	5.986	4.29	1.028	5.96	0.219	0.536	0.963	2.315	1.038	1.596	0.57	0.443	0.816	1.046	0.747	0.779	1.036	1.649	0.511	2.346	1.293
Melbournevirus	GATC	1.118	0.646	1.259	0.499	1.417	1.141	3.093	2.117	0.55	1.53	0.749	0.37	1.759	0.521	1.282	1.374	2.587	3.425	4.832	1.966	0.825	12.755	1.142	0.412	0.775	0.812	1.612	1.123	0.219	1.049	1.325	1.4	1.145	0.866	0.335	0.83	1.685	0.578	1.725	0.395	0.887	2.288	1.179	1.226
Melbournevirus	GATC	0.519	2.875	1.571	1.249	0.319	1.125	0.644	0.933	1.713	1.572	1.143	1.914	2.104	3.992	NA	NA	2.683	0.939	0.612	1.194	0.685	12.139	5.448	1.388	0.847	0.452	2.176	7.861	1.631	2.258	0.104	1.619	1.242	0.848	2.284	4.21	2.077	0.36	0.319	2.031	0.917	1.231	1.39	1.669
Melbournevirus	GATC	0.644	0.933	1.713	1.572	1.143	1.914	2.104	3.992	NA	NA	2.683	0.939	0.612	1.194	0.685	12.139	5.448	1.388	0.847	0.452	2.176	7.861	1.631	2.258	0.104	1.619	1.242	0.848	2.284	4.21	2.077	0.36	0.319	2.031	0.917	1.231	1.39	1.669	0.844	1.113	1.333	0.588	0.759	1.037
Melbournevirus	GATC	0.92	0.484	0.685	0.631	1.234	0.43	2.045	1.261	1.267	0.273	0.62	0.91	1.502	0.622	0.877	5.919	1.891	0.938	2.318	0.727	1.81	2.456	1.886	0.935	0.35	0.639	0.387	1.611	0.511	1.355	0.597	1.42	2.053	0.925	1.577	0.77	1.501	0.465	1.895	0.997	1.221	0.401	1.27	0.637
Melbournevirus	GATC	5.001	NA	NA	1.243	0.277	0.474	0.721	0.288	0.72	2.012	1.283	0.573	1.243	1.154	0.493	0.821	1.448	0.601	1.12	0.346	1.326	3.501	2.204	0.683	0.118	1.197	1.568	NA	1.693	0.763	NA	2.057	NA	1.562	0.64	0.785	NA	2.473	4.106	0.693	1.965	1.426	0.869	0.537
Melbournevirus	GATC	0.731	2.619	1.568	NA	0.416	NA	2.229	0.917	1.329	0.249	1.433	2.034	0.503	1.107	0.126	0.993	0.543	1.134	1.331	0.397	0.855	1.305	0.49	0.416	0.613	2.109	0.48	1.821	1.381	0.76	0.824	1.843	0.487	0.641	0.943	2.44	0.704	1.34	0.288	NA	NA	1.291	0.574	0.547
Melbournevirus	GATC	NA	NA	NA	NA	NA	NA	NA	NA	NA	NA	NA	NA	NA	NA	NA	NA	NA	NA	NA	NA	NA	NA	NA	NA	NA	NA	NA	NA	NA	NA	NA	NA	NA	NA	NA	NA	NA	NA	NA	NA	NA	NA	NA	NA
Melbournevirus	GATC	1.046	0.906	2.81	NA	1.233	0.833	1.271	4.348	0.994	NA	NA	1.2	0.741	1.981	0.112	NA	0.156	0.227	0.239	0.205	0.211	NA	0.766	0.744	0.442	0.186	4.859	0.445	0.847	5.439	NA	0.554	0.775	NA	4.148	0.578	8.487	5.438	2.125	0.593	0.595	0.62	1	0.72
Melbournevirus	GATC	0.53	1.338	0.184	2.043	0.268	1.237	0.363	0.318	0.083	0.521	2.199	NA	2.261	5.895	0.616	1.031	2.094	0.573	0.785	1.026	1.83	6.756	0.012	0.996	0.934	1.158	6.017	NA	0.772	1.521	0.526	0.639	0.667	0.765	0.319	0.529	0.68	0.792	NA	0.596	0.629	NA	0.611	0.831
Melbournevirus	GATC	NA	NA	NA	NA	NA	NA	NA	NA	NA	NA	NA	NA	NA	NA	NA	NA	NA	NA	NA	NA	NA	NA	NA	NA	NA	NA	NA	NA	NA	NA	NA	NA	NA	NA	NA	NA	NA	NA	NA	NA	NA	NA	NA	NA
Melbournevirus	GATC	NA	NA	NA	NA	NA	NA	NA	NA	NA	NA	NA	NA	NA	NA	NA	NA	NA	NA	NA	NA	NA	NA	NA	NA	NA	NA	NA	NA	NA	NA	NA	NA	NA	NA	NA	NA	NA	NA	NA	NA	NA	NA	NA	NA
Melbournevirus	GATC	NA	NA	NA	NA	NA	NA	NA	NA	NA	NA	NA	NA	NA	NA	NA	NA	NA	NA	NA	NA	NA	NA	NA	NA	NA	NA	NA	NA	NA	NA	NA	NA	NA	NA	NA	NA	NA	NA	NA	NA	NA	NA	NA	NA
Melbournevirus	GATC	NA	NA	NA	NA	NA	NA	NA	NA	NA	NA	NA	NA	NA	NA	NA	NA	NA	NA	NA	NA	NA	NA	NA	NA	NA	NA	NA	NA	NA	NA	NA	NA	NA	NA	NA	NA	NA	NA	NA	NA	NA	NA	NA	NA
Melbournevirus	GATC	NA	NA	NA	NA	NA	NA	NA	NA	NA	NA	NA	NA	NA	NA	NA	NA	NA	NA	NA	NA	NA	NA	NA	NA	NA	NA	NA	NA	NA	NA	NA	NA	NA	NA	NA	NA	NA	NA	NA	NA	NA	NA	NA	NA
Melbournevirus	GATC	NA	NA	NA	NA	NA	NA	NA	NA	NA	NA	NA	NA	NA	NA	NA	NA	NA	NA	NA	NA	NA	NA	NA	NA	NA	NA	NA	NA	NA	NA	NA	NA	NA	NA	NA	NA	NA	NA	NA	NA	NA	NA	NA	NA
Melbournevirus	GATC	1.128	1.234	NA	0.67	0.186	2.18	NA	NA	0.775	1.752	0.69	4.263	0.846	0.688	1.987	1.126	1.341	NA	0.364	0.729	1.855	2.757	0.275	1.603	0.265	0.36	0.542	0.409	0.532	1.855	4.17	NA	0.781	2.411	NA	0.847	1.764	2.29	0.878	0.817	1.359	NA	0.463	1.635
Melbournevirus	GATC	1.752	0.69	4.263	0.846	0.688	1.987	1.126	1.341	NA	0.364	0.729	1.855	2.757	0.275	1.603	0.265	0.36	0.542	0.409	0.532	1.855	4.17	NA	0.781	2.411	NA	0.847	1.764	2.29	0.878	0.817	1.359	NA	0.463	1.635	0.793	NA	0.598	3.149	0.559	0.929	4.659	NA	3.036
Melbournevirus	GATC	NA	NA	NA	NA	NA	NA	NA	NA	NA	NA	NA	NA	NA	NA	NA	NA	NA	NA	NA	NA	NA	NA	NA	NA	NA	NA	NA	NA	NA	NA	NA	NA	NA	NA	NA	NA	NA	NA	NA	NA	NA	NA	NA	NA
Melbournevirus	GATC	NA	NA	NA	NA	NA	NA	NA	NA	NA	NA	NA	NA	NA	NA	NA	NA	NA	NA	NA	NA	NA	NA	NA	NA	NA	NA	NA	NA	NA	NA	NA	NA	NA	NA	NA	NA	NA	NA	NA	NA	NA	NA	NA	NA
Melbournevirus	GATC	0.476	0.498	0.676	NA	0.978	1.3	1.551	NA	0.422	3.24	4.032	NA	0.945	0.798	NA	0.299	2.54	1.389	0.937	1.379	1.336	2.243	0.301	0.619	0.264	0.48	0.901	0.764	0.506	0.938	0.774	0.503	NA	2.472	1.244	0.522	0.385	1.249	NA	NA	0.467	0.515	1.157	1.67
Melbournevirus	GATC	0.216	1.275	0.375	2.03	NA	1.221	0.83	0.869	2.239	NA	0.487	1.641	NA	0.41	1.787	0.146	1.796	NA	0.988	2.069	NA	NA	0.098	0.836	0.684	0.514	0.708	1.535	0.822	0.837	0.311	0.354	1.004	NA	0.35	0.181	0.498	0.371	0.536	0.73	1.226	0.462	1.814	NA
Melbournevirus	GATC	0.956	0.7	1.127	0.75	0.785	1.952	1.088	2.168	0.907	0.964	0.798	0.863	1.369	0.492	1.152	1.378	3.834	1.358	1.353	0.427	3.682	5.525	2.772	0.551	0.936	0.71	1.395	0.696	0.717	1.478	3.423	1.194	2	0.782	1.456	0.976	0.682	0.569	0.742	1.199	0.707	0.499	1.581	0.547
Melbournevirus	GATC	0.792	3.086	0.834	1.413	0.944	1.405	0.522	0.853	0.998	0.413	1.962	1.093	1.043	1.47	1.385	0.9	2.122	1.138	4.059	0.559	3.874	2.187	5.749	1.103	1.898	0.753	1.828	1.394	1.083	2.329	1.374	1.512	1.802	0.882	1.402	1.152	0.856	0.663	1.208	0.809	1.009	0.405	0.679	2.118
Melbournevirus	GATC	0.76	1.577	0.987	0.944	1.653	1.028	1.112	1.105	0.84	1.164	1.837	0.805	0.842	0.661	1.975	1.158	2.017	1.031	1.12	1.19	1.277	5.434	0.843	0.652	0.926	0.773	1.41	0.668	0.748	0.348	1.073	1.988	2.229	0.906	0.627	1.573	1.9	0.626	1.208	0.601	0.712	0.824	1.556	0.934
Melbournevirus	GATC	1.927	0.689	1.219	1.113	0.354	0.286	0.575	1.32	0.535	1.319	2.703	0.672	3.029	1.966	1.968	0.403	1.01	0.656	0.306	0.331	1.535	1.426	1.557	1.25	1.559	0.724	0.313	0.837	0.313	2.522	0.998	3.449	1.092	1.957	NA	1.27	0.885	0.855	0.457	1.406	0.418	1.52	1.286	0.932
Melbournevirus	GATC	0.986	0.601	2.314	1.268	NA	0.419	0.535	0.602	0.224	1.518	1.17	1.265	0.672	0.295	NA	0.893	2.92	0.767	0.714	0.445	1.312	1.396	8.519	1.126	0.95	0.39	1.596	0.769	1.116	1.654	1.738	0.682	0.565	1.319	0.241	1.372	NA	0.153	1.815	2.064	0.466	2.599	NA	0.923
Melbournevirus	GATC	0.752	NA	4.664	1.675	0.828	0.75	0.315	NA	0.597	0.129	0.209	NA	1.058	4.909	0.305	1.758	0.454	0.551	1.632	1.125	3.38	NA	2.6	NA	1.761	0.308	0.296	0.212	0.827	NA	1.635	1.66	NA	NA	0.45	1.777	0.947	0.606	0.945	0.88	0.518	0.642	0.79	0.851
Melbournevirus	GATC	0.887	1.847	NA	1.405	0.402	0.84	0.646	1.37	0.386	0.874	0.169	1.291	1.845	1.318	0.928	1.307	1.097	2.066	NA	0.82	NA	3.614	0.994	0.38	1.596	0.613	1.071	0.718	1.3	0.633	0.207	0.483	0.232	0.459	1.883	0.742	1.234	0.501	NA	0.665	1.123	NA	1.241	0.378
Melbournevirus	GATC	0.863	0.556	1.305	0.835	1.125	0.885	0.649	0.513	1.176	NA	5.493	0.67	0.72	0.364	2.228	0.511	5.085	3.875	1.524	0.813	0.137	5.276	5.079	1.096	0.442	0.605	1.001	0.807	0.462	0.555	1.105	0.511	0.615	2.47	0.917	1.78	NA	0.828	1.038	NA	0.446	1.117	0.516	1.195
Melbournevirus	GATC	0.689	0.731	0.471	0.726	0.614	0.298	0.296	0.357	1.428	1.746	1.104	0.629	NA	1.17	0.753	0.821	NA	NA	0.852	1.16	NA	1.142	1.117	1.264	0.88	0.21	0.668	1.567	2.053	0.821	0.978	0.419	1.269	0.357	1.121	1.149	1.229	1.981	0.507	1.909	1.041	1.272	1.324	0.84
Melbournevirus	GATC	0.859	0.762	1.558	NA	0.075	NA	0.546	1.1	1.259	0.751	0.382	1.487	0.59	1.136	2.234	0.539	2.368	0.576	1.045	0.762	0.721	4.246	1.325	0.231	0.026	1.425	NA	2.957	0.721	1.09	0.651	1.523	0.552	0.387	1.347	1.235	0.381	0.914	0.974	1.313	0.51	0.478	0.572	0.92
Melbournevirus	GATC	1.477	0.801	0.528	1.453	0.863	1.617	1.571	1.526	1.21	0.866	0.037	1.821	1.809	0.803	0.964	0.58	NA	0.296	3.091	0.519	0.263	2.774	0.946	1.706	1.088	2.904	0.419	1.03	0.479	NA	NA	0.672	0.132	0.293	0.815	0.683	0.891	6.349	1.118	0.849	1.013	1.163	2.571	1.102
Melbournevirus	GATC	1.383	0.861	0.67	1.922	NA	1.33	1.693	5.923	0.331	1.141	1.108	1.146	1.149	0.291	NA	1.397	3.239	NA	0.884	0.601	1.36	3.48	0.26	0.735	0.831	1.677	NA	0.797	3.852	1.404	0.112	NA	1.31	1.809	0.438	0.902	0.84	NA	NA	NA	NA	NA	NA	NA
Melbournevirus	GATC	NA	NA	NA	NA	NA	NA	NA	NA	NA	NA	NA	NA	NA	NA	NA	NA	NA	NA	NA	NA	NA	NA	NA	NA	NA	NA	NA	NA	NA	NA	NA	NA	NA	NA	NA	NA	NA	NA	NA	NA	NA	NA	NA	NA
Melbournevirus	GATC	NA	NA	NA	NA	NA	NA	NA	NA	NA	NA	NA	NA	NA	NA	NA	NA	NA	NA	NA	NA	NA	NA	NA	NA	NA	NA	NA	NA	NA	NA	NA	NA	NA	NA	NA	NA	NA	NA	NA	NA	NA	NA	NA	NA
Melbournevirus	GATC	NA	NA	NA	NA	0.517	0.289	1.43	0.537	0.508	0.94	0.374	1.047	3.622	1.981	7.056	0.479	1.474	1.003	1.243	NA	1.026	4.285	1.178	1.382	0.793	0.655	1.165	0.777	0.401	0.759	0.829	0.295	1.658	0.998	0.171	0.205	1.018	1.365	0.235	0.753	NA	0.959	1.062	0.539
Melbournevirus	GATC	NA	NA	NA	NA	NA	NA	NA	NA	NA	NA	NA	NA	NA	NA	NA	NA	NA	NA	NA	NA	NA	NA	NA	NA	NA	NA	NA	NA	NA	NA	NA	NA	NA	NA	NA	NA	NA	NA	NA	NA	NA	NA	NA	NA
Melbournevirus	GATC	NA	NA	NA	NA	NA	NA	NA	NA	NA	NA	NA	NA	NA	NA	NA	NA	NA	NA	NA	NA	NA	NA	NA	NA	NA	NA	NA	NA	NA	NA	NA	NA	NA	NA	NA	NA	NA	NA	NA	NA	NA	NA	NA	NA
Melbournevirus	GATC	0.867	1.529	1.595	2.5	1.91	1.14	2.588	1.075	0.572	1.007	0.83	1.052	0.311	0.81	1.157	0.914	0.806	1.002	2.396	1.029	2.14	5.136	1.315	0.95	0.66	0.752	0.936	0.875	0.772	1.067	0.859	2.227	2.464	0.555	1.085	1.008	0.75	1.743	0.246	0.897	0.975	1.224	1.295	0.505
Melbournevirus	GATC	NA	NA	NA	NA	NA	NA	NA	NA	NA	NA	NA	NA	NA	NA	NA	NA	NA	NA	NA	NA	NA	NA	NA	NA	NA	NA	NA	NA	NA	NA	NA	NA	NA	NA	NA	NA	NA	NA	NA	NA	NA	NA	NA	NA
Melbournevirus	GATC	NA	NA	NA	NA	NA	NA	NA	NA	NA	NA	NA	NA	NA	NA	NA	NA	NA	NA	NA	NA	NA	NA	NA	NA	NA	NA	NA	NA	NA	NA	NA	NA	NA	NA	NA	NA	NA	NA	NA	NA	NA	NA	NA	NA
Melbournevirus	GATC	NA	NA	NA	NA	NA	NA	NA	NA	NA	NA	NA	NA	NA	NA	NA	NA	NA	NA	NA	NA	NA	NA	NA	NA	NA	NA	NA	NA	NA	NA	NA	NA	NA	NA	NA	NA	NA	NA	NA	NA	NA	NA	NA	NA
Melbournevirus	GATC	NA	NA	NA	NA	NA	NA	NA	NA	NA	NA	NA	NA	NA	NA	NA	NA	NA	NA	NA	NA	NA	NA	NA	NA	NA	NA	NA	NA	NA	NA	NA	NA	NA	NA	NA	NA	NA	NA	NA	NA	NA	NA	NA	NA
Melbournevirus	GATC	NA	NA	NA	NA	NA	NA	NA	NA	NA	NA	NA	NA	NA	NA	NA	NA	NA	NA	NA	NA	NA	NA	NA	NA	NA	NA	NA	NA	NA	NA	NA	NA	NA	NA	NA	NA	NA	NA	NA	NA	NA	NA	NA	NA
Melbournevirus	GATC	NA	NA	NA	NA	NA	NA	NA	NA	NA	NA	NA	NA	NA	NA	NA	NA	NA	NA	NA	NA	NA	NA	NA	NA	NA	NA	NA	NA	NA	NA	NA	NA	NA	NA	NA	NA	NA	NA	NA	NA	NA	NA	NA	NA
Melbournevirus	GATC	0.308	0.937	0.343	0.965	1.567	1.012	1.684	0.807	0.99	2.716	NA	0.578	0.729	NA	0.852	1.312	NA	NA	0.468	0.375	0.402	5.323	4.073	1.531	0.809	NA	2.137	1.057	0.271	0.416	0.828	0.336	0.797	1.248	0.438	1.288	NA	1.322	0.562	0.882	0.711	0.222	1.837	0.474
Melbournevirus	GATC	0.44	0.884	0.627	3.251	1.878	0.96	0.964	0.472	0.884	1.057	0.526	0.705	NA	1.899	1.791	0.579	3.502	0.314	0.896	1.013	1.298	1.559	3.801	1.127	0.371	0.749	1.969	0.519	0.514	1.446	0.78	0.293	1.211	0.916	NA	3.356	1.032	0.206	0.443	1.798	0.701	0.662	NA	1.927
Melbournevirus	GATC	2.538	NA	0.74	1.035	0.559	0.565	0.139	2.24	0.879	0.961	1.293	1.179	NA	4.338	0.684	0.442	0.157	0.61	1.842	NA	1.349	3.424	0.872	0.769	NA	1.007	0.859	0.685	0.262	0.59	NA	0.754	0.542	0.726	NA	0.249	0.403	1.563	1.633	0.859	0.253	1.009	1.535	NA
Melbournevirus	GATC	4.732	1.087	1.388	0.941	0.724	0.913	3.037	0.533	0.806	1.686	1.841	2.113	0.232	0.716	0.679	1.095	0.477	2.541	0.846	0.639	0.808	10.673	0.497	3.278	1.079	0.705	0.27	0.557	0.771	1.677	1.12	1.02	0.767	0.631	1.444	0.493	0.529	0.755	0.285	0.729	0.249	1.197	0.876	2.658
Melbournevirus	GATC	1.31	1.707	0.495	0.869	0.754	1.288	0.742	0.671	0.919	1.006	0.868	3.028	0.515	0.805	1.261	0.302	0.897	1.289	0.279	0.4	0.926	3.934	0.923	1.155	0.441	2.977	3.354	0.868	0.275	0.565	0.28	0.37	1.925	1.135	0.754	0.935	0.462	0.823	0.813	0.955	1.829	0.892	0.52	1.13
Melbournevirus	GATC	0.754	1.288	0.742	0.671	0.919	1.006	0.868	3.028	0.515	0.805	1.261	0.302	0.897	1.289	0.279	0.4	0.926	3.934	0.923	1.155	0.441	2.977	3.354	0.868	0.275	0.565	0.28	0.37	1.925	1.135	0.754	0.935	0.462	0.823	0.813	0.955	1.829	0.892	0.52	1.13	1.92	0.445	1.884	0.62
Melbournevirus	GATC	0.716	0.456	0.504	0.563	0.694	2.109	0.916	1.039	0.766	0.774	1.066	0.76	0.655	1.826	1.304	0.478	1.039	0.947	1.271	1.805	4.037	4.787	0.195	0.852	0.652	0.613	0.226	0.49	1.729	0.46	0.707	0.866	1.361	0.721	1.577	1.047	0.805	1.074	0.233	1.36	0.843	0.745	0.766	1.491
Melbournevirus	GATC	NA	NA	NA	NA	NA	NA	NA	NA	NA	NA	NA	NA	NA	NA	NA	NA	NA	NA	NA	NA	NA	NA	NA	NA	NA	NA	NA	NA	NA	NA	NA	NA	NA	NA	NA	NA	NA	NA	NA	NA	NA	NA	NA	NA
Melbournevirus	GATC	1.154	1.052	0.557	0.39	0.993	1.176	NA	NA	NA	NA	NA	NA	NA	NA	NA	NA	NA	NA	NA	NA	NA	NA	NA	NA	NA	NA	NA	NA	NA	NA	NA	NA	NA	NA	NA	NA	NA	NA	NA	NA	NA	NA	NA	NA
Melbournevirus	GATC	NA	NA	NA	NA	NA	NA	NA	NA	NA	NA	NA	NA	NA	NA	NA	NA	NA	NA	NA	NA	NA	NA	NA	NA	NA	NA	NA	NA	NA	NA	NA	NA	NA	NA	NA	NA	NA	NA	NA	NA	NA	NA	NA	NA
Melbournevirus	GATC	NA	NA	NA	NA	NA	NA	NA	NA	NA	NA	NA	NA	NA	NA	NA	NA	NA	NA	NA	NA	NA	NA	NA	NA	NA	NA	NA	NA	NA	NA	NA	NA	NA	NA	NA	NA	NA	NA	NA	NA	NA	NA	NA	NA
Melbournevirus	GATC	NA	NA	NA	NA	NA	NA	NA	NA	NA	NA	NA	NA	NA	NA	NA	NA	NA	NA	NA	NA	NA	NA	NA	NA	NA	NA	NA	NA	NA	NA	NA	NA	NA	NA	NA	NA	NA	NA	NA	NA	NA	NA	NA	NA
Melbournevirus	GATC	NA	NA	NA	NA	NA	NA	NA	NA	NA	NA	NA	NA	NA	NA	NA	NA	NA	NA	NA	NA	NA	NA	NA	NA	NA	NA	NA	NA	NA	NA	NA	NA	NA	NA	NA	NA	NA	NA	NA	NA	NA	NA	NA	NA
Melbournevirus	GATC	1.039	0.288	0.839	0.538	0.967	1.016	0.256	0.792	0.605	2.242	0.209	1.435	0.619	1.076	0.891	2.052	NA	0.28	0.564	1.856	0.445	15.798	0.729	0.939	4.264	1.342	0.666	0.957	0.273	0.494	0.756	1.349	0.696	0.176	1.588	0.426	1.84	0.238	NA	0.61	NA	1.032	1.562	2.167
Melbournevirus	GATC	NA	NA	NA	NA	NA	NA	NA	NA	NA	NA	NA	NA	NA	NA	NA	NA	NA	NA	NA	NA	NA	NA	NA	NA	NA	NA	NA	NA	NA	NA	NA	NA	NA	NA	NA	NA	NA	NA	NA	NA	NA	NA	NA	NA
Melbournevirus	GATC	NA	NA	NA	NA	NA	NA	NA	NA	NA	NA	NA	NA	NA	NA	NA	NA	NA	NA	NA	NA	NA	NA	NA	NA	NA	NA	NA	NA	NA	NA	NA	NA	NA	NA	NA	NA	NA	NA	NA	NA	NA	NA	NA	NA
Melbournevirus	GATC	NA	NA	NA	NA	NA	NA	NA	NA	NA	NA	NA	NA	NA	NA	NA	NA	NA	NA	NA	NA	NA	NA	NA	NA	NA	NA	NA	NA	NA	NA	NA	NA	NA	NA	NA	NA	NA	NA	NA	NA	NA	NA	NA	NA
Melbournevirus	GATC	NA	NA	NA	NA	NA	NA	NA	NA	NA	NA	NA	NA	NA	NA	NA	NA	NA	NA	NA	NA	0.302	6.048	2.167	0.124	0.449	1.558	0.991	0.603	0.995	NA	NA	NA	NA	NA	NA	NA	NA	NA	NA	NA	NA	NA	NA	NA
Melbournevirus	GATC	NA	NA	NA	NA	NA	NA	NA	NA	NA	NA	NA	NA	NA	NA	NA	NA	NA	NA	NA	NA	NA	NA	NA	NA	NA	NA	NA	NA	NA	NA	NA	NA	NA	NA	NA	NA	NA	NA	NA	NA	NA	NA	NA	NA
Melbournevirus	GATC	NA	NA	NA	NA	NA	NA	NA	NA	NA	NA	NA	NA	NA	NA	NA	NA	NA	NA	NA	NA	NA	NA	NA	NA	NA	NA	NA	NA	NA	NA	NA	NA	NA	NA	NA	NA	NA	NA	NA	NA	NA	NA	NA	NA
Melbournevirus	GATC	NA	NA	NA	NA	NA	NA	NA	NA	NA	NA	NA	NA	NA	NA	NA	NA	NA	NA	NA	NA	NA	NA	NA	NA	NA	NA	NA	NA	NA	NA	NA	NA	NA	NA	NA	NA	NA	NA	NA	NA	NA	NA	NA	NA
Melbournevirus	GATC	NA	NA	NA	NA	NA	NA	NA	NA	NA	NA	NA	NA	NA	NA	NA	NA	NA	NA	NA	NA	NA	NA	NA	NA	NA	NA	NA	NA	NA	NA	NA	NA	NA	NA	NA	NA	NA	NA	NA	NA	NA	NA	NA	NA
Melbournevirus	GATC	0.284	0.125	0.445	0.741	0.658	0.289	1.192	NA	2.23	0.877	2.062	1.6	3.146	0.348	0.749	0.521	1.98	0.315	4.125	0.631	NA	3.502	0.574	0.22	0.714	0.958	0.555	1.033	NA	0.304	1.726	0.775	0.524	1.639	0.63	1.135	2.053	0.799	NA	0.265	0.883	1.207	NA	1.487
Melbournevirus	GATC	2.915	2.174	1.028	0.521	1.436	2.284	2.388	0.879	0.99	2.109	1.51	0.553	0.542	1.298	0.263	2.963	5.073	2.477	0.762	0.489	0.976	11.859	1.199	1.339	0.536	0.49	0.999	0.776	0.472	1.24	NA	0.874	1.243	0.279	1.262	1.071	1.078	0.409	1.025	1.624	1.225	0.502	0.885	0.728
Melbournevirus	GATC	0.6	0.537	0.966	4.388	2.113	1.922	1.302	0.14	1.512	0.376	1.538	0.307	1.028	1.522	3.232	0.271	1.751	0.362	0.958	0.607	0.522	2.823	0.725	1.333	0.555	1.098	1.032	0.527	0.712	0.504	1.232	0.653	0.715	1.265	0.431	0.746	1.255	0.749	0.591	1.009	0.866	1.565	0.689	1.056
Melbournevirus	GATC	2.757	1.617	0.667	0.514	1.931	1.401	0.859	0.496	1.357	1.733	0.825	1.074	0.768	0.58	0.26	1.693	2.971	0.535	1.302	0.754	1.202	10.568	1.368	0.904	0.659	2.236	1.489	2.389	1.227	0.937	2.044	0.321	1.047	0.763	0.911	1.202	0.783	0.851	0.74	0.671	3.741	2.545	0.956	1.071
Melbournevirus	GATC	1.555	0.956	1.31	1.085	0.604	0.913	0.7	0.787	0.709	0.669	0.754	0.935	0.697	1.06	0.935	1.008	0.442	0.741	1.407	0.38	0.452	8.277	0.469	0.962	1.577	3.047	0.622	1.489	4.309	2.41	1.664	1.041	1.128	1.789	0.984	1.657	1.337	0.357	3.32	1.133	1.233	0.58	1.039	0.571
Melbournevirus	GATC	0.645	0.674	0.809	0.976	1.288	0.711	0.917	0.572	0.429	0.752	1.224	1.048	0.529	1.148	1.42	1.814	0.961	0.493	0.275	0.938	1.171	6.681	0.956	1.026	0.583	0.536	1.134	0.531	0.876	0.658	1.059	0.576	0.677	0.993	0.785	0.847	0.716	0.608	0.723	0.861	0.719	1.003	0.442	0.41
Melbournevirus	GATC	2.562	0.923	0.744	0.669	1.23	0.495	2.05	1.167	1	0.783	0.434	1.485	0.501	0.44	0.948	0.498	1.006	0.699	1.291	0.646	0.836	4.07	0.489	1.073	0.856	0.689	1.252	0.602	0.473	0.947	1.096	1.264	0.627	0.675	0.811	2.056	0.574	1.02	0.658	1.136	0.729	0.683	0.473	0.289
Melbournevirus	GATC	0.495	0.483	1.081	1.894	0.204	NA	0.647	0.982	1.777	0.707	0.526	0.902	0.948	0.847	1.577	0.143	1.242	1.512	2.235	0.49	0.918	5.131	2.643	0.704	0.432	0.88	0.61	1.66	0.555	1.131	0.695	1.365	1.057	0.581	0.755	0.543	0.997	1.194	1.253	1.203	0.627	1.274	0.702	0.571
Melbournevirus	GATC	0.634	NA	0.791	0.495	0.79	6.517	1.852	1.185	0.49	1.586	0.881	0.41	0.617	0.797	1.227	NA	1.01	0.62	0.424	0.091	0.092	6.178	0.6	1.063	0.294	0.46	1.116	0.907	0.393	NA	1.639	NA	2.048	0.76	0.867	0.389	0.766	0.397	0.346	1.976	0.634	0.864	0.432	0.397
Melbournevirus	GATC	0.295	0.636	0.633	0.607	0.863	0.416	1.08	1.191	2.877	2.139	0.531	0.842	1.085	1.913	1.194	1.997	0.815	NA	0.699	0.593	0.788	3.103	1.529	2.495	0.997	1.136	1.306	0.561	1.166	1.631	0.688	0.82	0.281	0.69	0.53	1.808	0.77	1.359	0.896	1.723	1.679	1.192	0.885	0.419
Melbournevirus	GATC	NA	4.882	1.625	NA	0.526	0.666	1.875	NA	0.517	NA	2.695	1.783	1.414	1.087	0.736	0.913	1.117	0.564	1.305	0.744	1.901	3.372	3.708	1.533	0.682	0.64	2.604	NA	NA	NA	NA	NA	NA	NA	NA	NA	NA	NA	NA	NA	NA	NA	NA	NA
Melbournevirus	GATC	0.647	1.431	1.102	0.864	0.813	1.858	1.075	1.429	1.421	0.809	0.966	3.469	0.526	0.148	0.455	1.291	1.019	0.554	2.132	1.305	1.348	NA	0.198	1.147	0.432	NA	0.694	1.396	0.798	2.067	1.257	0.86	0.124	0.153	1.671	2.219	0.3	0.875	1.276	0.505	NA	0.218	NA	1.144
Melbournevirus	GATC	0.273	2.568	1.573	2.526	0.481	0.611	0.412	1.151	0.643	0.838	1.837	NA	1.193	0.864	0.956	1.399	0.757	NA	0.409	0.233	0.6	4.341	0.225	2.476	0.461	0.496	0.283	0.357	1.585	0.836	NA	0.592	3.204	0.573	0.906	0.863	1.507	1.967	0.504	1.045	2.747	2.115	0.332	1.25
Melbournevirus	GATC	1.54	0.758	0.626	0.888	0.982	2.585	0.804	2.504	2.002	1.629	1.394	0.633	0.821	1.588	1.232	0.589	1.204	2.039	0.828	0.764	0.9	2.777	0.454	1.236	0.829	0.799	1.052	1.131	0.901	0.733	0.377	1.337	1.308	0.955	0.295	2.022	1.569	2.056	1.165	1.814	1.617	1.394	2.343	0.698
Melbournevirus	GATC	0.815	0.505	1.103	1.39	1.15	0.349	1.204	1.38	1.433	1.338	1.24	0.659	0.855	1.026	1.564	1.072	1.259	0.37	2.109	0.481	1.062	6.483	1.331	1.336	2.162	0.835	1.072	0.896	1.784	0.503	0.558	0.846	0.546	0.756	1.498	1.937	1.381	1.613	0.846	1.298	1.194	0.697	1.091	0.806
Melbournevirus	GATC	1.184	0.767	1.376	0.504	0.929	1.065	4.024	1.974	0.439	1.315	1.045	0.62	0.857	0.543	2.744	2.724	1.971	0.56	1.396	0.602	0.829	9.555	7.673	1.531	0.382	1.032	0.947	0.812	1.442	1.302	0.833	0.78	0.856	1.411	1.017	1.14	1.191	0.884	0.552	0.686	1.743	1.068	0.634	1.259
Melbournevirus	GATC	NA	2.986	2.483	0.816	2.724	1.282	1.279	1.61	2.244	1.213	0.709	0.745	0.663	1.965	1.41	NA	1.346	4.29	1.045	NA	NA	3.174	NA	0.628	1.922	0.943	0.972	0.593	2.986	0.709	NA	1.62	0	1.902	1.43	0.537	2.112	1.022	0.789	1.353	NA	0.969	0.538	0.591
Melbournevirus	GATC	2.013	1.333	0.719	1.599	0.603	0.68	0.442	0.363	1.497	0.819	0.23	2.768	1.803	0.808	2.163	0.765	1.715	1.234	1.049	1.467	0.852	7.297	1.283	1.554	1.04	NA	0.492	1.019	1.24	2.583	1.569	0.51	1.038	1.415	1.14	1.132	1.696	2.43	0.715	1.416	3.327	0.509	0.572	1.784
Melbournevirus	GATC	1.539	0.718	0.485	0.448	1.503	0.801	0.801	0.922	0.786	1.707	0.558	1.144	1.148	1.154	0.87	1.491	1.45	1.132	1.296	1.336	0.736	3.563	1.561	0.862	1.009	1.267	0.846	0.778	1.821	0.975	1.425	1.402	0.475	1.076	9.605	2.695	0.787	0.726	0.87	1.221	0.35	0.647	1.886	0.76
Melbournevirus	GATC	0.774	0.844	0.901	0.595	1.262	0.57	0.297	0.83	0.546	0.501	0.422	0.621	0.577	0.712	1.375	1.047	0.772	0.857	0.699	0.634	0.761	8.41	2.193	1.308	0.932	1.873	0.737	0.747	0.671	0.434	0.614	0.932	0.527	0.659	1.304	1.69	2.166	1.579	1.031	1.682	1.058	0.613	0.991	0.459
Melbournevirus	GATC	1.415	0.739	1.837	1.147	0.608	0.847	1.143	1.144	0.895	1.702	1.086	2.18	0.763	0.889	1.213	1.51	1.55	0.999	0.873	1.421	0.575	6.372	0.296	1.081	0.86	1.056	0.462	1.18	0.546	1.235	1.158	0.794	0.882	1.306	1.033	0.992	0.872	1.409	1.144	1.165	0.775	1.378	1.416	0.493
Melbournevirus	GATC	0.577	0.465	0.838	0.441	1.498	0.827	1.158	0.605	1.722	1.525	0.713	0.555	1.653	4.415	3.341	3.6	0.393	0.534	0.28	1.085	3.414	2.857	1.195	0.929	0.575	1.184	1.353	0.764	0.681	1.006	3.369	0.726	0.536	0.526	0.547	0.629	2.212	0.766	0.298	0.868	0.658	0.86	0.659	0.384
Melbournevirus	GATC	NA	1.916	0.292	0.857	1.075	0.917	0.796	0.934	0.85	0.542	0.985	1.962	0.686	0.962	NA	0.796	0.937	0.406	2.896	1.709	0.451	6.067	5.037	0.227	0.552	1.873	NA	1.542	0.386	1.761	0.18	0.996	NA	NA	4.12	3.093	0.882	1.348	1.12	1.222	0.845	0.713	0.6	0.653
Melbournevirus	GATC	2.316	1.429	0.369	2.033	0.814	1.969	1.769	0.693	0.743	0.621	1.195	1.705	0.551	0.881	1.286	0.755	0.854	1.951	0.299	0.816	1.299	2.69	1.872	0.198	2.906	0.908	1.229	1.536	0.684	1.826	1.341	1.969	2.082	0.748	1.331	0.787	2.563	1.645	0.594	2.011	1.367	2.892	1.003	0.842
Melbournevirus	GATC	0.418	0.306	0.806	0.503	0.821	0.66	0.734	1.323	0.437	1.007	0.681	0.673	3.013	0.729	1.383	0.661	1.201	0.417	0.529	0.819	0.251	1.925	2.095	0.403	0.937	0.666	0.727	0.82	0.645	0.569	0.725	0.7	0.475	0.431	1	0.613	0.809	0.353	0.587	1.551	0.996	0.677	0.378	0.128
Melbournevirus	GATC	0.939	0.705	1.705	1.382	0.743	0.475	0.313	0.971	1.178	0.574	0.961	2.101	1.124	0.51	0.639	0.919	1.061	0.621	0.633	NA	0.611	3.275	0.564	0.319	0.151	0.373	3.166	0.48	1.111	2.022	0.625	0.95	1.817	0.427	1.066	1.34	0.707	0.782	0.992	0.724	1.544	0.743	1.355	1.641
Melbournevirus	GATC	1.079	1.619	1.202	1.253	1.512	1.101	1.108	0.8	1.377	1.022	1.097	1.196	0.582	0.82	1.278	0.53	1.921	0.514	1.034	0.48	1.655	2.351	1.394	3.178	0.949	1.797	2.504	0.336	1.29	0.751	1.038	0.769	1.331	0.542	0.803	1.346	0.72	1.01	1.041	2.293	1.477	0.748	0.662	0.436
Melbournevirus	GATC	NA	NA	NA	NA	NA	NA	NA	NA	NA	NA	NA	NA	NA	NA	NA	NA	NA	NA	NA	NA	NA	NA	NA	NA	NA	NA	NA	NA	NA	NA	NA	NA	NA	NA	NA	NA	NA	NA	NA	NA	NA	NA	NA	NA
Melbournevirus	GATC	NA	NA	NA	NA	NA	NA	NA	NA	NA	NA	NA	NA	NA	NA	NA	NA	NA	NA	NA	NA	NA	NA	NA	NA	NA	NA	NA	NA	NA	NA	NA	NA	NA	NA	NA	NA	NA	NA	NA	NA	NA	NA	NA	NA
Melbournevirus	GATC	NA	NA	NA	NA	NA	NA	NA	NA	NA	NA	NA	NA	NA	NA	NA	NA	NA	NA	NA	NA	NA	NA	NA	NA	NA	NA	NA	NA	NA	NA	NA	NA	NA	NA	NA	NA	NA	NA	NA	NA	NA	NA	NA	NA
Melbournevirus	GATC	1.661	1.044	0.945	0.74	0.977	0.768	0.639	0.441	1.018	1.728	1.352	1.419	0.715	1.777	1.513	0.579	0.848	0.551	0.994	0.541	1.152	4.958	2.848	1.166	0.926	0.878	2.226	1.773	1.735	1.837	0.601	0.632	1.047	0.911	0.89	1.134	0.717	0.906	0.796	1.188	2.095	0.88	0.625	1.071
Melbournevirus	GATC	1.012	0.769	0.944	0.695	0.831	0.281	1.645	1.98	1.148	1.224	0.439	1.131	1.947	1.917	1.326	1.322	1.039	0.844	0.96	0.634	0.751	4.063	4.341	0.485	0.94	1.194	1.46	1.297	1.066	0.644	0.594	1.234	1.178	0.799	1.348	1.078	0.727	1.173	0.858	0.73	0.893	1.413	0.865	1.595
Melbournevirus	GATC	NA	NA	NA	NA	NA	NA	NA	NA	NA	NA	NA	NA	NA	NA	NA	NA	NA	NA	NA	NA	NA	NA	NA	NA	NA	NA	NA	NA	NA	NA	NA	NA	NA	NA	NA	NA	NA	NA	NA	NA	NA	NA	NA	NA
Melbournevirus	GATC	NA	NA	NA	NA	NA	NA	NA	NA	NA	NA	NA	NA	NA	NA	NA	NA	NA	NA	NA	NA	NA	NA	NA	NA	NA	NA	NA	NA	NA	NA	NA	NA	NA	NA	NA	NA	NA	NA	NA	NA	NA	NA	NA	NA
Melbournevirus	GATC	NA	NA	NA	NA	NA	NA	NA	NA	NA	NA	NA	NA	NA	NA	NA	NA	NA	NA	NA	NA	NA	NA	NA	NA	NA	NA	NA	NA	NA	NA	NA	NA	NA	NA	NA	NA	NA	NA	NA	NA	NA	NA	NA	NA
Melbournevirus	GATC	NA	NA	NA	NA	NA	NA	NA	NA	NA	NA	NA	NA	NA	NA	NA	NA	NA	NA	NA	NA	NA	NA	NA	NA	NA	NA	NA	NA	NA	NA	NA	NA	NA	NA	NA	NA	NA	NA	NA	NA	NA	NA	NA	NA
Melbournevirus	GATC	NA	NA	NA	NA	NA	NA	NA	NA	NA	NA	NA	NA	NA	NA	NA	NA	NA	NA	NA	NA	NA	NA	NA	NA	NA	NA	NA	NA	NA	NA	NA	NA	NA	NA	NA	NA	NA	NA	NA	NA	NA	NA	NA	NA
Melbournevirus	GATC	0.128	0.469	0.418	0.767	1.183	0.54	0.733	3.023	1.066	1.382	1.363	0.987	1.942	1.258	0.24	0.41	1.68	0.829	1.029	0.326	1.05	5.154	1.057	1.466	0.618	1.104	0.167	0.464	1.132	0.653	0.892	0.712	1.159	0.967	0.783	0.359	0.324	0.4	0.527	1.296	0.842	0.664	0.991	4.171
Melbournevirus	GATC	0.637	0.487	0.676	0.902	0.312	0.468	1.349	1.391	0.238	0.621	1.433	1.291	2.337	0.947	0.682	0.434	0.791	0.272	1.529	0.49	0.258	4.566	2.325	2.948	NA	1.471	0.303	0.502	0.753	0.193	1.966	0.923	2.906	0.957	1.37	0.494	NA	0.852	0.197	5.292	1.08	0.44	0.324	0.987
Melbournevirus	GATC	1.74	1.263	1.399	0.452	0.502	0.647	0.469	0.92	0.713	1.114	0.896	2.319	2.554	1.111	1.034	0.696	1.049	0.999	0.887	0.975	0.324	6.417	2.009	3.596	0.571	3.539	1.183	0.846	0.491	0.879	0.65	2.039	1.037	1.424	1.466	1.367	1.059	0.448	0.567	1.545	0.759	1.54	1.58	1.076
Melbournevirus	GATC	1.338	0.943	0.306	0.425	1.051	1.19	1.517	0.865	0.984	0.795	1.259	1.397	1.314	1.111	0.66	0.339	1.623	0.679	0.807	0.921	2.826	4.986	2.068	1.141	0.548	0.986	0.806	1.808	1.86	0.747	0.514	1.208	0.93	0.851	0.578	0.311	0.645	0.908	1.657	1.001	3.738	1.422	0.909	1.07
Melbournevirus	GATC	1.175	0.761	0.798	0.464	0.163	0.891	0.989	1.51	0.618	0.69	1.462	0.87	4.457	1.262	0.638	1.128	1.013	0.918	0.514	1.211	0.405	3.556	4.553	0.589	1.581	0.638	1.357	1.143	1.863	NA	0.863	NA	1.06	0.725	1.844	0.736	0.569	0.905	0.365	0.487	1.448	1.445	1.482	0.461
Melbournevirus	GATC	0.85	0.81	0.656	1.996	0.928	0.419	0.554	1.311	1.354	1.033	0.684	1.444	0.659	0.863	0.494	1.744	0.786	1.348	1.11	0.185	0.665	2.696	2.088	0.311	0.638	1.269	0.632	1.042	0.607	0.181	0.5	0.813	0.613	0.93	0.313	0.333	1.275	0.206	0.423	0.494	1.274	0.161	0.607	1.449
Melbournevirus	GATC	NA	NA	1.687	1.246	0.05	0.8	1.098	0.436	1.609	1.163	0.477	0.377	0.321	1.872	1.362	2.012	NA	0.705	0.22	1.026	1.311	5.437	1.368	0.92	3.875	0.467	NA	1.619	0.865	1.151	1.879	NA	2.401	1.492	NA	NA	0.733	0.755	0.614	1.903	1.292	2.522	NA	1.517
Melbournevirus	GATC	NA	NA	NA	NA	NA	NA	NA	NA	NA	NA	NA	NA	NA	NA	NA	NA	NA	NA	NA	NA	NA	NA	NA	NA	NA	NA	NA	NA	NA	NA	NA	NA	NA	NA	NA	NA	NA	NA	NA	NA	NA	NA	NA	NA
Melbournevirus	GATC	NA	NA	NA	NA	NA	NA	NA	NA	NA	NA	NA	NA	NA	NA	NA	NA	NA	NA	NA	NA	NA	NA	NA	NA	NA	NA	NA	NA	NA	NA	NA	NA	NA	NA	NA	NA	NA	NA	NA	NA	NA	NA	NA	NA
Melbournevirus	GATC	NA	NA	NA	NA	NA	NA	NA	NA	NA	NA	NA	NA	NA	NA	NA	NA	NA	NA	NA	NA	NA	NA	NA	NA	NA	NA	NA	NA	NA	NA	NA	NA	NA	NA	NA	NA	NA	NA	NA	NA	NA	NA	NA	NA
Melbournevirus	GATC	NA	NA	NA	NA	NA	NA	NA	NA	NA	NA	NA	NA	NA	NA	NA	NA	NA	NA	NA	NA	NA	NA	NA	NA	NA	NA	NA	NA	NA	NA	NA	NA	NA	NA	NA	NA	NA	NA	NA	NA	NA	NA	NA	NA
Melbournevirus	GATC	NA	NA	NA	NA	NA	NA	NA	NA	NA	NA	NA	NA	NA	NA	NA	NA	NA	NA	NA	NA	NA	NA	NA	NA	NA	NA	NA	NA	NA	NA	NA	NA	NA	NA	NA	NA	NA	NA	NA	NA	NA	NA	NA	NA
Melbournevirus	GATC	NA	NA	NA	NA	NA	NA	NA	NA	NA	NA	NA	NA	NA	NA	NA	NA	NA	NA	NA	NA	NA	NA	NA	NA	NA	NA	NA	NA	NA	NA	NA	NA	NA	NA	NA	NA	NA	NA	NA	NA	NA	NA	NA	NA
Melbournevirus	GATC	NA	NA	NA	NA	NA	NA	NA	NA	NA	NA	NA	NA	NA	NA	NA	NA	NA	NA	NA	NA	NA	NA	NA	NA	NA	NA	NA	NA	NA	NA	NA	NA	NA	NA	NA	NA	NA	NA	NA	NA	NA	NA	NA	NA
Melbournevirus	GATC	NA	NA	NA	NA	NA	NA	NA	NA	NA	NA	NA	NA	NA	NA	NA	NA	NA	NA	NA	NA	NA	NA	NA	NA	NA	NA	NA	NA	NA	NA	NA	NA	NA	NA	NA	NA	NA	NA	NA	NA	NA	NA	NA	NA
Melbournevirus	GATC	NA	NA	NA	NA	NA	NA	NA	NA	NA	NA	NA	NA	NA	NA	NA	NA	NA	NA	NA	NA	NA	NA	NA	NA	NA	NA	NA	NA	NA	NA	NA	NA	NA	NA	NA	NA	NA	NA	NA	NA	NA	NA	NA	NA
Melbournevirus	GATC	NA	NA	NA	NA	NA	NA	NA	NA	NA	NA	NA	NA	NA	NA	NA	NA	NA	NA	NA	NA	NA	NA	NA	NA	NA	NA	NA	NA	NA	NA	NA	NA	NA	NA	NA	NA	NA	NA	NA	NA	NA	NA	NA	NA
Melbournevirus	GATC	NA	NA	NA	NA	NA	NA	NA	NA	NA	NA	NA	NA	NA	NA	NA	NA	NA	NA	NA	NA	NA	NA	NA	NA	NA	NA	NA	NA	NA	NA	NA	NA	NA	NA	NA	NA	NA	NA	NA	NA	NA	NA	NA	NA
Melbournevirus	GATC	0.62	6.069	5.82	0.629	0.721	1.394	0.577	0.805	1.286	0.351	0.429	1.391	1.776	2.903	0.342	0.25	0.262	0.325	1.307	0.331	0.243	2.28	2.556	0.506	NA	0.507	0.135	1.646	1.29	0.819	0.68	1.782	1.16	0.982	1.219	1.434	0.616	1.17	0.567	0.76	0.62	0.68	1.108	2.244
Melbournevirus	GATC	1.051	1.009	1.07	0.892	0.858	0.262	0.505	1.042	0.487	1.038	2.177	1.019	0.937	1.238	0.412	0.901	1.01	1.548	0.713	0.643	0.515	2.193	1.918	1.999	0.802	1.854	1.951	1.033	1.963	0.789	0.608	0.701	0.362	0.601	0.928	0.512	0.863	1.59	0.583	1.089	0.985	0.911	1.231	1.215
Melbournevirus	GATC	0.653	1.303	1.04	1.038	0.898	0.849	0.575	0.985	2.709	0.834	0.691	0.766	0.968	0.76	1.78	0.851	0.997	0.749	0.734	1.304	1.173	3.019	1.804	1.255	0.611	0.89	1.219	1.669	0.699	0.741	1.911	0.908	0.817	1.539	0.864	0.379	0.693	0.733	1.563	1.391	1.618	0.997	0.865	0.777
Melbournevirus	GATC	0.899	3.434	0.271	0.675	1.209	0.618	0.48	0.791	0.913	5.985	1.554	NA	0.595	0.513	3.67	1.943	0.314	8.231	5.604	1.181	0.197	4.996	2.9	0.945	0.699	1.395	0.539	0.087	1.481	1.27	2.153	0.463	0.286	0.322	1.304	2.187	0.269	0.987	1.101	1.252	1.754	0.479	1.237	0.57
Melbournevirus	GATC	0.71	1.331	0.225	1.132	1.076	0.71	2.475	0.225	1.451	0.408	0.644	0.529	1.127	0.632	NA	4.07	1.11	0.876	0.647	0.822	1.846	1.308	0.729	1.077	0.476	0.697	0.433	1.044	0.654	0.406	NA	1.23	1.561	1.761	0.887	1.188	1.161	0.672	0.688	1.172	1.233	0.125	1.206	2.5
Melbournevirus	GATC	0.402	0.308	1.186	1.363	1.213	1.195	0.566	NA	0.61	1.182	0.766	0.881	2.104	1.298	1.325	0.402	0.956	0.114	1.371	0.662	3.973	18.299	1.028	0.485	1.04	1.07	0.351	1.984	1.304	0.676	1.4	1.925	0.38	1.562	2.302	0.212	0.644	1.092	1.003	0.306	0.813	2.525	0.421	0.813
Melbournevirus	GATC	NA	NA	NA	NA	NA	NA	NA	NA	NA	NA	NA	NA	NA	NA	NA	NA	NA	NA	NA	NA	NA	NA	NA	NA	NA	NA	NA	NA	NA	NA	NA	NA	NA	NA	NA	NA	NA	NA	NA	NA	NA	NA	NA	NA
Melbournevirus	GATC	NA	NA	NA	NA	NA	NA	NA	NA	NA	NA	NA	NA	NA	NA	NA	NA	NA	NA	NA	NA	NA	NA	NA	NA	NA	NA	NA	NA	NA	NA	NA	NA	NA	NA	NA	NA	NA	NA	NA	NA	NA	NA	NA	NA
Melbournevirus	GATC	NA	NA	NA	NA	NA	NA	NA	NA	NA	NA	NA	NA	NA	NA	NA	NA	NA	NA	NA	NA	NA	NA	NA	NA	NA	NA	NA	NA	NA	NA	NA	NA	NA	NA	NA	NA	NA	NA	NA	NA	NA	NA	NA	NA
Melbournevirus	GATC	NA	NA	NA	NA	NA	NA	NA	NA	NA	NA	NA	NA	NA	NA	NA	NA	NA	NA	NA	NA	NA	NA	NA	NA	NA	NA	NA	NA	NA	NA	NA	NA	NA	NA	NA	NA	NA	NA	NA	NA	NA	NA	NA	NA
Melbournevirus	GATC	NA	NA	NA	NA	NA	NA	NA	NA	NA	NA	NA	NA	NA	NA	NA	NA	NA	NA	NA	NA	NA	NA	NA	NA	NA	NA	NA	NA	NA	NA	NA	NA	NA	NA	NA	NA	NA	NA	NA	NA	NA	NA	NA	NA
Melbournevirus	GATC	0.508	NA	0.547	1.09	0.903	1.226	0.987	1.016	0.376	3.523	1.572	1.231	1.568	2.351	0.98	1.268	2.038	1.086	1.481	0.861	3.931	5.446	2.185	0.882	0.831	NA	0.747	1.21	NA	0.779	0.801	0.313	1.597	0.427	2.145	1.312	1.09	1.131	0.584	0.235	0.419	1.134	0.558	1.162
Melbournevirus	GATC	0.694	0.388	2.091	0.786	0.562	1.29	0.468	1.38	0.739	1.688	0.787	0.969	0.448	1.079	0.529	2.301	2.076	1.347	0.723	1.185	2.527	6.205	1.16	0.862	0.193	0.842	0.473	0.59	0.407	0.561	0.804	1.498	1.049	1.3	0.631	0.756	0.645	0.426	0.786	1.165	1.066	0.547	0.508	0.952
Melbournevirus	GATC	3.155	0.476	3.484	1.4	0.653	1.136	1.218	0.873	1.859	1.083	0.8	0.783	1.024	3.547	0.285	0.738	3.163	0.411	1.41	1.527	1.011	6.022	1.044	1.717	0.674	0.465	NA	2.868	1.462	1.465	0.833	1.11	NA	NA	0.944	NA	0.717	0.528	0.261	0.803	0.608	0.359	1.251	0.559
Melbournevirus	GATC	NA	NA	NA	NA	NA	NA	NA	NA	NA	NA	NA	NA	NA	NA	NA	NA	NA	NA	NA	NA	NA	NA	NA	NA	NA	NA	NA	NA	NA	NA	NA	NA	NA	NA	NA	NA	NA	NA	NA	NA	NA	NA	NA	NA
Melbournevirus	GATC	NA	NA	NA	NA	NA	NA	NA	NA	NA	NA	NA	NA	NA	NA	NA	NA	NA	NA	NA	NA	NA	NA	NA	NA	NA	NA	NA	NA	NA	NA	NA	NA	NA	NA	NA	NA	NA	NA	NA	NA	NA	NA	NA	NA
Melbournevirus	GATC	NA	NA	NA	NA	NA	NA	NA	NA	NA	NA	NA	NA	NA	NA	NA	NA	NA	NA	NA	NA	NA	NA	NA	NA	NA	NA	NA	NA	NA	NA	NA	NA	NA	NA	NA	NA	NA	NA	NA	NA	NA	NA	NA	NA
Melbournevirus	GATC	NA	NA	NA	NA	NA	NA	NA	NA	NA	NA	NA	NA	NA	NA	NA	NA	NA	NA	NA	NA	NA	NA	NA	NA	NA	NA	NA	NA	NA	NA	NA	NA	NA	NA	NA	NA	NA	NA	NA	NA	NA	NA	NA	NA
Melbournevirus	GATC	NA	NA	NA	NA	NA	NA	NA	NA	NA	NA	NA	NA	NA	NA	NA	NA	NA	NA	NA	NA	NA	NA	NA	NA	NA	NA	NA	NA	NA	NA	NA	NA	NA	NA	NA	NA	NA	NA	NA	NA	NA	NA	NA	NA
Melbournevirus	GATC	NA	NA	NA	NA	NA	NA	NA	NA	NA	NA	NA	NA	NA	NA	NA	NA	NA	NA	NA	NA	NA	NA	NA	NA	NA	NA	NA	NA	NA	NA	NA	NA	NA	NA	NA	NA	NA	NA	NA	NA	NA	NA	NA	NA
Melbournevirus	GATC	0.662	0.649	0.802	1.278	1.918	1.924	1.311	0.964	1.193	0.841	1.16	1.651	1.277	1.876	0.961	1.903	4.502	0.535	1.113	0.963	0.595	6.686	1.054	0.95	0.399	0.799	1.795	2.353	0.637	0.472	1.716	0.721	1.094	2.855	0.818	1.646	0.717	0.727	1.182	1.047	2.198	2.517	1.246	0.568
Melbournevirus	GATC	2.198	2.517	1.246	0.568	0.658	1.021	1.711	3.449	0.937	0.345	1.476	1.189	1.261	0.83	0.46	0.483	2.194	0.816	2.458	0.856	3.445	4.102	2.78	1.186	0.645	0.947	1.337	1.17	1.115	1.243	2.031	1.335	0.485	0.593	0.627	1.189	2.363	1.288	1.687	0.793	1.508	0.823	0.866	0.881
Melbournevirus	GATC	1.235	0.77	0.436	1.139	0.758	1.768	0.6	0.815	1.475	1.306	0.504	1.461	0.846	0.832	2.203	0.628	0.686	0.673	3.505	0.634	2.451	1.89	0.67	1.665	1.696	0.748	1.14	0.58	0.674	0.896	1.558	0.901	0.911	0.818	1.203	0.652	1.349	1.076	0.809	1.086	1.922	1.269	1.68	1.184
Melbournevirus	GATC	0.493	0.719	0.94	0.755	0.468	0.864	0.987	0.263	0.638	0.476	0.507	0.356	0.796	1.22	1.127	0.464	2.601	0.201	0.741	0.5	0.845	6.888	0.443	0.769	0.907	0.296	1.002	0.594	0.156	1.37	0.931	NA	0.721	0.645	0.717	0.835	1.03	6.594	NA	NA	NA	NA	NA	NA
Melbournevirus	GATC	NA	NA	NA	NA	NA	NA	NA	NA	NA	NA	NA	NA	NA	NA	NA	NA	NA	NA	NA	NA	NA	NA	NA	NA	NA	NA	NA	NA	NA	NA	NA	NA	NA	NA	NA	NA	NA	NA	NA	NA	NA	NA	NA	NA
Melbournevirus	GATC	NA	NA	NA	NA	NA	NA	NA	NA	NA	NA	NA	NA	NA	NA	NA	NA	NA	NA	NA	NA	NA	NA	NA	NA	NA	NA	NA	NA	NA	NA	NA	NA	NA	NA	NA	NA	NA	NA	NA	NA	NA	NA	NA	NA
Melbournevirus	GATC	NA	NA	NA	NA	NA	NA	NA	NA	NA	NA	NA	NA	NA	NA	NA	NA	NA	NA	NA	NA	NA	NA	NA	NA	NA	NA	NA	NA	NA	NA	NA	NA	NA	NA	NA	NA	NA	NA	NA	NA	NA	NA	NA	NA
Melbournevirus	GATC	0.92	1.113	1.261	1.541	0.77	4.715	1.423	0.429	1.407	1.364	0.799	0.403	0.274	0.271	1.588	1.674	1.091	1.289	0.736	1.104	0.498	5.203	1.047	1.493	0.421	0.378	2.363	1.362	1.59	0.401	0.941	1.47	1.015	0.689	0.858	1.066	0.546	0.221	0.656	1.056	0.709	0.397	0.773	1.329
Melbournevirus	GATC	0.654	1.754	0.398	0.58	0.747	1.161	0.767	1.239	0.921	1.238	1.034	0.59	0.848	0.573	0.411	1.562	1.358	1.107	0.804	0.484	1.951	NA	0.473	0.554	1.615	0.466	0.768	0.883	NA	0.264	1.023	0.766	0.986	2.764	NA	0.299	2.579	1.202	0.442	0.752	0.653	1.65	0.91	0.398
Melbournevirus	GATC	0.455	0.971	NA	NA	0.501	0.551	1.218	0.507	1.121	NA	1.427	1.058	1.582	1.439	0.396	0.889	1.216	0.411	0.438	NA	0.066	7.537	NA	NA	NA	NA	NA	NA	NA	NA	NA	NA	NA	NA	NA	NA	NA	0.382	NA	0.881	0.828	1.642	1.778	1.264
Melbournevirus	GATC	0.629	0.419	NA	0.709	2.32	0.563	NA	0.834	1.322	0.427	0.563	0.988	1.38	0.983	2.133	1.634	1.925	0.65	2.152	0.524	NA	1.622	0.386	0.555	0.443	1	1.34	0.445	2.064	1.334	1.134	1.892	NA	2.274	1.713	1.278	0.923	0.324	0.457	0.168	0.979	2.206	0.431	1.948
Melbournevirus	GATC	NA	NA	NA	NA	NA	NA	NA	NA	NA	NA	NA	NA	NA	NA	NA	NA	NA	NA	NA	NA	NA	NA	NA	NA	NA	NA	NA	NA	NA	NA	NA	NA	NA	NA	NA	NA	NA	NA	NA	NA	NA	NA	NA	NA
Melbournevirus	GATC	0.765	0.677	0.58	0.888	0.513	1.202	0.795	1.147	2.228	0.482	0.517	0.984	0.758	1.144	1.934	0.966	8.278	0.708	0.497	0.891	1.259	4.493	2.891	3.346	0.88	0.718	1.605	1.409	4.218	3.569	0.67	0.802	0.76	0.685	1.19	1.159	1.719	1.104	0.737	1.143	1.406	0.728	0.568	0.737
Melbournevirus	GATC	0.821	0.825	1.927	0.61	0.694	0.768	0.56	1.766	2.397	1.104	1.277	2.703	0.85	0.746	0.613	1.513	2.065	0.873	0.604	1.418	1.402	4.549	2.526	0.134	0.45	1.227	1.734	1.306	0.847	0.954	1.47	0.767	0.482	0.645	0.976	1.674	1.003	0.898	0.825	0.26	1.426	2.215	1.206	1.051
Melbournevirus	GATC	1.358	1.321	1.021	1.614	1.669	0.749	0.633	1.345	0.667	0.665	0.621	0.901	0.67	0.53	0.443	0.914	1.531	0.436	0.401	0.484	0.681	4.988	1.312	1.455	0.771	1.369	0.724	1.397	0.859	0.994	0.921	0.87	0.463	0.532	0.735	0.493	1.317	1.207	1.287	1.911	0.546	1.295	1.284	1.204
Melbournevirus	GATC	0.737	0.564	0.91	1.177	1.069	2.193	1.649	1.051	0.755	1.131	1.222	1.269	1.701	0.928	1.254	0.635	0.771	1.039	1.535	0.802	0.67	1.857	0.569	1.377	0.881	0.71	0.716	1.934	1.114	1.035	0.642	1.063	0.758	1.254	1.472	2.582	0.772	1.467	0.689	0.503	1.181	1.151	0.905	1.701
Melbournevirus	GATC	0.698	1.619	0.934	0.78	0.755	0.265	1.367	0.858	1.426	0.857	0.981	1.588	1.257	1.541	0.209	0.235	2.821	1.759	1.678	1.131	0.652	5.166	2.862	2.706	2.218	0.761	0.537	0.683	0.474	0.963	0.602	0.415	0.842	1.534	1.129	1.589	0.875	1.094	0.599	0.597	0.856	2.008	1.025	1.524
Melbournevirus	GATC	1.18	NA	0.552	0.747	0.961	0.551	0.644	2.153	1.137	0.557	0.882	0.556	0.524	0.983	0.694	0.488	NA	1.044	1.932	0.266	0.657	3.693	0.831	3.836	0.271	1.019	NA	0.792	1.695	1.474	0.789	0.765	NA	3.213	NA	NA	NA	NA	NA	0.27	0.346	2.019	NA	NA
Melbournevirus	GATC	NA	1.831	3.556	1.456	NA	4.269	NA	1.552	0.421	NA	2.228	0.809	1.442	1.755	0.376	0.433	2.576	3.13	1.826	NA	0.869	9.026	0.299	1.221	0.784	NA	1.04	2.369	NA	1.208	0.55	2.549	NA	0.944	NA	1.53	NA	0.523	0.436	3.044	1.026	NA	2.871	NA
Melbournevirus	GATC	NA	NA	NA	NA	NA	NA	NA	NA	NA	NA	NA	NA	NA	NA	NA	NA	NA	NA	NA	NA	NA	NA	NA	NA	NA	NA	NA	NA	NA	NA	NA	NA	NA	NA	NA	NA	NA	NA	NA	NA	NA	NA	NA	NA
Melbournevirus	GATC	NA	NA	NA	NA	NA	NA	NA	NA	NA	NA	NA	NA	NA	NA	NA	NA	NA	NA	NA	NA	NA	NA	NA	NA	NA	NA	NA	NA	NA	NA	NA	NA	NA	NA	NA	NA	NA	NA	NA	NA	NA	NA	NA	NA
Melbournevirus	GATC	NA	NA	NA	NA	NA	NA	NA	NA	NA	NA	NA	NA	NA	NA	NA	NA	NA	NA	NA	NA	NA	NA	NA	NA	NA	NA	NA	NA	NA	NA	NA	NA	NA	NA	NA	NA	NA	NA	NA	NA	NA	NA	NA	NA
Melbournevirus	GATC	2.226	1.264	1.206	1.494	1.514	1.052	0.386	0.408	0.541	0.461	1.196	0.151	0.447	0.585	1.674	1.295	0.875	1.593	1.321	0.82	0.693	5.66	0.69	1.031	0.645	0.761	1.509	1.327	1.957	1.379	1.229	2.708	0.966	0.388	1.982	0.534	1.503	0.34	0.772	1.116	0.95	1.732	2.079	0.72
Melbournevirus	GATC	0.944	1.368	0.592	0.563	0.996	0.848	2.087	0.729	0.646	0.757	0.988	1.171	1.309	0.787	0.504	0.797	1.986	0.378	1.648	0.767	NA	3.467	0.989	0.726	0.452	0.262	0.695	2.008	0.727	0.921	1.26	0.635	0.443	2.343	1.022	0.986	1.014	0.842	1.171	0.815	0.547	2.482	0.401	0.662
Melbournevirus	GATC	1.447	1.818	0.225	1.512	NA	1.717	0.151	0.436	1.578	1.599	1.369	1	1.889	0.545	0.244	0.717	NA	1.5	1.724	1.318	0.615	3.401	0.837	1.398	0.483	0.568	0.859	1.611	0.677	0.718	0.456	0.871	0.568	4.12	0.71	2	0.842	0.652	2.338	0.751	1.156	0.841	0.592	0.931
Melbournevirus	GATC	NA	NA	NA	NA	NA	NA	NA	NA	NA	NA	NA	NA	NA	NA	NA	NA	NA	NA	NA	NA	NA	NA	NA	NA	NA	NA	NA	NA	NA	NA	NA	NA	NA	NA	NA	NA	NA	NA	NA	NA	NA	NA	NA	NA
Melbournevirus	GATC	NA	NA	NA	NA	NA	NA	NA	NA	NA	NA	NA	NA	NA	NA	NA	NA	NA	NA	NA	NA	NA	NA	NA	NA	NA	NA	NA	NA	NA	NA	NA	NA	NA	NA	NA	NA	NA	NA	NA	NA	NA	NA	NA	NA
Melbournevirus	GATC	NA	NA	NA	NA	NA	NA	NA	NA	NA	NA	NA	NA	NA	NA	NA	NA	NA	NA	NA	NA	NA	NA	NA	NA	NA	NA	NA	NA	NA	NA	NA	NA	NA	NA	NA	NA	NA	NA	NA	NA	NA	NA	NA	NA
Melbournevirus	GATC	0.287	0.907	0.815	0.312	1.097	0.566	0.841	0.782	1.809	1.527	NA	0.596	2.598	1.105	0.453	0.544	0.466	NA	NA	0.37	0.763	5.836	0.947	1.302	0.855	0.677	0.678	0.287	0.798	0.385	0.258	0.507	0.566	0.743	0.332	0.919	0.735	0.414	1.219	0.718	0.823	1.416	0.465	0.745
Melbournevirus	GATC	7.951	0.661	0.585	NA	4.002	0.416	0.48	1.19	0.279	0.739	1.094	2.859	3.756	2.417	0.395	1.644	1.661	1.224	1.042	1.767	2.712	4.441	0.466	0.542	1.987	0.236	0.998	1.53	3.024	0.882	1.398	0.988	1.157	0.47	1.538	0.983	2.576	0.779	NA	1.367	5.301	1.277	1.634	1.988
Melbournevirus	GATC	2.368	0.589	0.386	1.566	2.449	6.222	1.205	2.267	0.827	1.028	1.42	0.57	0.782	1.225	1.424	0.375	0.58	1.075	0.768	0.835	0.623	2.95	1.384	1.318	0.657	0.334	0.416	0.746	0.775	0.969	1.359	0.233	0.241	1.06	1.18	0.541	1.293	0.106	0.834	0.713	0.889	2.081	2.381	1.771
Melbournevirus	GATC	NA	NA	NA	NA	NA	NA	NA	NA	NA	NA	NA	NA	NA	NA	NA	NA	NA	NA	NA	NA	NA	NA	NA	NA	NA	NA	NA	NA	NA	NA	NA	NA	NA	NA	NA	NA	NA	NA	NA	NA	NA	NA	NA	NA
Melbournevirus	GATC	NA	NA	NA	NA	NA	NA	NA	NA	NA	NA	NA	NA	NA	NA	NA	NA	NA	NA	NA	NA	NA	NA	NA	NA	NA	NA	NA	NA	NA	NA	NA	NA	NA	NA	NA	NA	NA	NA	NA	NA	NA	NA	NA	NA
Melbournevirus	GATC	NA	NA	NA	NA	NA	NA	NA	NA	NA	NA	NA	NA	NA	NA	NA	NA	NA	NA	NA	NA	NA	NA	NA	NA	NA	NA	NA	NA	NA	NA	NA	NA	NA	NA	NA	NA	NA	NA	NA	NA	NA	NA	NA	NA
Melbournevirus	GATC	0.867	0.567	0.656	0.328	0.777	0.827	3.132	NA	0.126	1.204	2.962	1.137	1.066	1.004	4.527	0.983	NA	0.665	NA	1.237	1.276	2.42	1.641	0.414	0.182	0.247	0.266	1.732	0.599	0.373	0.773	0.853	1.28	0.879	NA	0.939	1.048	0.375	0.641	2.395	1.572	1.009	1.834	0.78
Melbournevirus	GATC	1.094	0.383	2.21	1.356	0.499	1.736	0.841	0.631	1.384	0.38	1.74	1.079	0.901	1.312	0.455	0.44	0.743	NA	1.822	NA	0.418	6.506	0.685	0.327	0.945	0.446	0.184	0.874	1.399	1.03	1.452	2.55	1.028	0.704	NA	0.825	0.528	7.399	1.795	0.966	1.02	0.928	1.454	1.428
Melbournevirus	GATC	1.038	2.172	1.473	0.716	0.614	0.602	0.631	1.475	0.89	2.189	1.392	0.759	1.078	1.167	0.609	1.153	3.062	0.997	2.236	0.758	0.486	3.869	0.71	0.843	0.482	0.608	0.663	1.077	0.941	1.812	0.976	0.384	1.741	0.311	1.471	0.464	0.559	0.95	0.509	0.948	1.34	0.733	0.694	1.571
Melbournevirus	GATC	0.92	0.715	0.333	1.333	0.575	0.91	1.309	2.424	0.726	0.879	1.345	1.825	1.71	1.178	2.962	0.372	1.351	1.001	0.363	0.544	0.635	4.237	0.741	0.135	1.157	1.473	1.036	2.1	1.012	0.464	1.324	0.976	0.782	0.447	1.91	NA	0.859	1.476	1.076	1.349	1.746	2.422	2.587	1.493
Melbournevirus	GATC	0.629	NA	0.396	2.291	0.669	0.718	0.348	0.217	0.389	0.973	0.63	0.487	0.983	1.664	NA	0.234	3.631	2.034	0.928	0.385	NA	3.332	1.525	1.174	0.932	1.604	1.235	3.301	2.326	NA	0.866	1.16	0.67	0.855	1.7	0.539	1.708	0.18	1.563	0.846	0.832	1.535	0.232	0.742
Melbournevirus	GATC	0.794	0.506	1.067	3.46	2.039	0.138	1.283	0.595	1.922	0.6	1.135	0.89	1.531	2.267	1.335	0.419	1.377	0.385	0.389	0.815	0.694	3.37	1.193	0.918	0.815	0.558	0.365	1.33	1.22	1.019	1.406	0.62	1.024	0.019	2.219	0.752	1.556	1.549	0.356	0.704	0.619	0.474	1.007	1.216
Melbournevirus	GATC	2.22	0.55	0.48	0.662	0.646	0.572	1.395	1.19	0.939	1.561	0.629	1.598	1.149	1.755	1.175	3.56	1.993	0.536	0.887	0.809	0.76	2.975	0.256	1.188	0.489	1.909	2.167	0.411	1.642	0.66	2.832	2.213	0.794	0.909	0.655	0.308	1.233	0.896	0.576	0.466	0.83	1.187	0.68	1.126
Melbournevirus	GATC	NA	NA	NA	NA	NA	NA	NA	NA	NA	NA	NA	NA	NA	NA	NA	NA	NA	NA	NA	NA	NA	NA	NA	NA	NA	NA	NA	NA	NA	NA	NA	NA	NA	NA	NA	NA	NA	NA	NA	NA	NA	NA	NA	NA
Melbournevirus	GATC	1.687	0.542	0.568	0.637	2.061	1.163	0.67	1.106	1.208	0.849	1.307	1.345	0.68	0.439	1.334	0.955	1.544	0.57	0.585	0.48	1.534	12.491	0.726	0.578	0.478	0.909	0.328	1.09	1.033	1.186	0.962	0.548	1.293	0.875	2.267	0.642	1.041	1.113	1.381	1.586	1.094	1.682	0.844	1.045
Melbournevirus	GATC	0.471	0.717	0.507	1.909	2.504	1.294	2.086	1.838	0.182	1.26	0.293	1.168	1.098	1.479	2.228	1.297	1.648	0.361	5.219	0.31	NA	5.067	NA	0.829	1.361	2.214	0.48	NA	0.803	0.616	0.332	1.291	1.002	4.756	0.804	0.396	0.943	1.852	0.109	2.85	1.727	0.179	0.371	0.6
Melbournevirus	GATC	0.186	0.496	1.134	1.106	0.591	0.256	0.309	0.633	0.603	0.911	1.051	0.513	1.552	1.301	3.661	NA	1.432	0.693	1.051	0.959	NA	6.887	0.182	0.574	0.169	0.61	NA	0.511	3.795	0.613	0.453	0.931	1.254	1.059	1.369	0.482	0.555	2.14	NA	0.539	0.473	0.882	1.707	0.881
Melbournevirus	GATC	0.641	0.61	2.004	0.745	0.826	0.707	3.338	2.049	1.261	0.894	1.73	0.663	1.586	1.308	0.443	0.481	1.41	3.51	0.823	0.741	0.604	6.555	0.93	1.174	0.785	0.686	0.738	0.81	1.574	1.009	0.832	0.84	1.38	1.335	1.716	2.359	1.042	0.59	0.712	0.754	0.512	1.019	0.715	1.323
Melbournevirus	GATC	0.672	1.231	1.354	0.823	0.459	0.933	1.121	1.074	0.945	1.109	1.073	0.378	0.965	0.825	1.044	3.066	2.513	2.8	1.924	0.875	0.65	5.604	2.483	0.636	1.004	1.008	1.141	0.745	0.862	0.795	1.008	0.718	0.616	0.66	1.002	0.719	1.084	1.209	0.81	2.021	0.834	1.364	0.924	0.547
Melbournevirus	GATC	0.908	0.945	0.745	0.779	1.676	0.5	1.149	0.707	0.905	0.848	0.987	0.593	1.339	1.053	1.071	0.288	0.839	0.278	1.086	0.948	0.909	8.688	1.173	0.593	1.036	0.937	0.504	9.417	1.154	1.271	0.752	1.708	1.114	0.75	0.41	1.228	0.985	0.705	0.959	0.483	1.203	0.738	0.64	1.054
Melbournevirus	GATC	1.149	0.707	0.905	0.848	0.987	0.593	1.339	1.053	1.071	0.288	0.839	0.278	1.086	0.948	0.909	8.688	1.173	0.593	1.036	0.937	0.504	9.417	1.154	1.271	0.752	1.708	1.114	0.75	0.41	1.228	0.985	0.705	0.959	0.483	1.203	0.738	0.64	1.054	1.177	0.471	0.413	2.541	0.581	1.417
Melbournevirus	GATC	1.487	0.735	0.621	1.13	0.934	0.648	1.37	0.778	3.237	0.769	0.385	1.73	0.957	1.031	1.797	3.873	0.791	2.62	2.578	NA	0.408	5.085	1.615	1.462	0.289	0.375	0.556	1.186	0.818	2.59	0.526	0.901	0.344	0.566	2.418	1.772	0.617	0.696	0.929	0.664	0.644	0.506	1.591	0.529
Melbournevirus	GATC	0.764	0.741	0.579	0.838	0.373	1.192	2.179	0.648	0.554	0.413	1.362	1.122	0.514	2.149	0.618	0.365	1.457	0.186	1.366	0.769	1.652	6.837	0.959	2.35	0.892	0.572	1.769	0.442	1.782	0.461	1.097	0.637	1.007	1.386	1.009	1.018	0.912	1.604	2.717	1.233	1.403	0.95	0.214	0.603
Melbournevirus	GATC	NA	NA	NA	NA	NA	NA	NA	NA	NA	NA	NA	NA	NA	NA	NA	NA	NA	NA	NA	NA	NA	NA	NA	NA	NA	NA	NA	NA	NA	NA	NA	NA	NA	NA	NA	NA	NA	NA	NA	NA	NA	NA	NA	NA
Melbournevirus	GATC	NA	NA	NA	NA	NA	NA	NA	NA	NA	NA	NA	NA	NA	NA	NA	NA	NA	NA	NA	NA	NA	NA	NA	NA	NA	NA	NA	NA	NA	NA	NA	NA	NA	NA	NA	NA	NA	NA	NA	NA	NA	NA	NA	NA
Melbournevirus	GATC	NA	NA	NA	NA	NA	NA	NA	NA	NA	NA	NA	NA	NA	NA	NA	NA	NA	NA	NA	NA	NA	NA	NA	NA	NA	NA	NA	NA	NA	NA	NA	NA	NA	NA	NA	NA	NA	NA	NA	NA	NA	NA	NA	NA
Melbournevirus	GATC	NA	NA	NA	NA	NA	NA	NA	NA	NA	NA	NA	NA	NA	NA	NA	NA	NA	NA	NA	NA	NA	NA	NA	NA	NA	NA	NA	NA	NA	NA	NA	NA	NA	NA	NA	NA	NA	NA	NA	NA	NA	NA	NA	NA
Melbournevirus	GATC	0.525	0.401	0.882	0.506	0.872	0.333	0.418	0.41	0.161	0.628	0.848	0.92	0.575	0.119	0.505	NA	1.014	0.436	1.068	NA	0.416	5.379	0.268	0.77	0.345	0.757	0.551	0.963	0.926	2.179	0.702	0.885	0.597	2.126	0.304	1.177	0.643	0.562	NA	1.196	0.366	NA	NA	NA
Melbournevirus	GATC	NA	NA	NA	NA	NA	NA	NA	NA	NA	NA	NA	NA	NA	NA	NA	NA	NA	NA	NA	NA	NA	NA	NA	NA	NA	NA	NA	NA	NA	NA	NA	NA	NA	NA	NA	NA	NA	NA	NA	NA	NA	NA	NA	NA
Melbournevirus	GATC	NA	NA	NA	NA	NA	NA	NA	NA	NA	NA	NA	NA	NA	NA	NA	NA	NA	NA	NA	NA	NA	NA	NA	NA	NA	NA	NA	NA	NA	NA	NA	NA	NA	NA	NA	NA	NA	NA	NA	NA	NA	NA	NA	NA
Melbournevirus	GATC	0.856	1.136	1.144	1.885	1.618	1.463	1.197	0.887	1.123	1.297	2.737	1.67	0.393	1.621	1.106	0.255	2.698	0.654	1.853	0.489	0.902	6.108	2.482	0.287	1.146	2.556	1.002	1.439	1.152	0.69	NA	1.118	0.385	NA	NA	0.341	NA	0.623	1.41	1.498	0.619	0.502	0.581	1.217
Melbournevirus	GATC	1.565	0.408	1.258	1.36	0.656	0.052	0.614	0.677	0.475	0.516	0.598	1.593	0.489	0.444	0.4	0.095	1.776	0.715	0.593	0.188	5.667	6.795	5.949	0.609	0.655	0.795	0.531	1.106	0.193	0.285	1.737	1.744	0.605	0.453	0.484	1.126	1.463	2.411	5.959	6.566	0.491	0.42	NA	1.82
Melbournevirus	GATC	0.809	1.133	0.649	1.003	0.385	0.411	0.852	0.445	0.559	0.812	3.219	1.283	0.441	0.922	1.622	0.65	0.685	0.678	0.498	0.684	1.326	6.77	1.405	1.107	0.287	1.349	0.719	0.548	0.535	0.859	1.785	1.286	1.237	1.1	0.485	0.948	0.84	0.47	0.501	1.683	1.473	0.794	1.639	0.659
Melbournevirus	GATC	0.688	0.884	0.796	0.693	0.612	1.826	1.262	1.122	1.071	0.403	2.505	1.109	3.995	1.674	1.009	NA	1.007	0.206	0.767	1.875	1.381	8.759	0.815	0.824	1.189	0.751	0.405	1.208	0.866	0.351	1.776	0.836	1.106	0.947	1.063	0.946	0.733	1.256	1.806	0.938	0.46	2.317	1.947	0.964
Melbournevirus	GATC	0.869	0.691	1.815	0.893	0.547	1.002	1.786	2.12	1.727	0.639	0.767	2.27	0.762	2.127	NA	0.884	2.764	1.634	1.27	0.378	7.791	8.445	7.582	NA	0.935	2.19	0.763	1.292	2.662	3.969	0.926	1.428	2.612	1.298	0.449	0.182	0.956	1.126	1.318	1.856	0.756	1.303	NA	0.876
Melbournevirus	GATC	1.17	0.5	0.583	0.398	0.974	0.759	1.292	1.405	0.602	0.704	0.607	0.436	2.829	0.565	0.572	0.45	2.017	0.508	1.285	0.682	0.633	6.291	0.98	2.76	24.887	2.041	3.237	0.359	1.439	0.4	0.995	0.382	0.647	0.326	2.085	1.377	0.688	0.749	0.409	1.899	0.445	3.033	0.974	2.138
Melbournevirus	GATC	0.892	0.83	1.987	0.696	0.81	0.877	0.712	1.171	0.846	0.838	1.116	2.008	2.66	2.915	2.296	1.313	2.012	1.751	1.192	1.231	3.596	10.238	0.735	1.594	1.226	1.775	2.175	0.914	0.597	0.608	0.505	0.471	1.157	1.2	0.904	1.923	0.569	1.112	0.901	0.552	1.054	1.107	0.972	1.455
Melbournevirus	GATC	NA	0.252	2.506	4.062	1.427	NA	1.613	1.489	0.769	0.527	0.737	0.956	NA	NA	NA	NA	NA	NA	NA	NA	NA	NA	NA	NA	NA	NA	NA	NA	NA	NA	NA	NA	NA	NA	0.717	0.579	2.927	2.29	1.149	0.605	0.839	1.542	0.34	1.023
Melbournevirus	GATC	0.601	0.653	0.563	0.341	0.48	0.613	NA	0.811	0.574	2.826	0.306	0.266	2.133	0.784	1.354	1.691	3.06	2.165	0.511	1.965	NA	7.516	0.15	0.727	1.352	0.454	4.271	0.824	1.234	1.975	5.365	0.927	0.958	0.128	0.81	0.507	0.666	1.262	0.831	0.564	1.332	NA	0.213	1.049
Melbournevirus	GATC	NA	NA	NA	NA	NA	NA	NA	NA	NA	NA	NA	NA	NA	NA	NA	NA	NA	NA	NA	NA	NA	NA	NA	NA	NA	NA	NA	NA	NA	NA	NA	NA	NA	NA	NA	NA	NA	NA	NA	NA	NA	NA	NA	NA
Melbournevirus	GATC	NA	NA	NA	NA	NA	NA	NA	NA	NA	NA	NA	NA	NA	NA	NA	NA	NA	NA	NA	NA	NA	NA	NA	NA	NA	NA	NA	NA	NA	NA	NA	NA	NA	NA	NA	NA	NA	NA	NA	NA	NA	NA	NA	NA
Melbournevirus	GATC	NA	NA	NA	NA	NA	NA	NA	NA	NA	NA	NA	NA	NA	NA	NA	NA	NA	NA	NA	NA	NA	NA	NA	NA	NA	NA	NA	NA	NA	NA	NA	NA	NA	NA	NA	NA	NA	NA	NA	NA	NA	NA	NA	NA
Melbournevirus	GATC	1.53	1.131	1.647	1.08	0.775	0.888	NA	0.418	0.451	1.566	0.81	1.246	1.006	2.165	0.883	0.86	4.486	1.048	1.66	2.681	2.569	3.939	0.917	0.638	0.908	0.619	2.11	0.668	0.829	2.508	1.993	0.776	1.109	1.387	2.31	0.697	0.89	1.025	1.407	NA	0.596	2.136	1.346	0.932
Melbournevirus	GATC	1.32	1.008	1.925	0.631	1.151	2.118	0.743	0.839	2.036	NA	1.223	1.514	1.078	1.033	1.228	1.102	0.895	0.497	2.099	3.873	4.139	3.84	4.554	0.645	1.142	0.57	0.71	0.528	0.754	3.576	NA	2.584	1.24	0.465	1.234	1.85	0.564	1.014	1.121	1.275	1.647	0.561	0.35	0.386
Melbournevirus	GATC	1	0.882	0.55	0.867	0.785	1.586	1.532	1.098	1.008	0.271	0.814	1.476	0.618	1.351	1.278	0.578	1.754	1.724	0.738	0.894	3.902	4.09	0.471	0.468	1.107	0.609	0.618	1.056	0.472	1.651	0.627	0.405	1.162	0.448	0.766	1.167	0.843	0.753	0.94	0.471	1.172	1.209	1.218	1.44
Melbournevirus	GATC	1.971	1.27	0.522	0.94	1.044	1.767	0.733	1.685	0.746	0.889	2.634	2.113	0.997	1.074	0.821	1.307	2.515	0.645	1.646	0.803	1.173	5.099	1.401	1.125	1.347	1.678	0.857	0.939	1.182	0.43	0.72	0.561	1.288	1.122	1.642	1.663	0.927	0.568	0.551	1.591	1.221	1.414	0.962	3.042
Melbournevirus	GATC	1.338	0.191	0.189	0.752	1.526	2.053	0.906	0.404	1.031	1.247	1.127	1.534	0.991	1.367	0.562	1.343	2.927	1.199	0.985	0.536	0.387	4.487	1.533	0.606	1.369	0.412	NA	1.141	0.633	0.612	0.633	0.882	1.286	0.636	1.326	0.765	0.766	2.477	0.786	0.652	0.503	0.87	0.557	1.902
Melbournevirus	GATC	0.729	0.457	0.362	0.468	0.403	0.544	0.346	1.06	0.538	1.618	1.009	4.007	1.386	1.097	0.812	0.434	2.644	2.898	3.261	0.578	1.257	3.842	1.653	1.123	1.41	0.723	1.143	1.306	1.939	2.281	1.717	1.459	2.102	0.241	0.627	1.276	0.859	3.152	2.681	1.276	0.89	1.015	1.158	1.673
Melbournevirus	GATC	0.218	0.407	0.467	0.9	0.654	1.053	NA	0.679	0.343	1.08	0.717	1.315	0.613	NA	2.167	NA	0.718	0.239	0.832	0.771	0.415	4.608	0.037	0.472	0.585	0.664	0.748	0.677	0.607	1.699	0.687	0.448	0.506	0.853	0.44	2.728	2.234	NA	0.242	NA	0.712	0.755	0.629	0.595
Melbournevirus	GATC	2.594	0.077	0.606	1.217	1.3	1.686	0.4	0.766	0.984	0.905	0.837	0.966	2.835	1.464	0.815	1.01	1.366	0.254	1.637	1.74	4.064	4.482	1.487	0.892	0.746	1.036	2.661	1.978	1.774	0.582	0.528	0.611	1.069	0.277	0.755	0.137	0.571	0.966	1.193	0.889	3.778	1.033	0.707	0.362
Melbournevirus	GATC	1.71	1.912	1.756	0.52	0.645	1.908	0.342	2.155	2.175	1.23	2.643	1.469	0.632	2.303	1.438	2.056	1.057	1.466	1.718	1.599	0.214	3.167	1.1	0.506	0.408	1.186	0.511	0.22	2.278	1.138	0.602	0.302	NA	1.141	0.431	0.459	0.875	NA	0.734	3.121	6.582	0.947	1.133	1.692
Melbournevirus	GATC	0.501	1.346	0.19	0.303	1.068	1.373	1.343	NA	0.945	0.602	0.958	0.69	1.302	0.917	1.622	0.353	1.145	0.927	0.744	1.043	0.559	7.975	3.252	0.489	0.585	0.328	0.905	0.373	0.516	1.785	0.824	0.633	0.851	0.534	1.077	0.189	1.343	1.856	NA	1.249	0.657	0.36	2.337	0.872
Melbournevirus	GATC	NA	NA	NA	NA	NA	NA	NA	NA	NA	NA	NA	NA	NA	NA	NA	NA	NA	NA	NA	NA	NA	NA	NA	NA	NA	NA	NA	NA	NA	NA	NA	NA	NA	NA	NA	NA	NA	NA	NA	NA	NA	NA	NA	NA
Melbournevirus	GATC	NA	NA	NA	NA	NA	NA	NA	NA	NA	NA	NA	NA	NA	NA	NA	NA	NA	NA	NA	NA	NA	NA	NA	NA	NA	NA	NA	NA	NA	NA	NA	NA	NA	NA	NA	NA	NA	NA	NA	NA	NA	NA	NA	NA
Melbournevirus	GATC	NA	NA	NA	NA	NA	NA	NA	NA	NA	NA	NA	NA	NA	NA	NA	NA	NA	NA	NA	NA	NA	NA	NA	NA	NA	NA	NA	NA	NA	NA	NA	NA	NA	NA	NA	NA	NA	NA	NA	NA	NA	NA	NA	NA
Melbournevirus	GATC	NA	NA	NA	NA	NA	NA	NA	NA	NA	NA	NA	NA	NA	NA	NA	NA	NA	NA	NA	NA	NA	NA	NA	NA	NA	NA	NA	NA	NA	NA	NA	NA	NA	NA	NA	NA	NA	NA	NA	NA	NA	NA	NA	NA
Melbournevirus	GATC	NA	NA	NA	NA	NA	NA	NA	NA	NA	NA	NA	NA	NA	NA	NA	NA	NA	NA	NA	NA	NA	NA	NA	NA	NA	NA	NA	NA	NA	NA	NA	NA	NA	NA	NA	NA	NA	NA	NA	NA	NA	NA	NA	NA
Melbournevirus	GATC	NA	NA	NA	NA	NA	NA	NA	NA	NA	NA	NA	NA	NA	NA	NA	NA	NA	NA	NA	NA	NA	NA	NA	NA	NA	NA	NA	NA	NA	NA	NA	NA	NA	NA	NA	NA	NA	NA	NA	NA	NA	NA	NA	NA
Melbournevirus	GATC	NA	NA	NA	NA	NA	NA	NA	NA	NA	NA	NA	NA	NA	NA	NA	NA	NA	NA	NA	NA	NA	NA	NA	NA	NA	NA	NA	NA	NA	NA	NA	NA	NA	NA	NA	NA	NA	NA	NA	NA	NA	NA	NA	NA
Melbournevirus	GATC	NA	NA	NA	NA	NA	NA	NA	NA	NA	NA	NA	NA	NA	NA	NA	NA	NA	NA	NA	NA	NA	NA	NA	NA	NA	NA	NA	NA	NA	NA	NA	NA	NA	NA	NA	NA	NA	NA	NA	NA	NA	NA	NA	NA
Melbournevirus	GATC	NA	NA	NA	NA	NA	NA	NA	NA	NA	NA	NA	NA	NA	NA	NA	NA	NA	NA	NA	NA	NA	NA	NA	NA	NA	NA	NA	NA	NA	NA	NA	NA	NA	NA	NA	NA	NA	NA	NA	NA	NA	NA	NA	NA
Melbournevirus	GATC	1.153	1.843	0.411	0.609	1.767	0.301	2.728	1.136	0.953	1.227	3.757	NA	0.993	0.837	NA	0.433	1.974	1.472	1.118	1.385	1.548	5.285	NA	NA	NA	1.108	0.893	0.48	0.637	0.934	1.566	0.501	1.127	0.135	0.415	0.777	9.883	2.773	0.896	0.881	1.893	1.369	1.161	1.262
Melbournevirus	GATC	0.433	1.974	1.472	1.118	1.385	1.548	5.285	NA	NA	NA	1.108	0.893	0.48	0.637	0.934	1.566	0.501	1.127	0.135	0.415	0.777	9.883	2.773	0.896	0.881	1.893	1.369	1.161	1.262	1.77	1.949	0.718	NA	1.013	9.498	2.286	1.121	1.093	1.431	7.985	0.255	2.429	1.003	0.336
Melbournevirus	GATC	0.877	0.911	2.176	0.553	0.493	0.996	0.451	0.353	0.193	0.359	0.44	1.234	0.47	1.422	0.709	0.265	1.108	2.299	0.552	0.773	NA	6.17	0.769	0.377	0.282	0.331	0.328	10.117	NA	0.184	0.944	4.981	1.763	0.883	0.414	0.953	0.964	0.394	1	0.465	2.363	1.096	NA	NA
Melbournevirus	GATC	NA	NA	NA	NA	NA	NA	NA	NA	NA	NA	NA	NA	NA	NA	NA	NA	NA	NA	NA	NA	NA	NA	NA	NA	NA	NA	NA	NA	NA	NA	NA	NA	NA	NA	NA	NA	NA	NA	NA	NA	NA	NA	NA	NA
Melbournevirus	GATC	NA	NA	NA	NA	NA	NA	NA	NA	NA	NA	NA	NA	NA	NA	NA	NA	NA	NA	NA	NA	NA	NA	NA	NA	NA	NA	NA	NA	NA	NA	NA	NA	NA	NA	NA	NA	NA	NA	NA	NA	NA	NA	NA	NA
Melbournevirus	GATC	NA	NA	NA	NA	NA	NA	NA	NA	NA	NA	NA	NA	NA	NA	NA	NA	NA	NA	NA	NA	NA	NA	NA	NA	NA	NA	NA	NA	NA	NA	NA	NA	NA	NA	NA	NA	NA	NA	NA	NA	NA	NA	NA	NA
Melbournevirus	GATC	0.717	2.004	1.468	0.401	0.603	1.083	2.012	0.952	1.346	1.825	1.068	1.072	2.115	0.87	1.694	0.885	0.699	1.352	0.616	0.739	2.84	6.337	0.766	0.502	0.75	0.974	0.571	0.308	1.558	0.737	0.908	0.799	0.74	0.409	1.62	0.727	0.585	0.987	0.824	1.589	0.588	1.999	0.602	1.52
Melbournevirus	GATC	1.208	1.153	1.086	2.098	1.406	0.828	0.847	1.199	0.457	0.991	1.521	3.702	0.84	0.865	0.639	1.079	1.55	0.945	1.212	0.457	0.723	7.22	2.236	1.549	1.278	0.972	0.517	0.63	0.586	0.7	1.087	0.567	0.686	1.14	0.933	3.068	0.595	0.993	0.825	1.058	1.315	0.66	1.039	1.113
Melbournevirus	GATC	0.298	2.069	0.475	2.03	1.665	1.465	0.952	1.315	0.87	1.25	0.247	1.128	0.835	0.922	1.391	7.065	0.99	1.613	1.131	1.865	0.498	4.691	1.113	1.585	1.338	1.23	0.87	0.419	0.934	1.376	0.868	0.534	0.784	1.026	0.949	1.521	0.992	0.58	0.715	2.284	1.317	1.142	0.899	0.702
Melbournevirus	GATC	3.699	0.98	2.328	0.995	NA	1.356	0.571	0.471	3.378	0.825	0.221	0.475	1.438	1.703	1.025	0.173	1.43	1.565	2.471	0.68	NA	4.986	0.431	1.731	0.861	2.419	0.542	0.187	NA	0.711	0.899	NA	0.561	1.321	0.711	0.614	NA	0.39	0.307	0.826	0.648	0.921	0.605	NA
Melbournevirus	GATC	2.214	2.508	0.49	0.487	1.58	0.924	1.202	5.039	2.704	0.324	1.092	0.355	0.367	0.516	1.266	0.741	0.73	0.188	0.53	2.083	0.923	7.04	0.9	2.09	2.332	1.299	1.4	0.941	0.654	0.659	1.832	1.896	1.025	0.999	0.722	1.055	0.5	1.294	1.01	0.424	1.006	0.895	1.658	1.935
Melbournevirus	GATC	NA	NA	NA	NA	NA	NA	NA	NA	NA	NA	NA	NA	NA	NA	NA	NA	NA	NA	NA	NA	NA	NA	NA	NA	NA	NA	NA	NA	NA	NA	NA	NA	NA	NA	NA	NA	NA	NA	NA	NA	NA	NA	NA	NA
Melbournevirus	GATC	0.934	0.988	0.248	0.736	1.105	1.47	0.654	0.683	2.087	1.222	0.869	3.071	0.43	1.448	0.44	1.43	1.748	1.379	0.76	0.542	0.319	2.723	3.206	1.726	0.464	1.353	0.87	4.804	1.301	0.144	0.648	0.74	0.208	2.241	0.482	1.162	0.888	1.799	0.763	0.19	1.139	0.714	1.647	1.504
Melbournevirus	GATC	0.408	0.659	1.185	1.239	1.209	0.54	1.573	0.463	1.249	0.711	0.487	2.599	0.471	0.973	0.742	1.271	0.937	0.364	1.363	0.724	1.015	5.923	0.568	1.594	0.499	2.053	1.732	0.799	0.752	1.362	0.892	0.644	0.559	0.288	0.865	0.902	1.485	0.436	1.642	0.865	0.491	0.348	0.324	0.954
Melbournevirus	GATC	0.283	0.696	0.643	1.025	0.462	0.515	2.216	0.571	0.705	0.506	0.55	0.991	0.71	0.7	0.501	0.983	1.18	0.289	1.839	0.369	0.632	4.694	1.166	0.585	0.597	1.273	1.158	1.595	1.445	0.925	0.447	0.973	0.665	0.341	0.549	2.271	1.107	1.243	0.818	0.842	1.084	0.809	2.059	0.238
Melbournevirus	GATC	1.001	0.883	1.159	1.183	1.506	0.941	0.94	0.812	0.41	0.861	1.518	1.88	1.154	0.833	0.913	0.762	1.082	0.56	0.64	0.659	0.948	3.11	0.752	0.679	0.908	0.714	0.771	1.153	1.298	0.896	1.672	0.772	0.699	0.639	0.373	2.248	0.735	0.403	0.433	0.627	0.665	0.466	0.65	0.515
Melbournevirus	GATC	0.47	0.787	1.891	0.66	0.731	1.025	0.8	0.949	1.147	1.123	0.468	0.84	0.559	0.884	1.135	0.671	1.239	0.64	0.728	0.787	0.64	4.376	0.909	0.575	0.84	1.337	0.567	1.402	0.731	1.17	0.452	1.245	0.873	0.976	1.335	0.323	0.751	0.462	0.746	0.952	1.726	2.255	1.228	1.527
Melbournevirus	GATC	0.868	0.949	1.382	0.546	0.653	1.646	1.043	2.454	1.27	1.369	1.581	1.659	0.894	1.576	0.986	1.115	2.589	1.322	0.965	0.591	0.657	4.372	3.007	0.673	1.992	1.654	0.587	1.284	0.998	0.685	0.511	0.846	0.456	0.922	0.92	0.681	1.165	0.981	0.689	0.487	0.866	0.986	0.872	0.716
Melbournevirus	GATC	1.158	0.604	1.03	0.58	1.503	0.545	0.98	1.503	2.035	0.58	1.606	0.527	0.828	0.588	1.262	1.386	2.88	0.782	3.073	0.599	0.385	1.629	3.184	0.904	2.808	1.316	0.693	0.945	0.551	0.512	0.812	1.181	1.425	0.758	0.83	0.91	1.486	0.937	0.361	0.953	0.804	0.605	1.021	1.314
Melbournevirus	GATC	0.357	1.264	NA	1.515	0.166	1.178	1.184	0.351	0.613	1.04	1.233	0.705	3.403	NA	1.826	0.883	3.031	NA	0.564	0.191	1.732	3.807	0.926	NA	0.949	0.24	0.687	0.675	0.633	0.389	0.269	1.586	0.947	NA	1.226	0.519	0.636	0.761	0.591	0.21	1.203	0.932	0.618	0.978
Melbournevirus	GATC	1.967	0.774	0.647	1.166	0.898	0.635	2.027	0.175	1.581	1.093	1.778	0.391	1.319	1.026	1.142	0.911	2.891	0.588	1.128	0.84	0.272	4.111	0.816	2.105	0.283	0.641	1.191	0.789	0.771	1.264	1.707	0.512	0.447	1.56	0.271	0.942	0.905	0.437	3.245	0.969	0.513	0.481	0.518	0.42
Melbournevirus	GATC	0.942	0.665	2.377	1.02	2.013	1.298	0.833	1.8	0.832	0.438	0.406	1.16	0.788	1.378	1.152	0.81	0.398	0.72	0.881	0.411	0.963	6.014	5.297	1.703	0.674	1.268	0.931	1.615	0.537	1.014	0.762	0.674	0.552	0.663	1.727	0.498	2.166	0.487	0.693	0.304	1.165	1.479	1.111	0.839
Melbournevirus	GATC	1.731	0.55	0.848	1.088	0.161	1.243	0.47	1.38	1.416	1.43	1.151	1.403	1.318	0.777	1.952	0.598	1.165	1.591	3.722	0.412	0.685	11.413	0.728	1.698	0.732	2.207	0.981	0.843	1.352	0.923	0.867	1.459	1.241	0.876	1.328	0.773	0.698	3.356	0.63	0.228	0.884	0.733	0.775	1.336
Melbournevirus	GATC	1.329	0.678	1.251	0.502	0.649	0.555	1.212	0.649	1.691	0.607	1.12	0.792	0.407	0.928	1.146	1.151	2.516	0.994	1.338	1.143	1.29	4.14	1.244	0.655	1.363	1.413	1.085	0.94	0.841	2.244	2.177	0.757	1.343	0.464	1.164	1.596	0.478	2.257	0.531	0.745	1.015	1.077	0.535	0.562
Melbournevirus	GATC	NA	0.52	1.162	0.767	1.278	0.424	0.143	0.826	1.063	0.205	2.603	0.868	1.249	0.59	2.243	NA	1.281	1.718	0.692	1.845	1.026	8.728	4.518	0.608	1.107	NA	1.217	0.947	0.891	1.172	NA	0.457	NA	0.38	0.848	1.531	0.666	0.701	0.639	NA	0.492	0.799	1.658	NA
Melbournevirus	GATC	0.863	0.972	0.619	0.78	0.697	0.541	0.384	0.622	1.375	1.49	0.511	0.793	1.373	1.364	1.138	1.132	2.448	0.249	0.451	0.71	0.903	7.843	1.662	1.118	0.719	2.211	0.722	1.138	1.242	2.518	1.073	1.259	1.555	1.012	0.356	0.561	2.491	1.065	1.013	1.779	0.577	1.969	1.077	0.428
Melbournevirus	GATC	0.468	1.193	0.985	0.782	1.75	1.498	1.223	1.172	1.855	1.319	0.744	1.466	0.998	0.759	2.587	0.596	1.994	0.638	0.947	0.898	0.648	9.046	1.008	1.053	0.755	0.992	2.565	2.853	1.104	2.459	1.669	4.526	0.566	0.598	0.917	1.036	3.418	1.022	0.894	0.557	0.374	0.983	0.845	1.335
Melbournevirus	GATC	0.929	1.415	0.618	2.062	1.438	1.282	0.385	1.569	0.296	1.284	0.42	1.39	0.633	0.935	0.913	1.941	0.943	1.029	1.436	0.753	0.737	4.08	3.02	1.068	2.397	1.08	0.871	1.553	0.98	0.86	1.1	0.925	0.944	1.778	1.581	0.895	0.412	1.731	0.457	1.152	2.137	1.611	1.71	0.833
Melbournevirus	GATC	1.43	1.257	0.488	1.523	1.351	1.637	0.571	0.752	1.277	1.366	1.732	0.738	0.363	0.774	1.572	0.926	1.595	1.14	0.847	0.781	1.365	5.007	1.249	1.749	0.9	1.469	NA	1.376	1.089	0.791	1.109	0.62	2.704	0.807	0.138	1.685	1.826	1.128	1.149	1.536	1.808	0.341	2.166	1.239
Melbournevirus	GATC	1.877	4.479	1.745	0.458	0.505	0.91	0.591	0.734	2.405	0.785	0.222	0.94	1.071	1.353	NA	3.153	NA	1.403	2.803	0.362	0.517	2.607	1.456	1.868	0.416	5.774	0.444	0.393	0.209	1.053	0.658	0.735	1.861	0.988	1.134	0.85	0.802	1.322	1.499	1.029	1.941	1.246	0.389	1.167
Melbournevirus	GATC	3.232	1.382	1.4	1.361	1.794	0.567	3.14	0.683	0.827	0.84	1.817	0.949	0.639	1.55	1.136	2.382	2.531	1.505	1.702	1.039	1.434	3.039	0.987	0.931	3.946	1.853	0.595	1.919	0.554	1.875	1.854	1.387	0.614	0.557	1.931	1.332	1.759	1.092	1.244	1.444	0.841	1.037	0.375	3.009
Melbournevirus	GATC	0.847	1.381	1.289	1.223	1.278	1.61	0.694	1.262	2.286	1.748	1.451	1.523	1.195	1.281	1.471	1.05	1.02	0.731	0.601	0.597	1.318	11.705	0.715	1.36	1.828	1.178	1.28	1.075	1.075	0.52	1.083	1.087	0.774	1.642	1.055	1.666	1.275	0.85	0.949	0.994	1.45	2.807	1.377	1.289
Melbournevirus	GATC	0.86	0.195	1.724	0.276	0.237	0.791	NA	1.045	1.831	0.445	0.972	1.228	2.153	0.642	NA	0.685	0.672	0.394	1.038	0.781	0.601	5.467	2.306	0.817	0.941	1.682	1.62	0.443	NA	0.672	1.138	0.384	0.611	0.458	1.966	1.197	1.373	0.883	0.454	0.804	0.651	1.313	2.314	0.532
Melbournevirus	GATC	0.852	1.011	1.99	1.13	1.327	0.478	1.293	1.185	1.226	0.314	0.346	1.088	NA	0.366	3.394	1.627	NA	0.332	1.138	0.33	0.684	1.858	1.235	1.455	1.122	0.984	0.546	1.354	1.413	0.904	0.846	1.739	0.701	0.599	1.685	1.905	1.269	0.56	0.396	4.305	3.664	1.496	0.279	3.067
Melbournevirus	GATC	0.693	0.579	0.293	0.783	0.644	2.406	0.254	0.744	0.626	0.991	0.529	1.253	1.392	1.147	2.723	1.857	0.883	0.822	0.449	0.752	1.458	3.359	0.876	1.207	1.109	2.71	0.711	0.914	0.162	1.118	3.274	4.283	4.684	0.654	1.129	2.473	0.417	2.153	0.756	0.836	0.4	2.177	1.354	NA
Melbournevirus	GATC	0.991	0.529	1.253	1.392	1.147	2.723	1.857	0.883	0.822	0.449	0.752	1.458	3.359	0.876	1.207	1.109	2.71	0.711	0.914	0.162	1.118	3.274	4.283	4.684	0.654	1.129	2.473	0.417	2.153	0.756	0.836	0.4	2.177	1.354	NA	1.084	1.548	0.447	1.238	1.043	NA	0.222	1.089	0.728
Melbournevirus	GATC	NA	NA	NA	NA	NA	NA	NA	NA	NA	NA	NA	NA	NA	NA	NA	NA	NA	NA	NA	NA	NA	NA	NA	NA	NA	NA	NA	NA	NA	NA	NA	NA	NA	NA	NA	NA	NA	NA	NA	NA	NA	NA	NA	NA
Melbournevirus	GATC	NA	NA	NA	NA	NA	NA	NA	NA	NA	NA	NA	NA	NA	NA	NA	NA	NA	NA	NA	NA	NA	NA	NA	NA	NA	NA	NA	NA	NA	NA	NA	NA	NA	NA	NA	NA	NA	NA	NA	NA	NA	NA	NA	NA
Melbournevirus	GATC	0.067	0.71	0.714	0.898	3.58	1.736	2.091	3.35	2.512	1.496	1.643	5.616	1.394	0.27	1.241	0.712	NA	0.914	0.738	0.449	0.42	2.368	1.145	0.957	0.856	0.835	1.334	1.029	4.964	1.142	1.528	NA	0.972	0.203	0.233	0.738	1.362	0.938	1.71	0.782	1.383	0.09	NA	2.08
Melbournevirus	GATC	1.277	1.384	2.234	0.497	0.454	0.762	NA	NA	1.002	1.347	1.04	5.734	0.916	0.471	1.145	0.254	0.622	0.361	0.337	0.873	0.57	3.582	0.526	0.455	6.666	1.328	2.529	NA	2.172	NA	0.509	0.151	0.201	1.428	1.226	0.484	0.992	0.783	1.615	0.906	NA	NA	0.839	0.627
Melbournevirus	GATC	0.811	0.526	0.584	0.637	0.865	0.667	0.828	0.605	2.35	1.093	1.263	0.742	0.982	1.452	0.487	1.395	1.557	1.473	0.959	0.716	1.395	4.522	5.273	0.527	2.426	0.777	2.589	0.42	0.21	1.073	0.427	0.735	0.91	0.525	0.468	0.495	1.394	0.553	1.42	0.453	0.385	0.523	0.528	0.481
Melbournevirus	GATC	0.782	0.613	3.144	0.9	0.864	0.518	0.536	1.027	1.983	0.492	0.209	1.561	0.951	1.32	0.669	0.541	0.603	0.301	1.4	NA	0.901	1.602	0.578	1.544	1.376	1.645	NA	0.11	0.586	NA	0.645	0.738	0.404	0.44	3.654	1.843	1.73	2.262	0.616	0.532	0.142	NA	1.373	0.779
Melbournevirus	GATC	1.32	0.669	0.541	0.603	0.301	1.4	NA	0.901	1.602	0.578	1.544	1.376	1.645	NA	0.11	0.586	NA	0.645	0.738	0.404	0.44	3.654	1.843	1.73	2.262	0.616	0.532	0.142	NA	1.373	0.779	0.683	1.466	0.869	0.443	1.511	0.605	0.796	1.133	0.473	0.448	NA	2.097	2.697
Melbournevirus	GATC	0.305	0.795	1.052	0.742	1.204	1.36	0.772	NA	0.992	0.914	0.502	0.706	NA	0.957	0.693	3.367	2.28	0.833	1.435	0.45	0.796	4.083	0.754	0.329	0.355	0.253	0.668	0.291	0.678	0.81	1.778	0.984	NA	1.331	0.204	0.312	0.519	0.848	1.082	0.989	NA	NA	1.123	0.691
Melbournevirus	GATC	NA	NA	1.123	0.691	1.423	0.874	0.592	2.087	0.707	NA	0.923	0.606	1.261	0.591	0.338	0.507	1.205	NA	0.612	0.312	NA	5.854	1.378	0.628	0.471	0.806	0.612	0.531	NA	1.427	0.595	NA	0.336	0.711	0.581	0.518	0.575	NA	0.371	1.028	0.701	0.484	0.609	1.103
Melbournevirus	GATC	0.974	1.891	0.425	1.795	0.811	2.99	0.979	2.322	0.342	1.558	0.305	0.671	1.008	1.116	2.147	0.121	1.565	0.683	2.984	0.737	0.487	5.203	0.13	0.417	0.738	0.699	0.432	0.658	0.684	0.277	0.981	1.12	0.619	0.569	0.31	2.006	0.507	3.347	0.246	1.62	0.057	1.098	1.212	0.541
Melbournevirus	GATC	1.482	4.266	1.6	1.546	0.787	1.065	3.305	0.759	1.324	1.917	0.846	0.842	1.769	2.656	0.562	NA	1.229	0.842	0.051	1.026	0.43	7.094	4.091	3.549	1.961	1.399	0.359	NA	0.724	2.064	0.637	0.446	5.578	NA	NA	0.184	0.883	1.1	0.677	0.028	0.549	1.349	NA	1.285
Melbournevirus	GATC	0.842	1.769	2.656	0.562	NA	1.229	0.842	0.051	1.026	0.43	7.094	4.091	3.549	1.961	1.399	0.359	NA	0.724	2.064	0.637	0.446	5.578	NA	NA	0.184	0.883	1.1	0.677	0.028	0.549	1.349	NA	1.285	1.548	1.261	0.712	3.093	1.167	1.349	0.635	0.263	0.768	0.324	1.215
Melbournevirus	GATC	NA	NA	NA	NA	NA	NA	NA	NA	NA	NA	NA	NA	NA	NA	NA	NA	NA	NA	NA	NA	NA	NA	NA	NA	NA	NA	NA	NA	NA	NA	NA	NA	NA	NA	NA	NA	NA	NA	NA	NA	NA	NA	NA	NA
Melbournevirus	GATC	0.617	NA	0.749	0.917	1.126	0.708	0.518	0.761	1.104	2.132	1.639	0.375	3.103	0.922	1.838	2.574	9.161	1.726	0.883	0.459	4.599	NA	0.498	NA	3.042	1.855	1.882	1.154	0.505	2.212	1.97	0.803	1.423	NA	1.608	1.579	0.658	3.602	NA	1.144	1.209	0.28	0.935	2.558
Melbournevirus	GATC	0.588	1.539	1.247	1.353	0.973	1.222	0.441	1.004	0.56	0.486	0.932	4.47	0.249	0.742	0.66	1.129	1.405	0.93	0.439	2.313	NA	3.177	0.154	1.231	0.99	NA	0.664	NA	0.786	0.967	0.312	NA	0.871	1.258	0.829	0.455	1.151	1.392	0.171	0.714	1.946	0.416	0.289	0.989
Melbournevirus	GATC	1.039	1.294	0.706	1.481	0.764	0.421	0.566	1.776	1.665	1.433	1.233	2.217	1.906	0.94	1.1	0.62	2.226	0.442	0.592	0.702	0.514	5.071	0.941	0.227	0.548	0.464	1.257	0.352	0.209	0.909	0.736	0.851	0.968	1.276	0.658	0.748	1.192	0.868	0.814	1.323	2.039	0.846	3.018	1.048
Melbournevirus	GATC	1.298	0.457	1.309	1.335	1.106	0.423	2.316	1.047	1.706	3.537	1.045	0.277	0.517	2.397	1.591	1.447	0.777	1.425	1.114	0.734	0.228	13.188	0.922	1.569	2.272	1.132	2.12	0.613	1.146	1.266	0.85	0.84	0.497	3.75	1.22	0.884	1.387	1.078	1.682	0.636	0.469	0.773	0.664	0.444
Melbournevirus	GATC	NA	NA	NA	NA	NA	NA	NA	NA	NA	NA	NA	NA	NA	NA	NA	NA	NA	NA	NA	NA	NA	NA	NA	NA	NA	NA	NA	NA	NA	NA	NA	NA	NA	NA	NA	NA	NA	NA	NA	NA	NA	NA	NA	NA
Melbournevirus	GATC	NA	NA	NA	NA	NA	NA	NA	NA	NA	NA	NA	NA	NA	NA	NA	NA	NA	NA	NA	NA	NA	NA	NA	NA	NA	NA	NA	NA	NA	NA	NA	NA	NA	NA	NA	NA	NA	NA	NA	NA	NA	NA	NA	NA
Melbournevirus	GATC	1.463	1.151	NA	0.564	1.095	1.667	NA	0.961	1.585	0.342	1.036	0.617	NA	0.918	1.959	0.267	2.086	0.457	1.047	0.994	1.019	1.747	1.566	2.243	0.266	2.666	1.675	0.534	0.236	0.714	0.937	0.453	NA	0.597	0.153	1.32	1.293	1.019	0.482	1.081	1.275	1.228	NA	1.129
Melbournevirus	GATC	0.674	0.433	0.757	1.015	3.562	1.271	0.898	1.374	1.054	1.032	1.128	0.73	0.489	0.66	0.973	0.854	1.181	0.358	1.191	0.412	1.304	10.907	1.066	0.61	2.032	1.149	1.321	1.884	0.515	2.668	0.884	0.852	0.364	0.836	0.678	0.631	0.941	3.999	6.581	4.427	4.725	1.388	3.913	0.43
Melbournevirus	GATC	2.255	1.354	1.201	0.636	1.049	1.776	0.495	0.814	0.725	0.708	2.58	1.023	0.374	0.984	1.703	4.239	0.913	0.991	0.744	0.598	1.375	3.561	0.827	0.527	0.676	5.333	8.119	0.828	1.126	0.158	1.099	1.076	0.604	0.669	0.684	2.033	1.083	1.08	1.083	0.927	0.84	0.794	1.71	1.485
Melbournevirus	GATC	1.049	1.776	0.495	0.814	0.725	0.708	2.58	1.023	0.374	0.984	1.703	4.239	0.913	0.991	0.744	0.598	1.375	3.561	0.827	0.527	0.676	5.333	8.119	0.828	1.126	0.158	1.099	1.076	0.604	0.669	0.684	2.033	1.083	1.08	1.083	0.927	0.84	0.794	1.71	1.485	0.569	1.79	0.582	0.834
Melbournevirus	GATC	2.177	0.352	1.034	0.347	0.522	1.242	1.316	0.544	NA	NA	3.135	0.696	NA	NA	1.187	NA	0.288	1.339	1.478	0.612	0.77	8.903	2.005	0.312	1.201	0.3	0.536	1.862	0.344	0.261	0.281	0.568	0.476	1.109	2.275	0.558	0.375	NA	1.725	0.616	0.981	0.594	0.778	1.554
Melbournevirus	GATC	5.133	0.554	NA	1.529	0.277	0.703	0.311	2.11	0.917	1.025	0.671	0.38	2.356	0.385	0.966	0.715	0.877	0.466	0.918	NA	NA	0.744	1.234	1.212	1.303	0.556	0.263	1.041	0.624	1.581	1.186	NA	0.358	0.408	0.647	2.219	0.768	1.224	1.946	0.264	0.544	2.218	0.376	1.868
Melbournevirus	GATC	0.543	1.883	0.875	0.761	2.617	1.435	2.748	0.369	0.29	0.665	2.563	0.857	1.22	1.466	0.997	1.544	0.497	0.967	0.744	0.913	1.901	2.556	1.928	3.617	0.845	0.244	0.82	0.925	1.492	0.915	0.801	0.072	1.139	1.995	0.677	0.335	0.45	0.965	0.713	0.936	1.049	0.811	1.17	0.888
Melbournevirus	GATC	1.637	1.536	0.792	0.827	0.399	1.786	0.801	0.583	1.225	1.623	1.487	1.03	1.317	1.098	0.441	1.297	0.777	1.737	1.119	0.497	0.74	7.131	1.888	0.536	0.847	0.808	0.998	0.903	0.675	0.237	1.193	1.158	1.027	0.615	1.957	0.725	0.73	1.792	0.615	1.183	0.925	0.697	0.924	0.619
Melbournevirus	GATC	0.512	0.753	0.506	1.183	0.606	0.709	0.57	1.495	0.23	1.395	2.824	0.743	2.031	3.679	0.822	3.254	1.756	0.629	0.577	0.927	3.087	8.404	4.621	0.199	0.648	0.536	0.537	0.564	1.228	0.39	1.537	0.767	1.866	1.891	0.837	1.871	0.583	0.626	1.917	0.743	1.746	1.143	0.908	0.697
Melbournevirus	GATC	1.928	0.794	0.92	1.284	NA	0.627	0.828	NA	NA	0.404	0.927	0.96	0.164	0.793	0.61	NA	2.508	1.125	0.459	0.378	0.483	2.784	0.62	0.725	0.715	3.312	NA	0.228	1.203	1.812	0.712	1.835	0.936	1.04	0.683	0.495	1.096	0.7	NA	NA	NA	NA	NA	NA
Melbournevirus	GATC	NA	NA	NA	NA	NA	NA	NA	NA	NA	NA	NA	NA	NA	NA	NA	NA	NA	NA	NA	NA	NA	NA	NA	NA	NA	NA	NA	NA	NA	NA	NA	NA	NA	NA	NA	NA	NA	NA	NA	NA	NA	NA	NA	NA
Melbournevirus	GATC	NA	NA	NA	NA	NA	NA	NA	NA	NA	NA	NA	NA	NA	NA	NA	NA	NA	NA	NA	NA	NA	NA	NA	NA	NA	NA	NA	NA	NA	NA	NA	NA	NA	NA	NA	NA	NA	NA	NA	NA	NA	NA	NA	NA
Melbournevirus	GATC	NA	NA	NA	NA	NA	NA	NA	NA	NA	NA	NA	NA	NA	NA	NA	NA	NA	NA	NA	NA	NA	NA	NA	NA	NA	NA	NA	NA	NA	NA	NA	NA	NA	NA	NA	NA	NA	NA	NA	NA	NA	NA	NA	NA
Melbournevirus	GATC	NA	NA	NA	NA	NA	NA	NA	NA	NA	NA	NA	NA	NA	NA	NA	NA	NA	NA	NA	NA	NA	NA	NA	NA	NA	NA	NA	NA	NA	NA	NA	NA	NA	NA	NA	NA	NA	NA	NA	NA	NA	NA	NA	NA
Melbournevirus	GATC	0.496	0.54	1.924	1.091	1.658	0.771	0.92	0.494	0.8	0.304	0.272	5.273	0.927	0.812	0.784	0.976	1.244	2.358	0.414	1.441	0.244	6.912	0.688	1.261	0.682	0.704	0.865	0.427	2.62	1.314	1.218	0.563	1.286	1.819	1.246	0.927	0.462	0.737	2.576	0.647	1.53	0.37	1.12	1.348
Melbournevirus	GATC	0.827	2.513	1.858	0.767	0.385	0.153	0.598	0.599	2.789	1.758	0.62	0.608	1.003	2.428	0.26	0.68	0.929	0.418	0.829	0.962	3.051	4.536	1.283	0.835	0.718	0.904	0.349	0.473	0.12	0.716	0.781	1.06	0.865	0.717	1.374	1.109	1.964	0.318	0.937	0.548	1.107	1.571	0.442	1.412
Melbournevirus	GATC	NA	NA	NA	NA	NA	NA	NA	NA	NA	NA	NA	NA	NA	NA	NA	NA	NA	NA	NA	NA	NA	NA	NA	NA	NA	NA	NA	NA	NA	NA	NA	NA	NA	NA	NA	NA	NA	NA	NA	NA	NA	NA	NA	NA
Melbournevirus	GATC	NA	NA	NA	NA	NA	NA	NA	NA	NA	NA	NA	NA	NA	NA	NA	NA	NA	NA	NA	NA	NA	NA	NA	NA	NA	NA	NA	NA	NA	NA	NA	NA	NA	NA	NA	NA	NA	NA	NA	NA	NA	NA	NA	NA
Melbournevirus	GATC	NA	NA	NA	NA	NA	NA	NA	NA	NA	NA	NA	NA	NA	NA	NA	NA	NA	NA	NA	NA	NA	NA	NA	NA	NA	NA	NA	NA	NA	NA	NA	NA	NA	NA	NA	NA	NA	NA	NA	NA	NA	NA	NA	NA
Melbournevirus	GATC	0.579	0.537	1.401	0.473	0.405	1.257	NA	0.783	0.84	0.252	1.798	2.44	1.229	0.726	1.607	0.927	0.274	1.512	1.052	0.871	0.802	8.579	0.87	0.931	0.972	0.544	0.383	0.355	0.318	0.718	0.558	0.485	0.746	1.941	0.765	0.971	0.537	1.186	0.574	2.493	0.553	1.222	1.025	2.955
Melbournevirus	GATC	1.529	1.019	1.183	0.777	0.547	0.887	1.285	0.906	2.796	2.238	0.563	0.585	1.132	1.214	1.187	1.399	3.165	6.615	5.468	1.706	2.053	2.378	1.305	1.445	0.748	0.765	1.476	1.049	0.538	2.372	0.955	1.547	1.328	0.934	0.481	1.238	0.486	1.314	1.052	0.594	0.643	0.8	1.099	0.771
Melbournevirus	GATC	2.387	0.518	0.316	0.429	0.937	0.373	1.057	0.493	0.799	1.665	1.502	0.761	1.153	1.212	1.592	0.709	1.589	1.064	0.487	0.624	0.705	11.63	4.504	0.941	0.189	0.77	0.915	2.385	1.494	1.968	1.797	0.578	1.51	1.211	0.415	0.729	2.109	2.433	1.161	1.966	2.42	0.543	0.621	1.12
Melbournevirus	GATC	0.93	0.287	0.685	0.767	1.304	2.265	1.646	1.24	0.673	0.555	0.651	0.488	1.232	0.874	1.667	1.006	1.028	1.267	1.878	0.372	1.221	7.861	4.438	0.668	1.069	1.81	0.267	0.853	0.782	1.404	1.875	1.69	0.78	1.288	1.367	1.284	0.615	0.666	0.49	0.838	0.962	1.154	0.944	1.044
Melbournevirus	GATC	0.423	0.329	1.161	1.218	1.54	1.91	0.679	1.648	1.131	0.646	0.513	0.969	0.969	1.133	0.936	1.741	0.878	1.142	0.659	0.437	4.057	NA	0.246	0.558	0.436	NA	0.284	0.601	0.978	NA	NA	NA	1.453	1.022	0.615	0.422	2.346	0.593	0.758	1.269	0.582	0.304	1.151	0.532
Melbournevirus	GATC	NA	0.686	0.629	0.669	0.644	2.519	0.723	1.045	0.974	1.833	0.557	1.09	1.161	1.292	1.062	1.164	1.089	1.031	2.639	0.302	0.444	6.866	2.149	0.319	1.271	0.701	0.893	2.286	0.799	0.568	0.718	0.133	0.181	0.406	0.706	1.244	1.377	1.11	0.377	1.286	0.901	0.945	2.424	0.589
Melbournevirus	GATC	0.628	1.294	0.694	0.54	1.022	0.381	1.212	0.538	1.602	0.747	0.599	0.963	0.722	0.584	0.589	0.328	0.743	1.91	1.289	0.782	0.621	3.379	1.099	1.192	1.299	1.496	1.723	0.871	1.295	1.084	0.65	1.048	0.72	0.393	1.088	0.485	0.972	0.402	0.443	0.768	0.548	0.743	0.62	0.95
Melbournevirus	GATC	0.621	0.635	1.24	1.346	0.717	1.51	2.555	0.378	0.858	0.418	1.182	1.324	0.884	1.793	0.736	1.042	0.73	1.637	0.988	0.796	0.462	6.743	2.863	1.308	1.281	0.582	1.209	1.664	2.387	1.258	1.184	1.354	0.297	1.093	3.871	0.58	1.415	1.077	NA	2.246	1.254	1.077	0.551	0.608
Melbournevirus	GATC	1.308	1.281	0.582	1.209	1.664	2.387	1.258	1.184	1.354	0.297	1.093	3.871	0.58	1.415	1.077	NA	2.246	1.254	1.077	0.551	0.608	6.054	3.968	1.319	1.34	0.923	1.141	0.722	0.756	1.991	1.352	1.745	0.674	0.447	0.633	1.133	0.574	0.366	0.887	1.114	1.265	1.81	0.382	1.1
Melbournevirus	GATC	1.817	0.704	1.021	0.393	1.342	2.499	1.827	0.938	0.437	0.654	0.872	0.661	0.951	0.561	0.568	1.344	2.416	0.633	0.978	0.498	1.635	8.622	0.777	1.649	0.688	0.518	1.204	0.981	0.975	1.687	0.909	1.929	0.7	0.697	1.005	1.435	0.653	4.377	7.511	1.609	2.159	1.168	0.579	0.904
Melbournevirus	GATC	0.633	0.978	0.498	1.635	8.622	0.777	1.649	0.688	0.518	1.204	0.981	0.975	1.687	0.909	1.929	0.7	0.697	1.005	1.435	0.653	4.377	7.511	1.609	2.159	1.168	0.579	0.904	1.239	1.856	1.115	0.888	1.037	0.952	1.035	1.232	0.968	0.739	0.578	0.317	2.196	0.632	0.858	1.066	1.204
Melbournevirus	GATC	1.631	2.448	4.551	1.021	1.954	0.654	1.449	0.865	0.984	1.149	0.274	2.797	0.748	0.868	3.209	0.858	2.656	0.994	1.662	1.084	0.857	4.299	0.996	1.468	0.711	0.858	0.434	0.662	0.868	2.737	0.917	0.596	1.135	1.655	0.454	1.421	2.426	1.25	0.4	2.33	1.713	1.182	1.225	0.581
Melbournevirus	GATC	1.426	1.344	0.745	0.913	0.811	0.99	1.675	0.677	1.016	0.454	0.923	1.523	0.373	1.222	0.909	1.017	0.837	0.73	1.555	0.586	1.534	6.507	1.602	1.298	0.552	1.42	1.349	0.904	0.811	1.51	0.67	0.801	0.47	0.826	1.34	1.402	0.721	0.867	1.091	0.916	0.681	0.926	1.613	1.203
Melbournevirus	GATC	1.415	1.479	1.02	0.774	0.557	2.567	1.763	1.149	1.141	0.531	1.562	1.73	0.728	0.942	0.418	0.634	0.725	1.36	1.256	0.884	0.546	10.334	1.688	1.18	0.666	1.072	1.599	0.916	1.061	1.088	0.911	0.604	0.998	1.395	0.884	1.148	0.917	0.691	1.367	0.625	1.542	0.695	0.559	1.058
Melbournevirus	GATC	0.936	0.554	0.642	1.52	1.567	0.927	1.587	1.768	0.777	0.761	0.485	0.939	1.043	1.359	0.646	1.057	0.47	0.929	0.647	1.269	0.39	5.214	0.553	0.812	0.874	0.794	4.089	1.394	0.615	0.976	1.587	0.549	0.626	0.945	1.893	1.273	0.861	1.382	0.991	1.251	0.764	0.76	0.506	0.487
Melbournevirus	GATC	1.275	0.825	1.529	1.652	1.206	0.886	1.108	2.058	0.947	1.421	1.235	0.831	0.72	1.246	1.443	1.082	1.471	7.173	1.083	0.678	1.423	9.107	1.436	0.819	1.031	1.981	1.246	2.859	1.263	1.572	0.653	1.97	0.626	1.654	1.169	0.796	0.838	1.237	0.877	1.282	1.115	0.917	2.469	1.263
Melbournevirus	GATC	0.653	1.97	0.626	1.654	1.169	0.796	0.838	1.237	0.877	1.282	1.115	0.917	2.469	1.263	1.065	0.749	2.587	1.697	0.553	0.532	0.521	8.159	2.944	0.797	0.969	1.795	0.746	1.403	0.829	0.88	0.913	0.72	0.457	1.205	0.837	0.97	0.277	0.68	0.526	0.969	0.257	1.179	1.692	1.637
Melbournevirus	GATC	1.265	0.975	0.599	0.808	0.695	1.322	2.06	1.196	0.641	1.042	0.711	0.465	0.895	0.836	0.945	1.874	1.657	0.816	0.608	0.548	1.31	4.079	0.476	0.891	1.247	1.061	1.23	1.212	1.565	0.895	1.046	1.2	0.852	0.464	3.87	0.86	0.609	1.508	1.072	1.266	0.877	0.769	0.961	0.82
Melbournevirus	GATC	0.932	0.899	1.257	0.345	1.095	0.421	1.319	0.48	0.89	1.616	1.556	1.744	0.641	1.204	1.225	0.599	1.656	3.689	1.759	0.604	1.207	4.079	0.534	0.967	0.531	0.791	0.922	1.027	0.614	1.775	0.977	0.272	0.934	1.476	1.025	0.888	1.766	0.947	0.496	1.403	1.458	0.512	1.019	1.142
Melbournevirus	GATC	1.087	0.842	1.628	0.78	1.212	0.926	0.713	0.308	0.927	0.619	1.303	0.967	1.697	1.692	1.462	0.583	1.9	1.526	0.922	0.605	0.705	4.645	1.046	0.492	1.156	0.819	1.079	0.87	0.421	0.526	1.475	0.972	0.503	1.206	0.711	1.063	0.651	0.831	0.984	0.635	0.7	0.853	0.589	2.291
Melbournevirus	GATC	7.352	NA	4.498	0.474	0.349	1.999	1.067	0.68	3.394	0.681	3.204	2.495	0.932	0.603	5.155	3.833	1.486	0.475	2.993	2.244	1.493	7.761	4.159	5.497	0.488	3.392	1.157	0.287	1.291	3.663	3.207	2.096	0.621	1.181	0.516	1.908	1.461	3.685	1.706	1.992	1.621	0.793	0.132	0.766
Melbournevirus	GATC	1.094	1.089	0.934	1.113	0.37	1.403	1.701	1.551	1.551	0.444	0.832	0.8	0.931	1.47	0.565	1.349	0.898	0.521	0.887	0.941	0.842	3.277	1.074	0.877	0.945	0.642	0.954	0.466	0.77	1.546	0.869	1.125	1.645	0.378	0.792	1.055	0.677	0.551	1.612	0.508	1.173	0.309	0.788	1.261
Melbournevirus	GATC	1.24	1.15	0.786	0.931	1.914	0.695	0.874	1.604	0.268	0.557	0.557	1.163	3.377	0.956	0.411	0.989	4.704	0.793	0.363	1.081	3.212	9.31	4.392	0.645	0.825	3.23	4.797	1.067	2.275	1.597	1.079	0.757	1.544	0.845	0.63	0.986	0.893	0.925	1.884	0.239	0.213	0.513	1.593	0.663
Melbournevirus	GATC	0.439	0.764	1.088	1.187	1.141	1.561	0.694	0.769	1.667	0.53	1.347	0.388	0.439	0.7	1.145	0.11	0.986	1.027	0.592	0.492	0.349	3.232	1.672	0.63	0.494	0.593	1.182	1.002	0.371	1.355	0.401	0.759	1.018	0.841	0.671	1.088	0.657	0.2	1.354	0.717	2.003	0.801	1.126	0.187
Melbournevirus	GATC	0.62	0.921	0.559	1.06	1.556	0.947	1.04	0.891	0.672	1.331	0.85	1.019	0.796	0.615	0.478	0.591	4.26	1.124	1.136	1.05	0.602	6.015	0.813	0.591	0.776	0.734	1.237	0.419	1.502	0.897	1.617	2.704	1.414	0.455	0.935	1.299	1.095	1.378	1.065	0.481	1.465	0.904	1.389	1.088
Melbournevirus	GATC	NA	NA	NA	NA	NA	NA	NA	NA	NA	NA	NA	NA	NA	NA	NA	NA	NA	NA	NA	NA	NA	NA	NA	NA	NA	NA	NA	NA	NA	NA	NA	NA	NA	NA	NA	NA	NA	NA	NA	NA	NA	NA	NA	NA
Melbournevirus	GATC	NA	NA	NA	NA	NA	NA	NA	NA	NA	NA	NA	NA	NA	NA	NA	NA	NA	NA	NA	NA	NA	NA	NA	NA	NA	NA	NA	NA	NA	NA	NA	NA	NA	NA	NA	NA	NA	NA	NA	NA	NA	NA	NA	NA
Melbournevirus	GATC	NA	NA	NA	NA	NA	NA	NA	NA	NA	NA	NA	NA	NA	NA	NA	NA	NA	NA	NA	NA	NA	NA	NA	NA	NA	NA	NA	NA	NA	NA	NA	NA	NA	NA	NA	NA	NA	NA	NA	NA	NA	NA	NA	NA
Melbournevirus	GATC	NA	NA	NA	NA	NA	NA	NA	NA	NA	NA	NA	NA	NA	NA	NA	NA	NA	NA	NA	NA	NA	NA	NA	NA	NA	NA	NA	NA	NA	NA	NA	NA	NA	NA	NA	NA	NA	NA	NA	NA	NA	NA	NA	NA
Melbournevirus	GATC	NA	NA	NA	NA	NA	NA	NA	NA	NA	NA	NA	NA	NA	NA	NA	NA	NA	NA	NA	NA	NA	NA	NA	NA	NA	NA	NA	NA	NA	NA	NA	NA	NA	NA	NA	NA	NA	NA	NA	NA	NA	NA	NA	NA
Melbournevirus	GATC	NA	NA	NA	NA	NA	NA	NA	NA	NA	NA	NA	NA	NA	NA	NA	NA	NA	NA	NA	NA	NA	NA	NA	NA	NA	NA	NA	NA	NA	NA	NA	NA	NA	NA	NA	NA	NA	NA	NA	NA	NA	NA	NA	NA
Melbournevirus	GATC	NA	0.893	0.607	0.289	1.114	0.797	0.638	0.98	0.71	0.947	0.82	1.158	1.351	1.375	0.712	4.904	NA	1.47	1.678	0.462	5.255	9.059	1.532	0.769	0.462	0.999	1.824	1.32	0.534	1.04	2.426	1.173	0.786	0.731	1.727	1.797	5.47	1.884	0.884	0.688	1.929	1.117	0.655	2.461
Melbournevirus	GATC	1.579	1.555	0.604	0.795	1.161	1.105	0.607	1.284	NA	1.368	NA	0.645	NA	NA	NA	0.756	1.677	0.883	0.348	0.652	0.549	2.199	1.296	0.231	0.713	0.634	NA	2.191	1.556	NA	1.159	0.837	0.896	1.865	NA	1.62	NA	1.092	3.056	3.7	0.511	1.062	0.372	1.324
Melbournevirus	GATC	0.788	3.572	1.149	0.558	1.3	1.44	3.054	0.497	1.34	1.289	0.159	1.587	0.935	0.106	0.851	3.566	1.854	0.2	0.41	1.212	0.758	8.478	1.288	1.567	1.44	0.44	0.87	1.046	1.431	0.617	1.264	1.28	0.686	1.228	0.876	0.457	0.883	0.592	0.347	0.827	1.262	NA	1.415	1.089
Melbournevirus	GATC	0.879	0.962	0.437	1.45	0.64	1.101	6.865	1.405	0.474	1.417	0.334	1.09	0.474	0.755	0.313	0.456	0.995	0.764	1.091	1.051	0.789	5.394	1.52	0.3	0.353	1.001	0.459	0.747	0.663	1.326	0.621	0.605	0.275	0.608	0.746	0.159	0.577	1.362	0.572	0.926	1.11	0.643	0.282	1.111
Melbournevirus	GATC	0.69	1.572	1.341	0.543	0.474	1.536	1.458	1.009	1.165	1.042	0.472	0.474	0.389	0.73	0.755	0.471	0.77	0.681	0.826	1.167	1.188	3.116	0.465	1.307	1.656	1.809	1.145	0.818	1.576	1.67	0.867	2.328	0.457	1.571	1.805	1.3	0.57	0.843	0.505	1.292	0.721	0.988	1.205	0.565
Melbournevirus	GATC	0.653	0.712	1.155	1.035	1.116	0.578	0.36	1.165	1.581	0.824	1.09	0.897	0.95	1.017	1.425	1.24	0.439	0.819	0.7	0.501	0.645	11.461	2.114	0.384	0.602	1.015	0.786	1.159	0.717	0.733	0.752	2.292	1.075	1.164	0.737	2.509	0.48	1.383	0.594	0.21	1.154	0.985	1.256	1.039
Melbournevirus	GATC	0.557	1.535	0.692	0.513	0.408	1.065	0.866	0.658	1.199	0.861	0.731	1.049	0.757	1.246	0.609	0.874	0.973	0.538	1.13	0.418	0.974	10.413	1.403	0.543	1.303	1.445	0.958	0.564	1.252	0.473	0.77	0.859	1.084	1.153	0.824	0.687	0.327	0.334	0.977	1.737	0.597	1.106	1.038	0.423
Melbournevirus	GATC	1.235	0.959	NA	0.762	1.06	0.377	1.175	2.22	1.532	0.961	0.228	1.533	0.698	1.312	0.173	0.061	5.161	0.347	2.316	0.304	0.748	4.626	0.354	0.795	1.69	1.487	1.722	0.316	1.372	1.541	0.664	0.61	NA	1.834	NA	2.872	0.362	0.498	0.721	4.412	0.329	NA	0.428	0.629
Melbournevirus	GATC	1.139	0.827	1.379	0.752	0.855	1.379	0.492	1.241	1.127	1.61	1.084	0.725	0.953	1.243	0.485	1.378	0.964	0.511	1.438	1.779	1.535	4.414	0.367	0.981	0.637	0.846	1.064	0.762	0.449	0.576	0.639	0.986	0.709	0.964	1.391	1.276	0.961	2.383	2.499	0.372	0.604	1.932	2.093	0.613
Melbournevirus	GATC	0.371	1.281	2.594	1.405	0.816	0.432	0.91	0.816	1.043	1.146	1.362	0.886	0.805	1.635	2.625	1.875	3.494	0.497	0.354	0.347	0.185	3.981	0.909	0.538	0.935	0.448	0.684	0.399	0.8	NA	1.171	0.297	1.08	1.871	0.495	1.025	1.122	1.109	1.553	0.598	0.627	2.016	0.44	0.979
Melbournevirus	GATC	2.971	4.312	1.02	2.168	0.613	1.072	3.599	0.908	1.604	0.863	0.386	1.027	0.293	0.67	0.563	1.707	4.013	0.499	3.873	3.943	0.783	4.501	5.231	0.365	0.513	1.207	0.57	0.609	0.521	0.832	1.279	1.8	0.49	0.559	0.476	0.864	1.065	0.664	1.808	0.702	1.489	1.327	0.131	1.536
Melbournevirus	GATC	0.683	0.716	0.823	3.411	0.636	0.745	0.561	0.43	0.507	1.244	0.783	0.846	0.953	0.592	1.821	1.112	1.631	0.852	0.814	1.573	0.802	4.406	0.561	0.338	0.813	1.169	1.196	1.682	0.609	1.49	1.147	0.962	0.959	1.512	0.945	1.235	1.525	1.548	0.227	1.087	0.953	0.807	0.848	0.696
Melbournevirus	GATC	1.053	3.805	2.2	2.383	0.965	0.692	0.358	1.954	0.779	0.6	1.446	1.26	0.696	1.515	1.19	1.326	0.798	0.888	0.868	0.396	3.664	7.031	0.911	0.835	0.833	1.468	0.421	1.212	0.914	0.748	1.193	1.071	0.848	1.145	0.857	1.398	0.937	1.331	0.51	0.819	0.942	1.765	0.757	1.227
Melbournevirus	GATC	1.35	1.682	1.258	1.125	0.806	1.103	0.883	1.557	0.482	1.218	1.597	2.604	1.249	1.212	1.014	0.942	1.418	1.163	0.98	0.973	1	5.624	1.196	1.591	1.741	1.319	1.213	1.586	1.387	1.169	1.155	1.017	0.824	0.557	0.681	0.909	0.839	0.795	0.874	0.674	0.966	1.471	1.559	0.889
Melbournevirus	GATC	0.663	0.586	1.046	1.389	1.624	0.925	0.924	0.485	1.29	0.802	0.322	3.266	1.997	0.86	0.456	0.717	0.976	0.522	1.026	0.631	0.998	3.666	1.077	0.985	1.006	1.185	0.714	1.591	0.973	1.348	0.862	1.377	0.573	0.781	1.118	0.912	2.414	0.367	0.938	0.388	0.901	0.427	0.444	0.855
Melbournevirus	GATC	2.365	0.706	0.47	2.814	0.527	0.691	1.032	0.523	1.225	1.053	1.627	0.946	0.415	2.241	0.489	1.303	3.041	1.108	0.61	0.414	0.988	4.285	0.777	2.583	4.29	0.362	0.163	2.056	1.097	1.184	1.521	0.569	0.74	0.97	0.551	1.249	0.56	0.904	1.369	1.385	1.282	0.686	1.136	0.907
Melbournevirus	GATC	NA	0.864	1.033	1.738	0.866	0.682	2.213	1.79	0.776	1.066	0.68	1.549	0.652	1.163	1.634	0.739	1.264	0.682	0.352	0.972	0.267	5.67	1.39	0.366	1.26	0.71	0.594	1.763	2.321	0.341	0.765	1.435	0.557	0.634	2.159	0.536	1.98	1.102	2.606	1.25	2.034	0.915	1.481	1.61
Melbournevirus	GATC	1.166	0.818	1.551	1.844	0.789	1.547	0.712	0.5	0.89	0.524	0.87	0.941	0.476	0.913	0.636	0.609	1.674	0.339	1.57	0.58	0.689	10.108	1.839	0.795	2.229	1.008	1.987	0.828	1.488	0.83	1.479	0.436	0.814	0.903	1.407	0.634	1.514	1.495	0.224	1.201	1.215	0.733	1.467	0.732
Melbournevirus	GATC	1.061	1.446	1.57	1.002	0.87	2.063	1.54	1.046	0.972	1.325	0.615	0.737	1.993	0.349	1.073	1.198	1.023	0.523	0.771	0.493	0.687	5.787	1.201	0.915	1.544	1.094	1.247	0.176	0.296	1.318	2.113	0.425	1.613	0.722	0.638	0.519	0.301	0.982	0.365	1.266	0.503	1.411	0.505	2.184
Melbournevirus	GATC	1.56	0.522	0.776	2.191	1.239	1.037	0.726	0.878	0.567	1.604	4.198	1.412	0.728	0.93	1.661	0.909	3.873	0.825	1.266	0.737	0.917	3.653	1.59	0.377	0.609	1.41	1.13	0.683	0.793	0.69	0.673	0.613	0.819	0.685	1.069	2.06	3.664	2.486	1.451	0.717	1.643	1.036	2.125	1.138
Melbournevirus	GATC	2.305	1.149	0.172	1.221	0.626	1.817	1.062	0.373	0.983	0.5	0.549	0.611	2.6	0.244	0.938	3.301	1.395	0.724	0.769	0.325	1.966	6.203	1.59	0.706	1.511	0.905	0.559	0.791	1.352	0.711	2.2	0.714	0.758	1.007	1.573	0.864	0.46	1.65	1.182	1.212	1.643	0.773	0.447	1.414
Melbournevirus	GATC	0.336	0.478	0.964	0.459	0.521	0.791	0.738	0.492	1.802	0.432	1.199	0.836	NA	0.192	0.292	0.453	0.481	0.457	0.298	3.36	0.838	5.124	0.939	0.561	0.477	0.888	0.878	4.089	0.41	0.24	1.282	0.998	0.829	0.779	1.143	1.035	0.819	0.678	2.566	0.386	0.795	0.551	0.439	1.151
Melbournevirus	GATC	6.042	0.932	0.95	1.212	0.536	0.572	0.386	1.443	2.653	0.306	0.098	1.201	0.853	1.158	1.097	1.463	2.006	0.521	1.042	NA	0.803	3.991	1.112	2.116	6.383	0.394	0.256	1.805	2.533	0.862	0.282	0.771	0.622	0.796	0.781	0.774	1.724	0.977	1.758	0.88	0.549	0.965	1.636	0.724
Melbournevirus	GATC	1.341	0.494	0.45	0.267	0.713	0.797	1.554	0.343	1.121	0.706	1.301	NA	0.29	1.339	1.199	0.514	0.7	0.113	0.225	1.275	0.564	3.79	1.598	0.758	2.118	1.181	NA	0.907	1.763	0.51	0.813	0.513	1.323	1.294	0.948	0.332	0.978	0.686	1.075	1.546	1.336	0.353	1.599	0.359
Melbournevirus	GATC	0.435	1.005	0.614	0.443	1.24	0.895	0.868	0.297	0.569	0.963	2.189	0.305	0.723	0.177	NA	0.213	1.022	0.852	0.101	0.555	0.893	3.823	0.87	0.835	0.399	1.385	1.47	0.703	0.211	2.912	0.301	2.187	1.081	0.487	0.388	0.736	0.814	0.848	0.845	0.346	0.465	0.675	1.09	0.62
Melbournevirus	GATC	NA	NA	NA	NA	NA	NA	NA	NA	NA	NA	NA	NA	NA	NA	NA	NA	NA	NA	NA	NA	NA	NA	NA	NA	NA	NA	NA	NA	NA	NA	NA	NA	NA	NA	NA	NA	NA	NA	NA	NA	NA	NA	NA	NA
Melbournevirus	GATC	1.051	0.762	0.3	0.637	0.536	0.535	1.496	0.377	0.596	0.41	0.222	0.55	0.683	2.135	0.763	1.252	2.528	4.912	1.707	1.61	5.809	8.888	3.121	0.791	0.521	0.952	0.047	0.814	1.107	0.886	1.111	1.845	1.104	1.278	1.257	0.485	1.029	0.915	1.92	1.007	0.465	4.181	1.16	0.827
Melbournevirus	GATC	1.521	1.457	1.716	0.852	0.333	1.343	0.84	0.874	1.348	0.214	1.252	1.16	1.325	0.458	1.233	1.97	0.97	1.135	0.82	0.731	3.24	4.451	1.164	1.082	0.24	2.521	1.288	1.858	0.604	0.989	1.63	0.612	0.881	0.805	0.948	0.362	1.392	2.463	0.781	0.95	1.097	0.827	2.065	0.719
Melbournevirus	GATC	NA	NA	NA	NA	NA	NA	NA	NA	NA	NA	NA	NA	NA	NA	NA	NA	NA	NA	NA	NA	NA	NA	NA	NA	NA	NA	NA	NA	NA	NA	NA	NA	NA	NA	NA	NA	NA	NA	NA	NA	NA	NA	NA	NA
Melbournevirus	GATC	1.003	1.721	3.52	NA	0.692	NA	1.247	0.85	0.192	0.869	1.761	0.25	0.641	2.832	1.782	NA	1.223	0.55	2.917	0.252	0.367	5.723	1.405	0.581	0.725	1.276	0.905	1.767	0.888	0.894	2.358	NA	0.608	0.999	1.725	0.991	1.829	1.314	NA	0.638	0.195	0.481	0.685	2.452
Melbournevirus	GATC	1.028	0.992	4.511	0.763	0.988	1.231	0.216	0.903	0.507	0.687	0.506	0.909	0.364	1.312	1.92	1.27	1.535	0.752	1.678	0.645	2.58	2.321	4.632	1.559	0.903	1.283	0.59	1.685	0.789	0.838	0.774	0.564	1.187	0.882	5.805	2.137	1.643	1.119	1.189	1.449	1.272	0.386	1.774	1.42
Melbournevirus	GATC	0.65	0.964	0.565	2.407	1.074	0.59	0.77	0.94	0.445	0.451	0.732	0.83	1.078	0.509	1.39	0.777	0.547	0.422	0.972	0.462	2.51	1.946	0.551	1.136	1.94	1.77	2.221	0.233	1.167	0.621	0.474	0.851	2.023	0.737	0.665	0.29	0.769	0.513	0.663	0.326	0.721	1.177	2.532	1.654
Melbournevirus	GATC	1.976	3.439	0.401	1.236	0.222	0.627	1.177	0.646	0.208	1.149	0.913	1.648	1.193	0.65	1.6	0.685	2.265	0.973	1.342	0.383	0.758	10.266	1.713	0.946	1.156	0.874	3.413	1.189	2.293	NA	0.879	0.624	0.786	2.562	1.106	NA	3.571	0.254	0.581	0.838	0.468	0.705	0.829	1.038
Melbournevirus	GATC	2.271	NA	0.722	2.832	1.191	0.555	1.641	0.584	0.296	0.579	1.678	0.167	2.245	0.72	0.805	1.324	1.321	0.832	1.599	0.646	1.422	2.845	1.056	3.606	0.576	1.377	1.19	0.909	1.175	2.761	0.714	0.754	0.556	0.714	1.238	1.764	0.61	1.729	0.951	0.692	0.53	0.454	0.438	0.578
Melbournevirus	GATC	1.004	1.349	0.313	1.369	1.65	1.219	0.826	1.932	0.867	1.218	0.524	0.805	0.326	3.515	1.237	0.818	1.144	1.49	0.782	1.295	1.212	8.293	0.582	0.645	0.717	2.623	0.687	0.632	1.738	0.775	1.671	0.672	1.391	0.92	1.038	0.774	0.497	1.379	1.274	1.306	0.951	1.378	1.196	1.545
Melbournevirus	GATC	0.381	1.642	0.697	1.025	1.657	0.875	0.895	1.849	1.473	1.158	1.571	0.561	1.231	1.065	1.779	4.867	3.358	0.893	1.841	0.634	1.003	3.219	1.38	1.551	3.003	1.191	0.897	1.458	2	0.668	0.787	1.487	1.402	0.732	0.559	0.885	0.964	0.715	0.513	1.092	1.965	1.385	3.401	0.343
Melbournevirus	GATC	NA	NA	NA	NA	NA	NA	NA	NA	NA	NA	NA	NA	NA	NA	NA	NA	NA	NA	NA	NA	NA	NA	NA	NA	NA	NA	NA	NA	NA	NA	NA	NA	NA	NA	NA	NA	NA	NA	NA	NA	NA	NA	NA	NA
Melbournevirus	GATC	NA	NA	NA	NA	NA	NA	NA	NA	NA	NA	NA	NA	NA	NA	NA	NA	NA	NA	NA	NA	NA	NA	NA	NA	NA	NA	NA	NA	NA	NA	NA	NA	NA	NA	NA	NA	NA	NA	NA	NA	NA	NA	NA	NA
Melbournevirus	GATC	NA	NA	NA	NA	NA	NA	NA	NA	NA	NA	NA	NA	NA	NA	NA	NA	NA	NA	NA	NA	NA	NA	NA	NA	NA	NA	NA	NA	NA	NA	NA	NA	NA	NA	NA	NA	NA	NA	NA	NA	NA	NA	NA	NA
Melbournevirus	GATC	3.656	1.361	0.491	0.39	0.647	2.593	1.842	0.527	1.933	0.816	0.9	0.948	0.346	0.838	0.663	1.06	3.714	0.801	0.828	0.619	0.635	1.617	0.974	2.225	0.591	3.042	1.159	1.605	0.488	0.63	0.795	0.957	1.694	0.565	0.712	2.704	1.131	1.718	NA	1.304	0.924	1.033	0.588	NA
Melbournevirus	GATC	NA	NA	NA	NA	NA	NA	NA	NA	NA	NA	NA	NA	NA	NA	NA	NA	NA	NA	NA	NA	NA	NA	NA	NA	NA	NA	NA	NA	NA	NA	NA	NA	NA	NA	NA	NA	NA	NA	NA	NA	NA	NA	NA	NA
Melbournevirus	GATC	1.636	0.735	1.275	0.723	2.835	0.989	2.148	0.476	0.744	1.399	0.758	1.24	0.412	0.507	1.908	0.674	0.894	0.79	1.347	0.714	0.826	3.785	1.091	1.193	1.366	0.9	0.905	0.604	0.567	2.121	0.743	0.417	0.981	0.955	7.572	0.848	1.011	0.846	0.667	0.524	0.845	0.748	1.633	2.108
Melbournevirus	GATC	0.507	1.908	0.674	0.894	0.79	1.347	0.714	0.826	3.785	1.091	1.193	1.366	0.9	0.905	0.604	0.567	2.121	0.743	0.417	0.981	0.955	7.572	0.848	1.011	0.846	0.667	0.524	0.845	0.748	1.633	2.108	1.483	0.679	1.387	1.225	2.417	1.091	0.916	1.84	1.302	1.429	1.105	0.833	1.244
Melbournevirus	GATC	0.748	1.633	2.108	1.483	0.679	1.387	1.225	2.417	1.091	0.916	1.84	1.302	1.429	1.105	0.833	1.244	2.039	1.757	1.346	0.727	1.961	3.72	1.656	0.252	1.049	0.835	0.296	2.194	1.056	1.711	0.439	0.799	0.621	0.856	1.055	0.915	0.86	2.006	0.534	1.279	1.386	0.704	1.201	1.145
Melbournevirus	GATC	1.744	1.033	2.119	1.342	1.348	1.837	1.015	0.561	0.555	0.803	1.202	0.278	1.006	1.479	0.51	0.626	2.552	0.645	0.42	0.256	0.921	3.55	0.368	1.848	1.642	0.674	1.781	3.078	1.4	0.453	0.383	1.099	0.373	2.287	1.443	0.592	1.083	1.179	1.209	0.811	1.553	1.654	1.351	0.804
Melbournevirus	GATC	1.006	1.375	0.742	0.885	1.476	0.781	1.004	0.643	0.993	1.464	0.424	2.18	0.841	0.873	1.09	0.753	1.634	0.518	0.725	0.278	0.551	5.117	2.789	0.286	1.629	0.843	1.41	0.305	0.316	0.962	0.701	1.062	1.431	0.962	0.769	2.26	0.445	1.316	0.385	1.088	0.25	0.826	1.3	1.862
Melbournevirus	GATC	0.861	1.312	1.32	1.819	0.749	1.707	3.072	1.067	0.606	1.607	1.487	1.859	1.218	0.994	1.067	0.859	1.553	1.256	0.952	1.114	0.374	7.317	1.201	1.236	1.349	0.769	0.379	0.508	0.59	0.768	1.259	0.91	0.504	0.934	1.477	1.239	1.305	0.806	0.601	1.682	0.891	1.722	1.149	0.487
Melbournevirus	GATC	NA	NA	NA	NA	NA	NA	NA	NA	NA	NA	NA	NA	NA	NA	NA	NA	NA	NA	NA	NA	NA	NA	NA	NA	NA	NA	NA	NA	NA	NA	NA	NA	NA	NA	NA	NA	NA	NA	NA	NA	NA	NA	NA	NA
Melbournevirus	GATC	0.656	0.942	1.716	0.849	1.253	0.705	0.791	1.018	1.293	1.33	0.74	0.902	0.527	1.373	1.909	0.967	3.022	0.657	1.282	0.475	0.887	4.783	0.766	1.095	1.493	2.2	0.634	0.602	1.426	1.007	1.06	0.802	0.86	0.936	1.381	1.43	0.399	1.666	0.943	0.474	0.325	0.62	0.656	1.277
Melbournevirus	GATC	NA	NA	NA	NA	NA	NA	NA	NA	NA	NA	NA	NA	NA	NA	NA	NA	NA	NA	NA	NA	NA	NA	NA	NA	NA	NA	NA	NA	NA	NA	NA	NA	NA	NA	NA	NA	NA	NA	NA	NA	NA	NA	NA	NA
Melbournevirus	GATC	NA	NA	NA	NA	NA	NA	NA	NA	NA	NA	NA	NA	NA	NA	NA	NA	NA	NA	NA	NA	NA	NA	NA	NA	NA	NA	NA	NA	NA	NA	NA	NA	NA	NA	NA	NA	NA	NA	NA	NA	NA	NA	NA	NA
Melbournevirus	GATC	0.283	0.873	0.698	0.725	0.599	2.691	0.77	0.664	1.169	1.194	NA	0.593	0.379	0.432	6.365	2.509	0.441	0.58	0.936	0.559	1.076	4.512	2.307	0.135	1.943	0.286	1.28	0.302	0.51	1.413	0.4	2.805	1.037	2.117	1.125	0.519	1.369	1.659	0.616	1.1	0.306	1.064	6.048	3.312
Melbournevirus	GATC	1.157	1.837	1.23	0.272	3.062	0.929	0.283	0.873	0.698	0.725	0.599	2.691	0.77	0.664	1.169	1.194	NA	0.593	0.379	0.432	6.365	2.509	0.441	0.58	0.936	0.559	1.076	4.512	2.307	0.135	1.943	0.286	1.28	0.302	0.51	1.413	0.4	2.805	1.037	2.117	1.125	0.519	1.369	1.659
Melbournevirus	GATC	0.742	0.682	1.576	0.607	0.999	0.822	1.585	1.902	0.917	3.15	NA	1.406	0.78	0.391	0.463	0.83	1.52	2.379	1.37	0.44	0.603	9.557	0.796	0.894	0.789	1.503	0.934	1.142	0.785	1.959	0.342	0.889	0.522	1.08	1.603	1.581	0.444	1.01	1.204	0.445	0.774	0.631	0.726	1.386
Melbournevirus	GATC	NA	NA	NA	NA	NA	NA	NA	NA	NA	NA	NA	NA	NA	NA	NA	NA	NA	NA	NA	NA	NA	NA	NA	NA	NA	NA	NA	NA	NA	NA	NA	NA	NA	NA	NA	NA	NA	NA	NA	NA	NA	NA	NA	NA
Melbournevirus	GATC	NA	NA	NA	NA	NA	NA	NA	NA	NA	NA	NA	NA	NA	NA	NA	NA	NA	NA	NA	NA	NA	NA	NA	NA	NA	NA	NA	NA	NA	NA	NA	NA	NA	NA	NA	NA	NA	NA	NA	NA	NA	NA	NA	NA
Melbournevirus	GATC	NA	NA	NA	NA	NA	NA	NA	NA	NA	NA	NA	NA	NA	NA	NA	NA	NA	NA	NA	NA	NA	NA	NA	NA	NA	NA	NA	NA	NA	NA	NA	NA	NA	NA	NA	NA	NA	NA	NA	NA	NA	NA	NA	NA
Melbournevirus	GATC	NA	NA	NA	NA	NA	NA	NA	NA	NA	NA	NA	NA	NA	NA	NA	NA	NA	NA	NA	NA	NA	NA	NA	NA	NA	NA	NA	NA	NA	NA	NA	NA	NA	NA	NA	NA	NA	NA	NA	NA	NA	NA	NA	NA
Melbournevirus	GATC	NA	NA	NA	NA	NA	NA	NA	NA	NA	NA	NA	NA	NA	NA	NA	NA	NA	NA	NA	NA	NA	NA	NA	NA	NA	NA	NA	NA	NA	NA	NA	NA	NA	NA	NA	NA	NA	NA	NA	NA	NA	NA	NA	NA
Melbournevirus	GATC	NA	NA	NA	NA	NA	NA	NA	NA	NA	NA	NA	NA	NA	NA	NA	NA	NA	NA	NA	NA	NA	NA	NA	NA	NA	NA	NA	NA	NA	NA	NA	NA	NA	NA	NA	NA	NA	NA	NA	NA	NA	NA	NA	NA
Melbournevirus	GATC	NA	NA	NA	NA	NA	NA	NA	NA	NA	NA	NA	NA	NA	NA	NA	NA	NA	NA	NA	NA	NA	NA	NA	NA	NA	NA	NA	NA	NA	NA	NA	NA	NA	NA	NA	NA	NA	NA	NA	NA	NA	NA	NA	NA
Melbournevirus	GATC	NA	NA	NA	NA	NA	NA	NA	NA	NA	NA	NA	NA	NA	NA	NA	NA	NA	NA	NA	NA	NA	NA	NA	NA	NA	NA	NA	NA	NA	NA	NA	NA	NA	NA	NA	NA	NA	NA	NA	NA	NA	NA	NA	NA
Melbournevirus	GATC	1.254	0.906	1.057	0.473	0.665	1.44	0.323	1.95	2.886	0.246	1.285	1.451	0.156	0.66	0.73	0.587	2.808	0.871	1.271	0.793	0.726	6.079	1.438	0.769	0.805	1.787	1.224	0.54	0.679	1.026	1.408	0.604	0.556	0.932	2.021	0.819	1.798	0.93	0.333	0.889	1.525	1.294	1.786	0.759
Melbournevirus	GATC	0.921	0.716	0.607	0.478	3.464	0.945	0.819	0.551	0.456	1.215	0.348	1.693	1.055	1.011	0.903	0.431	2.752	2.531	2.567	0.248	0.645	7.773	1.487	NA	0.721	1.051	1.243	0.301	0.823	0.643	2.268	1.155	1.809	0.504	1.122	1.233	1.086	0.391	0.772	0.975	1.799	1.146	1.077	2.79
Melbournevirus	GATC	2.065	2.781	1.001	0.721	0.794	0.995	2.174	1.274	1.301	NA	1.529	2.257	3.351	2.843	NA	2.008	2.05	0.706	0.5	0.74	1.486	7.177	NA	2.652	1.113	0.827	1.335	2.677	0.737	0.573	0.792	0.424	2.713	1.42	4.382	NA	NA	0.524	0.648	1.379	0.507	1.081	0.865	0.65
Melbournevirus	GATC	0.437	1.4	1.116	NA	1.798	0.429	1.977	NA	0.646	2.289	0.457	NA	2.856	1.162	0.546	0.28	2.228	0.74	0.632	1.02	0.412	7.099	NA	NA	0.951	1.245	1.592	2.781	NA	0.415	1.841	0.898	NA	1.376	0.431	1.037	1.931	0.457	0.686	1.443	0.199	0.344	0.69	0.883
Melbournevirus	GATC	1.256	0.809	1.774	0.832	0.623	2.234	NA	0.897	1.022	0.437	1.4	1.116	NA	1.798	0.429	1.977	NA	0.646	2.289	0.457	NA	2.856	1.162	0.546	0.28	2.228	0.74	0.632	1.02	0.412	7.099	NA	NA	0.951	1.245	1.592	2.781	NA	0.415	1.841	0.898	NA	1.376	0.431
Melbournevirus	GATC	0.619	1.04	1	0.879	0.705	0.314	1.464	0.763	0.754	0.675	0.653	0.851	2.04	1.565	1.539	1.377	2.347	1.146	1.471	0.782	3.452	3.502	0.646	1.768	1.195	0.462	0.801	1.234	0.674	1.921	0.316	0.852	2.918	1.084	1.561	1.513	0.857	1.383	0.527	0.611	0.466	0.9	0.855	0.672
Melbournevirus	GATC	0.322	0.502	0.187	1.084	0.805	0.733	0.761	0.43	1.423	1.033	1.587	1.009	2.315	1.451	1.986	0.959	1.605	0.724	1.105	0.942	0.861	8.819	0.579	1.063	1.573	0.512	0.519	0.619	1.04	1	0.879	0.705	0.314	1.464	0.763	0.754	0.675	0.653	0.851	2.04	1.565	1.539	1.377	2.347
Melbournevirus	GATC	1.242	0.409	0.272	0.672	1.305	0.915	NA	NA	0.665	1.451	0.876	1.5	0.746	0.906	1.075	2.445	0.953	0.381	0.805	NA	8.194	3.37	1.322	0.936	0.047	0.611	0.238	1.123	0.478	1.962	0.635	1.707	1.629	0.279	0.784	0.792	0.644	0.596	0.23	0.576	1.366	0.292	0.703	0.59
Melbournevirus	GATC	0.593	0.768	1.068	0.762	1.25	1.173	0.65	1.06	1.276	2.455	0.639	1.387	0.701	1.835	0.799	0.841	1.89	1.329	0.517	0.818	0.718	2.194	13.174	0.398	0.792	1.503	0.419	0.919	0.521	2.151	1.395	0.368	0.797	NA	1.41	NA	0.784	1.592	0.592	1.136	1.408	1.366	0.843	0.578
Melbournevirus	GATC	1.661	1.052	0.963	0.968	0.169	1.472	0.819	0.931	1.163	0.957	0.856	0.433	1.086	1.553	0.896	0.496	1.059	0.929	0.472	0.58	0.74	4.464	1.952	1.16	0.28	0.182	0.761	0.88	0.983	0.499	0.545	1.754	0.917	0.454	0.949	0.887	0.487	1.938	0.892	1.058	0.591	0.755	1.149	1.262
Melbournevirus	GATC	0.645	0.684	0.581	0.936	1.087	0.915	1.871	0.924	1.147	0.904	0.743	1.248	0.785	0.995	3.411	0.809	1.058	1.022	1.531	0.334	1.505	7.489	1.143	1.795	1.212	0.734	0.586	1.737	1.365	0.961	0.731	0.826	1.049	1.342	0.368	1.234	1.759	0.991	0.781	2.792	0.969	1.317	2.12	1.151
Melbournevirus	GATC	1.694	1.581	1.427	0.649	1.043	0.756	0.945	3.177	3.776	4.436	0.414	1.074	1.008	1.671	1.572	1.598	1.37	1.47	0.427	0.525	0.818	3.051	2.639	2.376	2.857	1.887	0.458	2.172	1.038	0.855	1.651	0.706	1.011	0.739	1.317	1.262	1.106	1.428	1.336	2.231	0.83	0.289	0.941	0.569
Melbournevirus	GATC	0.697	0.425	0.979	1.336	1.237	1.191	0.651	0.482	0.975	0.905	1.837	0.788	1.013	0.983	1.166	0.704	0.757	0.437	1.747	0.834	0.743	10.714	4.298	1.026	3.795	0.487	0.934	0.496	0.801	1.139	0.697	2.197	2.367	0.863	1.069	1.051	0.734	0.561	1.046	1.45	0.717	0.381	0.893	0.867
Melbournevirus	GATC	1.481	2.672	0.975	1.272	0.971	0.953	0.81	1.987	1.632	1.065	0.631	1.061	1.886	1.934	0.795	0.742	1.391	0.642	1.179	0.788	0.855	6.771	1.315	1.644	1.079	0.609	0.83	0.501	1.718	1.016	1.142	1.298	1.533	0.693	1.455	1.751	1.375	0.821	1.139	1.428	0.576	1.218	1.48	0.716
Melbournevirus	GATC	1.854	1.017	1.478	1.167	1.101	3.31	1.641	1.11	0.653	1.526	1.422	0.643	1.301	1.173	1.132	1.253	1.065	1.038	1.633	0.678	0.82	8.424	0.786	1.241	0.763	0.817	0.968	1.092	0.295	1.078	1.208	0.546	1.175	0.942	1.229	0.254	1.628	0.96	0.381	0.663	1.326	2.403	0.733	0.939
Melbournevirus	GATC	0.474	1.189	1.328	0.576	0.272	0.547	1.461	0.924	0.679	0.683	1.007	1.553	1.948	1.291	0.877	0.993	1.778	0.318	0.663	1.895	0.856	5.554	2.173	0.686	0.356	0.97	0.994	0.865	0.815	0.614	0.395	0.803	1.121	0.932	0.27	0.738	1.22	0.441	0.497	0.387	1.219	0.691	0.587	1.033
Melbournevirus	GATC	0.871	0.422	1.996	0.677	1.251	2.073	0.583	0.59	0.653	0.958	1.215	1.261	0.746	1.121	0.81	0.59	2.166	0.924	1.781	0.478	0.9	5.182	1.915	1.667	1.193	0.661	0.546	1.182	1.059	1.598	0.395	1.213	0.729	0.314	0.716	2.146	1.091	1.142	1.293	0.681	0.49	1.323	0.7	0.673
Melbournevirus	GATC	0.921	1.581	1.327	1.098	0.659	0.487	0.458	1.388	0.776	0.704	1.4	1.186	1.216	0.668	0.771	0.704	0.834	0.749	0.775	1.002	0.888	4.065	1.141	1.456	0.94	1.055	0.746	1.654	0.934	1.66	1.518	1.096	0.314	1.15	0.386	0.576	0.293	0.577	2.02	1.23	0.41	1.005	0.903	0.473
Melbournevirus	GATC	1.72	3.157	1.197	1.804	0.797	0.472	0.432	1.935	1.077	0.51	0.642	1.007	0.702	1.092	0.793	1.232	1.645	0.62	1.513	0.31	0.758	5.008	2.069	0.531	0.8	1.838	1.5	0.385	0.652	0.607	1.676	0.677	0.599	1.764	2.821	0.776	1.763	0.672	0.51	2.062	1.202	1.129	1.125	1.99
Melbournevirus	GATC	1.003	6.098	1.127	3.075	6.29	1.234	2.552	4.193	1.758	0.396	0.429	1.07	1.743	1.116	2.076	4.105	4.678	0.495	0.725	0.974	1.528	6.199	0.816	1.338	1.143	0.566	1.78	0.729	0.372	1.981	1.594	0.714	2.571	0.832	1.173	1.483	4.407	1.144	3.921	0.699	0.689	1.809	2.105	2.545
Melbournevirus	GATC	0.66	0.835	0.38	0.253	0.775	1.438	1.617	2.079	0.213	0.735	1.082	0.748	1.28	0.7	1.255	1.155	2.59	1.783	1.901	0.529	1.048	3.288	0.173	1.443	1.749	0.629	1.579	0.313	1.129	0.98	1.089	0.912	0.913	0.693	1.405	1.965	0.852	2.076	1.069	1.713	1.06	1.581	1.347	0.395
Melbournevirus	GATC	1.168	0.316	0.795	1.228	0.638	2.854	1.653	4.004	0.953	1.815	1.02	1.122	0.324	1.735	1.169	1.383	1.452	0.521	1.364	1.017	1.057	12.368	1.773	0.713	0.768	1.683	2.548	0.887	0.793	0.666	0.513	0.855	0.456	2.219	0.985	0.708	0.972	1.063	1.109	0.828	0.936	0.376	0.554	1.323
Melbournevirus	GATC	0.973	0.96	2.114	1.421	0.921	2.731	1.926	1.663	1.102	1.404	0.406	1.492	0.75	0.725	0.836	1.609	0.523	1.042	1.247	0.652	0.652	10.461	2.789	0.495	0.885	1.56	1.361	0.856	1.157	3.649	0.906	1.578	1.119	0.734	1.189	1.362	0.647	0.538	0.886	0.727	0.599	0.33	0.672	0.777
Melbournevirus	GATC	NA	NA	0.179	0.176	1.404	0.285	0.898	1.44	1.093	0.799	1.158	1.011	1.033	0.656	NA	0.83	1.952	1.545	1.843	0.757	NA	1.075	0.381	0.665	1.348	1.385	2.107	0.537	1.571	1.337	1.198	0.729	2.79	7.004	NA	0.828	NA	NA	NA	0.286	1.041	1.674	0.451	2.04
Melbournevirus	GATC	NA	NA	NA	NA	NA	NA	NA	NA	NA	NA	NA	NA	NA	NA	NA	NA	NA	NA	NA	NA	NA	NA	NA	NA	NA	NA	NA	NA	NA	NA	NA	NA	NA	NA	NA	NA	NA	NA	NA	NA	NA	NA	NA	NA
Melbournevirus	GATC	NA	NA	NA	NA	NA	NA	NA	NA	NA	NA	NA	NA	NA	NA	NA	NA	NA	NA	NA	NA	NA	NA	NA	NA	NA	NA	NA	NA	NA	NA	NA	NA	NA	NA	NA	NA	NA	NA	NA	NA	NA	NA	NA	NA
Melbournevirus	GATC	1.586	0.681	1.859	1.21	1.86	1.041	NA	NA	0.423	0.628	0.517	0.585	0.515	0.655	0.069	0.854	1.342	0.727	1.73	0.738	0.898	13.775	6.438	1.345	0.793	0.888	2.079	0.526	0.877	0.84	1.635	0.679	1.067	0.481	0.716	0.408	0.402	2.57	1.185	1.267	3.388	1.73	0.524	2.272
Melbournevirus	GATC	0.898	0.927	1.278	0.847	1.368	0.357	0.359	1.892	1.391	1.279	0.749	1.455	1.078	0.867	1.665	0.83	0.868	0.366	1.329	0.226	0.847	6.131	0.769	0.834	0.795	1.956	1.21	2.021	1.455	1.207	2.902	0.725	1.344	1.108	1.638	0.638	0.45	NA	0.511	1.03	0.581	1.046	1.068	2.316
Melbournevirus	GATC	NA	NA	NA	NA	NA	NA	NA	NA	NA	NA	NA	NA	NA	NA	NA	NA	NA	NA	NA	NA	NA	NA	NA	NA	NA	NA	NA	NA	NA	NA	NA	NA	NA	NA	NA	NA	NA	NA	NA	NA	NA	NA	NA	NA
Melbournevirus	GATC	NA	NA	NA	NA	NA	NA	NA	NA	NA	NA	NA	NA	NA	NA	NA	NA	NA	NA	NA	NA	NA	NA	NA	NA	NA	NA	NA	NA	NA	NA	NA	NA	NA	NA	NA	NA	NA	NA	NA	NA	NA	NA	NA	NA
Melbournevirus	GATC	NA	NA	NA	NA	NA	NA	NA	NA	NA	NA	NA	NA	NA	NA	NA	NA	NA	NA	NA	NA	NA	NA	NA	NA	NA	NA	NA	NA	NA	NA	NA	NA	NA	NA	NA	NA	NA	NA	NA	NA	NA	NA	NA	NA
Melbournevirus	GATC	0.235	0.738	0.81	0.409	1.688	0.464	0.424	0.799	1.269	0.706	1.038	0.377	0.616	2.051	0.016	0.55	2.49	NA	0.632	0.37	NA	4.586	NA	0.209	NA	NA	0.533	NA	0.857	0.3	NA	1.143	0.923	1.839	0.532	0.575	0.17	0.208	0.622	1.547	1.46	0.839	0.447	NA
Melbournevirus	GATC	NA	NA	1.314	NA	0.065	0.371	0.614	0.761	1.445	NA	0.601	0.872	1.755	0.903	1.271	1.103	0.827	0.683	0.596	0.218	0.271	1.885	1.744	1.196	1.215	0.994	1.033	1.713	0.78	0.348	3.667	NA	2.255	1.255	1.143	0.541	NA	NA	NA	NA	NA	NA	NA	NA
Melbournevirus	GATC	1.773	0.459	0.491	0.687	1.072	0.738	0.836	0.803	0.853	0.527	0.675	0.868	0.826	0.928	2.954	1.458	0.724	0.443	0.317	0.571	0.91	3.51	0.33	0.516	1.621	1.558	0.242	1.963	0.379	0.555	3.159	0.389	1.126	1.049	0.576	0.679	0.562	0.738	1.176	0.625	NA	0.284	1.506	1.818
Melbournevirus	GATC	0.887	1.238	1.435	0.824	0.269	1.538	1.364	1.929	0.565	0.744	0.854	0.519	0.871	0.852	0.408	0.76	1.793	0.349	1.553	1.625	0.751	3.824	2.04	0.875	0.664	0.861	1.879	1.673	1.175	1.342	2.053	0.448	0.941	0.839	1.902	0.936	1.272	1.606	0.458	0.93	1.827	1.066	0.585	1.417
Melbournevirus	GATC	0.365	1.191	1.327	1.57	0.812	1.582	0.938	1.044	1.173	1.245	1.47	1.945	2.328	0.431	1.278	1.025	1.488	0.919	2.037	0.834	0.221	2.539	0.448	0.549	1.248	1.746	0.686	0.48	0.502	0.806	1.052	0.523	0.789	0.418	1.16	1.025	0.636	1.005	0.831	1.381	1.162	0.404	0.456	0.857
Melbournevirus	GATC	1.079	1.381	1.096	0.746	0.257	0.856	0.371	2.702	0.899	0.459	0.168	0.636	NA	0.707	0.862	1.114	0.9	0.507	2.817	1.057	0.189	3.803	1.367	1.093	0.155	0.589	0.377	2.198	1.128	0.304	0.816	0.286	0.831	0.505	0.878	0.336	1.453	1.378	0.601	0.693	NA	0.643	1.709	2.586
Melbournevirus	GATC	0.754	0.477	NA	1.381	0.592	1.323	1.47	0.223	0.25	0.883	1.098	0.872	0.269	0.406	0.603	0.322	3.369	2.006	1.434	0.028	0.685	1.875	0.605	0.705	1.597	1.118	1.007	2.078	0.724	0.654	1.291	0.298	0.414	1.702	1.098	2.369	NA	0.285	0.627	1.127	0.298	0.386	1.162	1.249
Melbournevirus	GATC	0.511	1.488	1.349	NA	0.754	0.477	NA	1.381	0.592	1.323	1.47	0.223	0.25	0.883	1.098	0.872	0.269	0.406	0.603	0.322	3.369	2.006	1.434	0.028	0.685	1.875	0.605	0.705	1.597	1.118	1.007	2.078	0.724	0.654	1.291	0.298	0.414	1.702	1.098	2.369	NA	0.285	0.627	1.127
Melbournevirus	GATC	1.124	0.808	1.702	0.869	NA	0.982	0.45	1.726	1.182	1.148	1.431	0.979	0.783	1.249	1.019	0.42	0.723	1.047	0.319	0.315	0.926	3.151	1.475	0.796	1	0.352	1.18	1.848	3.335	0.808	0.69	1.215	0.769	1.387	0.926	0.815	1.574	1.657	1.307	3.119	0.377	1.659	0.357	0.58
Melbournevirus	GATC	NA	NA	NA	NA	NA	NA	NA	NA	NA	NA	NA	NA	NA	NA	NA	NA	NA	NA	NA	NA	NA	NA	NA	NA	NA	NA	NA	NA	NA	NA	NA	NA	NA	NA	NA	NA	NA	NA	NA	NA	NA	NA	NA	NA
Melbournevirus	GATC	NA	NA	NA	NA	NA	NA	NA	NA	NA	NA	NA	NA	NA	NA	NA	NA	NA	NA	NA	NA	NA	NA	NA	NA	NA	NA	NA	NA	NA	NA	NA	NA	NA	NA	NA	NA	NA	NA	NA	NA	NA	NA	NA	NA
Melbournevirus	GATC	0.738	1.388	1.02	0.793	0.896	NA	0.958	2.638	NA	0.564	1.472	0.6	0.785	0.909	1.019	1.428	0.503	1.333	2.323	0.852	0.204	5.946	2.032	0.774	0.8	0.44	1.745	0.8	1.121	1.088	1.284	0.473	1.034	0.498	1.572	0.751	1.598	1.848	1.784	0.448	1.544	0.325	1.913	1.084
Melbournevirus	GATC	1.11	1.887	0.974	NA	1.088	0.655	0.886	1.078	0.276	0.502	0.492	0.373	0.58	1.095	0.792	NA	1.035	0.809	0.972	NA	0.755	2.825	NA	2.297	1.654	0	0.888	0.257	0.486	1.679	0.339	0.617	0.99	NA	0.878	3.174	NA	0.608	3.291	0.319	1.444	0.5	1.601	0.936
Melbournevirus	GATC	0.626	1.378	0.765	0.519	1.253	1.281	0.392	3.111	1.398	0.822	3.32	3.264	NA	0.681	0.673	NA	1.789	1.464	NA	0.984	NA	3.099	7.406	NA	0.761	1.26	NA	0.489	NA	0.731	NA	0.869	0.856	0.818	1.163	1.42	0.944	0.892	1.678	0.345	NA	0.564	NA	1.322
Melbournevirus	GATC	0.941	0.786	0.995	NA	3.958	0.66	0.877	1.052	0.512	0.809	1.914	2.736	0.25	3.186	1.098	NA	3.739	1.059	1.24	0.651	1.18	3.582	0.28	1.059	1	0.642	0.722	0.574	0.794	0.459	NA	1.134	0.532	1.638	1.04	2.009	1.804	1.448	2.166	1.344	1.11	0.66	1.049	1.512
Melbournevirus	GATC	NA	NA	NA	NA	NA	NA	NA	NA	NA	NA	NA	NA	NA	NA	NA	NA	NA	NA	NA	NA	NA	NA	NA	NA	NA	NA	NA	NA	NA	NA	NA	NA	NA	NA	NA	NA	NA	NA	NA	NA	NA	NA	NA	NA
Melbournevirus	GATC	NA	NA	NA	NA	NA	NA	NA	NA	NA	NA	NA	NA	NA	NA	NA	NA	NA	NA	NA	NA	NA	NA	NA	NA	NA	NA	NA	NA	NA	NA	NA	NA	NA	NA	NA	NA	NA	NA	NA	NA	NA	NA	NA	NA
Melbournevirus	GATC	NA	NA	NA	NA	NA	NA	NA	NA	NA	NA	NA	NA	NA	NA	NA	NA	NA	NA	NA	NA	NA	NA	NA	NA	NA	NA	NA	NA	NA	NA	NA	NA	NA	NA	NA	NA	NA	NA	NA	NA	NA	NA	NA	NA
Melbournevirus	GATC	NA	NA	NA	NA	NA	NA	NA	NA	NA	NA	NA	NA	NA	NA	NA	NA	NA	NA	NA	NA	NA	NA	NA	NA	NA	NA	NA	NA	NA	NA	NA	NA	NA	NA	NA	NA	NA	NA	NA	NA	NA	NA	NA	NA
Melbournevirus	GATC	NA	NA	NA	NA	NA	NA	NA	NA	NA	NA	NA	NA	NA	NA	NA	NA	NA	NA	NA	NA	NA	NA	NA	NA	NA	NA	NA	NA	NA	NA	NA	NA	NA	NA	NA	NA	NA	NA	NA	NA	NA	NA	NA	NA
Melbournevirus	GATC	2.688	1.027	0.775	NA	0.839	3.343	1.431	2.389	0.823	1.179	0.55	1.348	NA	2.291	NA	1.587	NA	1.125	NA	0.4	3.542	NA	3.556	0.603	1.116	0.227	1.675	NA	0.664	0.463	NA	1.378	NA	1.203	0.418	1.223	0.941	1.749	0.383	1.319	1.978	NA	0.887	0.536
Melbournevirus	GATC	NA	NA	NA	NA	NA	NA	NA	NA	NA	NA	NA	NA	NA	NA	NA	NA	NA	NA	NA	NA	NA	NA	NA	NA	NA	NA	NA	NA	NA	NA	NA	NA	NA	NA	NA	NA	NA	NA	NA	NA	NA	NA	NA	NA
Melbournevirus	GATC	NA	NA	NA	NA	NA	NA	NA	NA	NA	NA	NA	NA	NA	NA	NA	NA	NA	NA	NA	NA	NA	NA	NA	NA	NA	NA	NA	NA	NA	NA	NA	NA	NA	NA	NA	NA	NA	NA	NA	NA	NA	NA	NA	NA
Melbournevirus	GATC	NA	NA	NA	NA	NA	NA	NA	NA	NA	NA	NA	NA	NA	NA	NA	NA	NA	NA	NA	NA	NA	NA	NA	NA	NA	NA	NA	NA	NA	NA	NA	NA	NA	NA	NA	NA	NA	NA	NA	NA	NA	NA	NA	NA
Melbournevirus	GATC	NA	NA	NA	NA	NA	NA	NA	NA	NA	NA	NA	NA	NA	NA	NA	NA	NA	NA	NA	NA	NA	NA	NA	NA	NA	NA	NA	NA	NA	NA	NA	NA	NA	NA	NA	NA	NA	NA	NA	NA	NA	NA	NA	NA
Melbournevirus	GATC	0.633	0.971	0.53	2.11	1.283	0.832	0.582	0.176	1.005	NA	0.186	0.726	1.37	0.116	NA	5.753	NA	1.144	0.665	NA	5.034	NA	0.181	2.358	NA	0.936	0.895	1.178	1.882	0.634	1.744	1.352	NA	0.843	0.937	2.187	1.703	0.96	NA	NA	1.058	NA	0.313	0.178
Melbournevirus	GATC	3.096	0.857	0.557	0.815	0.527	0.697	0.264	0.917	0.737	4.696	2	0.348	1.049	2.807	1.167	0.16	1.123	0.562	0.406	0.764	4.213	4.458	1.044	0.787	2.357	0.355	1.962	0.446	0.64	0.332	0.456	0.488	0.477	1.363	1.499	0.658	0.872	1.172	0.977	0.545	0.648	1.002	0.943	1.322
Melbournevirus	GATC	0.63	1.016	1.807	2.593	0.695	1.693	1.452	2.164	0.766	0.831	0.834	1.305	0.861	1.019	0.817	1.233	1.985	0.423	0.656	0.444	1.959	7.263	1.098	0.447	0.68	0.555	1.219	0.832	0.624	1.914	0.273	1.084	1.063	0.754	1.567	1.79	2.1	2.255	0.645	0.579	1.447	0.406	0.672	0.509
Melbournevirus	GATC	2.107	1.002	0.88	0.63	0.692	1.889	1.054	0.552	1.112	0.677	0.899	1.331	1.265	0.74	0.787	1.138	1.545	0.447	0.279	0.69	0.899	7.541	2.472	1.181	0.717	0.092	0.36	1.582	1.239	0.599	0.708	0.672	0.859	1.055	0.363	0.393	0.345	0.918	0.919	1.061	3.421	0.78	1.492	0.821
Melbournevirus	GATC	0.634	1.395	1.164	1.423	0.602	0.308	0.793	0.748	1.429	1.023	0.774	1.5	1.086	0.708	0.731	0.516	1.86	0.923	1.814	0.55	1.451	12.515	1.281	1.52	1.054	0.853	0.847	0.503	0.513	0.818	0.354	0.232	2.224	1.35	3.362	3.316	0.622	0.92	0.923	1.788	1.857	0.714	1.505	0.947
Melbournevirus	GATC	0.95	2.093	0.614	0.229	1.113	0.783	1.03	0.633	0.692	0.443	1.69	0.62	0.462	0.772	1.833	0.666	1.505	0.846	0.619	0.411	1.026	3.848	1.227	0.805	0.762	1.536	1.204	1.667	1.125	0.568	1.952	1.014	1.145	1.05	1.325	3.978	0.549	4.944	1.126	1.757	0.705	1.223	1.237	0.735
Melbournevirus	GATC	0.6	1.308	0.331	0.459	0.785	0.341	1.043	0.827	1.831	0.71	1.209	0.655	0.843	1.321	0.649	0.566	2.516	1.061	2.479	0.16	1.118	5.469	0.331	1.046	0.229	0.655	0.174	0.732	0.819	0.682	0.813	1.832	0.503	1.184	0.633	1.111	1.365	1.085	0.408	1.099	1.914	0.85	1.093	2.006
Melbournevirus	GATC	1.142	0.997	0.683	0.921	0.518	0.755	1.236	1.587	0.703	0.578	1.702	1.182	0.416	1.191	0.903	0.96	1.981	0.863	1.23	1.57	0.579	4.975	0.817	0.652	1.35	0.738	0.716	0.534	1.518	0.525	0.67	1.161	0.678	1.011	0.788	0.661	1.124	1.257	1.153	1.497	0.79	0.551	0.939	1.095
Melbournevirus	GATC	0.419	0.731	1.393	1.198	0.343	0.968	0.722	1.219	0.515	0.351	0.671	0.665	0.46	1.048	0.187	0.521	2.129	0.564	0.802	0.929	0.622	4.858	2.632	3.777	0.759	1.57	0.491	0.648	0.353	1.07	0.549	0.689	1.008	0.424	0.3	1.137	0.726	0.282	0.556	1.445	1.271	0.382	1.393	0.638
Melbournevirus	GATC	0.427	0.432	2.171	0.791	0.748	0.965	1.779	1.156	0.589	1.51	1.649	5.373	1.091	1.016	1.164	0.798	1.878	0.975	0.978	0.44	0.682	6.66	0.967	0.941	0.661	0.581	0.938	3.28	1.496	1.919	0.748	1.122	2.928	1.155	0.534	1.046	0.432	1.468	1.017	1.231	1.09	0.889	0.269	1.082
Melbournevirus	GATC	NA	NA	NA	NA	NA	NA	NA	NA	NA	NA	NA	NA	NA	NA	NA	NA	NA	NA	0.562	0.186	0.696	5.047	1.122	0.553	0.402	1.632	2.623	0.489	3.899	0.118	0.986	0.227	0.441	1.175	0.492	0.757	2.041	0.352	1.585	NA	0.654	0.809	0.688	NA
Melbournevirus	GATC	1.37	0.969	1.362	0.627	0.871	0.687	0.732	3.455	2.111	0.918	3.659	0.279	1.543	0.832	1.513	0.647	3.118	0.944	0.688	0.967	0.8	7.002	0.976	0.726	0.867	1.089	0.747	0.745	0.861	1.712	1.283	0.809	0.324	2.07	1.202	1.212	0.741	1.009	0.88	1.46	0.997	2.965	0.531	0.667
Melbournevirus	GATC	1.422	NA	0.758	0.062	0.607	0.483	1.227	1.805	0.547	1.049	0.798	0.206	0.859	0.968	0.399	1.248	0.455	1.712	0.468	0.163	1.239	8.095	1.974	0.244	0.646	0.897	1.171	0.995	0.579	0.982	1.338	0.877	0.459	1.259	1.196	1.228	0.458	0.923	1.153	0.578	1.199	0.625	3.037	0.807
Melbournevirus	GATC	NA	NA	NA	NA	NA	NA	NA	NA	NA	NA	NA	NA	NA	NA	NA	NA	NA	NA	NA	NA	NA	NA	NA	NA	NA	NA	NA	NA	NA	NA	NA	NA	NA	NA	NA	NA	NA	NA	NA	NA	NA	NA	NA	NA
Melbournevirus	GATC	NA	NA	NA	NA	NA	NA	NA	NA	NA	NA	NA	NA	NA	NA	NA	NA	NA	NA	NA	NA	NA	NA	NA	NA	NA	NA	NA	NA	NA	NA	NA	NA	NA	NA	NA	NA	NA	NA	NA	NA	NA	NA	NA	NA
Melbournevirus	GATC	0.688	0.955	0.787	1.679	0.662	0.316	0.313	0.825	1.084	0.452	1.215	0.547	1.471	0.803	0.48	0.535	1.032	1.111	0.565	0.556	0.941	4.019	1.943	1.031	2.036	1.645	0.735	0.653	0.671	1.381	1.573	0.359	0.98	1.356	1.966	0.327	0.969	1.12	NA	0.971	0.226	0.326	0.531	0.592
Melbournevirus	GATC	1.384	NA	0.914	0.94	0.534	0.239	2.383	0.709	0.845	1.028	0.806	0.759	0.811	0.592	0.544	1.738	1.583	0.96	2.749	0.397	NA	4.225	1.042	0.892	1.298	2.38	0.626	0.706	NA	NA	0.869	1.195	0.764	0.29	2.742	0.819	2.341	0.925	1.304	0.486	1.352	1.377	0.845	1.328
Melbournevirus	GATC	1.289	1.912	2.234	1.09	0.68	1.1	0.541	1.212	1.521	2.556	2.26	0.726	0.379	1.446	1.244	0.849	2.496	1.041	0.51	1.043	5.465	NA	2.248	NA	0.552	0.58	0.511	4.324	NA	3.063	4.154	3.04	0.737	2.059	2.176	2.308	0.909	0.621	1.209	1.134	0.892	0.662	0.184	1.555
Melbournevirus	GATC	0.543	0.406	0.67	2.22	1.518	0.785	0.573	0.449	0.737	1.117	0.647	0.825	1.191	0.608	0.837	0.534	1.583	1.089	4.933	2.341	0.904	5.572	0.908	0.386	0.597	0.831	2.153	0.888	0.79	0.858	0.43	0.898	0.599	0.347	2.594	1.296	0.212	0.073	0.164	0.687	0.471	0.12	1.186	1.464
Melbournevirus	GATC	NA	NA	NA	NA	NA	NA	NA	NA	NA	NA	NA	NA	NA	NA	NA	NA	NA	NA	NA	NA	NA	6.169	8.609	0.972	0.935	0.268	0.555	0.256	1.757	1.287	0.925	0.968	NA	2.758	0.742	0.347	0.637	1.541	0.257	0.94	1.005	1.33	0.475	0.303
Melbournevirus	GATC	0.838	0.957	1.217	2.248	0.823	0.678	0.446	0.976	0.405	0.553	2.11	1.345	0.592	0.858	0.795	1.903	1.513	0.277	0.561	1.055	0.799	5.779	0.414	0.543	0.772	1.065	0.885	0.444	1.636	1.421	1.645	1.694	1.465	1.273	2.909	1.982	1.394	2.519	0.914	1.217	0.659	0.62	0.772	1.032
Melbournevirus	GATC	NA	NA	NA	NA	NA	NA	NA	NA	NA	NA	NA	NA	NA	NA	NA	NA	NA	NA	NA	NA	NA	NA	NA	NA	NA	NA	NA	NA	NA	NA	NA	NA	NA	NA	NA	NA	NA	NA	NA	NA	NA	NA	NA	NA
Melbournevirus	GATC	0.573	0.829	NA	NA	1.753	0.403	0.463	1.285	0.603	2.245	0.75	2.281	0.383	0.038	0.672	1.646	1.153	NA	0.938	1.012	NA	4.415	NA	0.289	0.429	0.206	0.944	1.054	1.284	NA	0.825	1.517	NA	0.797	NA	2.995	0.761	0.506	NA	0.691	0.209	1.41	0.711	0.816
Melbournevirus	GATC	0.509	0.681	1.735	0.771	0.586	0.737	0.289	0.675	0.835	1.04	NA	1.133	0.378	1.376	0.29	0.136	0.357	0.287	1.54	NA	0.567	NA	0.452	NA	0.646	1.807	0.39	1.133	0.477	NA	0.336	0.503	1.578	2.072	0.822	0.611	0.351	1.039	0.492	0.662	0.803	1.931	0.953	1.119
Melbournevirus	GATC	0.584	0.444	0.78	0.627	1.2	0.607	2.451	1.315	1.052	0.451	1.873	1.508	0.43	0.218	0.463	0.421	0.278	0.782	0.85	0.795	0.954	4.375	0.13	0.732	0.355	0.736	1.478	0.423	2.737	2.152	1.13	0.724	0.607	0.411	0.616	0.794	1.179	0.479	0.68	2.175	4.153	0.462	0.673	1.056
Melbournevirus	GATC	0.573	0.832	0.618	0.869	0.479	0.903	0.808	0.671	0.299	1.069	1.357	1.24	1.055	0.661	1.686	2.406	2.37	1.887	3.627	0.418	0.236	4.297	1.514	0.393	0.652	0.547	1.397	0.557	0.808	1.147	0.467	0.699	0.406	0.555	1.004	1.298	0.893	0.657	0.722	0.553	1.228	1.793	0.632	0.906
Melbournevirus	GATC	NA	NA	NA	NA	NA	NA	NA	NA	NA	NA	NA	NA	NA	NA	NA	NA	NA	NA	NA	NA	NA	NA	NA	NA	NA	NA	NA	NA	NA	NA	NA	NA	NA	NA	NA	NA	NA	NA	NA	NA	NA	NA	NA	NA
Melbournevirus	GATC	0.795	1.417	1.352	0.053	0.787	0.639	3.644	1.401	1.244	1.191	0.913	0.285	0.953	1.313	0.35	0.302	1.285	2.019	1.15	0.132	1.547	3.586	0.952	0.702	0.405	0.253	0.874	5.921	0.724	0.554	0.85	0.283	0.45	0.683	0.94	0.737	1.736	2.391	2.024	1.223	1.361	3.728	0.305	0.22
Melbournevirus	GATC	0.956	0.468	0.548	1.773	0.619	0.755	0.798	0.269	0.931	0.735	0.58	1.381	1.616	1.338	0.671	0.835	1.098	0.266	0.507	0.195	0.523	10.815	0.573	0.238	2.269	0.405	0.334	0.79	1.221	0.606	1.559	0.991	0.676	0.655	0.736	0.709	0.697	0.609	0.972	0.481	1.173	0.63	0.348	0.533
Melbournevirus	GATC	0.458	1.35	1.504	0.98	2.365	0.906	0.846	0.913	0.549	0.563	0.595	0.785	0.924	1.465	0.675	0.839	0.796	0.709	0.681	0.503	1.158	6.217	0.502	1.459	0.932	1.01	1.553	0.25	0.713	0.938	0.94	0.712	1.773	1.162	0.842	0.874	0.719	0.859	0.823	0.341	2.681	1.354	0.807	0.811
Melbournevirus	GATC	0.514	1.119	0.634	0.727	0.605	1.144	1.365	1.652	0.625	0.589	0.584	1.904	1.089	1.15	1.074	1.19	1.26	1.772	0.916	0.695	1.415	3	3.461	0.52	2.386	1.69	2.084	1.375	0.613	0.889	1.384	1.306	0.969	1.046	0.758	1.622	0.695	1.055	1.233	1.014	0.856	0.489	1.263	0.975
Melbournevirus	GATC	0.297	0.357	2.112	0.253	0.186	1.89	0.575	0.697	0.867	1.026	0.911	0.852	1.595	0.089	8.089	0.337	0.426	NA	4.357	0.835	1.617	3.574	0.864	1.811	0.419	0.465	1.115	0.454	1.744	0.55	0.411	0.848	1.53	NA	2.098	1.5	1.012	1.644	0.324	1.287	0.519	1.919	0.997	0.682
Melbournevirus	GATC	1.149	1.78	0.251	0.541	0.275	1.222	NA	4.308	0.534	0.958	0.833	0.458	0.43	1.356	0.111	0.655	0.276	0.68	8.019	2.46	NA	7.779	9.923	0.9	7.85	1.557	NA	0.429	6.098	1.453	4.951	0.587	1.408	1.009	1.129	0.872	1.28	0.78	0.556	0.733	1.622	0.724	1.003	0.219
Melbournevirus	GATC	NA	NA	NA	NA	NA	NA	NA	NA	NA	NA	NA	NA	NA	NA	NA	NA	NA	NA	NA	NA	NA	NA	NA	NA	NA	NA	NA	NA	NA	NA	NA	NA	NA	NA	NA	NA	NA	NA	NA	NA	NA	NA	NA	NA
Melbournevirus	GATC	0.423	1.948	1.729	0.494	0.439	1.135	1.877	0.95	0.408	0.583	2.52	2.079	1.458	1.769	0.399	0.608	1.575	0.598	1.128	1.599	0.797	8.549	1.976	0.858	0.655	1.047	1.3	2.642	1.844	1.569	2.433	1.027	0.321	0.746	1.546	1.137	1.399	0.856	1.968	1.428	1.653	0.393	0.773	1.026
Melbournevirus	GATC	1.135	0.554	1.165	0.332	0.66	1.482	1.118	0.399	0.857	0.73	0.872	1.413	1.344	1.033	0.659	0.542	1.166	0.586	1.79	1.112	3.308	7.746	5.525	1.862	1.757	1.323	0.929	1.101	1.087	1.351	1.05	0.734	0.259	1.321	0.753	0.626	1.382	1.284	0.414	1.538	0.793	0.499	0.597	1.305
Melbournevirus	GATC	1.275	0.705	4.074	1.068	2.31	1.521	0.606	2.395	1.902	0.263	0.643	0.445	0.531	1.314	0.736	1.535	1.875	1.816	3.762	0.308	3.221	5.212	1.025	0.571	1.433	0.636	0.669	0.588	0.678	0.459	0.503	0.693	0.807	0.69	0.869	0.451	0.533	1.034	0.566	0.932	0.73	2.16	3.356	1.171
Melbournevirus	GATC	0.386	2.175	1.266	0.764	2.825	NA	0.915	1.226	0.43	0.617	1.102	0.947	1.135	0.698	0.284	0.686	2.737	7.864	5.567	0.207	3.625	12.807	0.67	0.969	0.434	0.806	2.599	1.507	1.672	0.544	1.042	1.362	0.844	0.657	0.551	1.032	1.339	1.036	1.054	0.411	2.97	1.852	2.327	1.113
Melbournevirus	GATC	1.008	0.505	0.842	0.812	0.948	0.832	0.352	0.911	0.735	1.862	2.009	0.836	1.134	0.869	0.842	0.772	1.49	0.699	1.522	1.044	1.126	12.568	0.523	1.12	0.996	1.314	1.212	0.755	1.57	1.877	0.794	0.525	0.554	1.363	0.505	0.969	1.295	0.707	0.515	0.273	1.127	2.463	2.045	0.534
Melbournevirus	GATC	0.842	1.962	0.147	0.859	0.192	0.511	2.768	1.219	0.173	2.807	3.236	5.182	NA	1.106	0.037	0.542	0.388	1.245	0.732	1.674	0.354	8.104	0.776	0.799	1.292	0.841	0.611	1.376	0.814	0.832	0.535	0.509	1.321	1.197	1.33	1.801	0.513	0.479	1.157	0.774	0.943	1.237	1.152	1.06
Melbournevirus	GATC	NA	NA	NA	NA	NA	NA	NA	NA	NA	NA	NA	NA	NA	NA	NA	NA	NA	NA	NA	NA	NA	NA	NA	NA	NA	NA	NA	NA	NA	NA	NA	NA	NA	NA	NA	NA	NA	NA	NA	NA	NA	NA	NA	NA
Melbournevirus	GATC	NA	NA	NA	NA	NA	NA	NA	NA	NA	NA	NA	NA	NA	NA	NA	NA	NA	NA	NA	NA	NA	NA	NA	NA	NA	NA	NA	NA	NA	NA	NA	NA	NA	NA	NA	NA	NA	NA	NA	NA	NA	NA	NA	NA
Melbournevirus	GATC	NA	NA	NA	NA	NA	NA	NA	NA	NA	NA	NA	NA	NA	NA	NA	NA	NA	NA	NA	NA	NA	NA	NA	NA	NA	NA	NA	NA	NA	NA	NA	NA	NA	NA	NA	NA	NA	NA	NA	NA	NA	NA	NA	NA
Melbournevirus	GATC	NA	NA	NA	NA	NA	NA	NA	NA	NA	NA	NA	NA	NA	NA	NA	NA	NA	NA	NA	NA	NA	NA	NA	NA	NA	NA	NA	NA	NA	NA	NA	NA	NA	NA	NA	NA	NA	NA	NA	NA	NA	NA	NA	NA
Melbournevirus	GATC	NA	NA	NA	NA	NA	NA	NA	NA	NA	NA	NA	NA	NA	NA	NA	NA	NA	NA	NA	NA	NA	NA	NA	NA	NA	NA	NA	NA	NA	NA	NA	NA	NA	NA	NA	NA	NA	NA	NA	NA	NA	NA	NA	NA
Melbournevirus	GATC	NA	NA	NA	NA	NA	NA	NA	NA	NA	NA	NA	NA	NA	NA	NA	NA	NA	NA	NA	NA	NA	NA	NA	NA	NA	NA	NA	NA	NA	NA	NA	NA	NA	NA	NA	NA	NA	NA	NA	NA	NA	NA	NA	NA
Melbournevirus	GATC	0.415	1.583	0.45	1.486	1.454	1.238	0.592	5.169	0.592	2.117	1.123	1.502	1.042	0.59	0.894	0.385	1.255	1.066	0.388	0.42	1.786	3.139	0.738	4.547	1.685	0.981	1.872	0.418	2.271	0.823	0.749	1.715	0.851	0.656	1.16	0.919	1.219	1.119	1.652	1.425	0.328	0.633	1.578	0.937
Melbournevirus	GATC	1.366	0.941	0.512	0.962	0.862	0.23	0.467	3.347	1.284	1.796	0.432	2.279	0.371	0.555	1.807	1.977	0.894	0.362	0.176	0.988	0.293	1.348	2.145	1.202	1.201	1.156	1.198	1.352	1.92	1.049	2.036	1.647	0.48	0.994	1.131	0.15	0.482	0.483	0.637	1.569	3.725	2.333	2.012	0.661
Melbournevirus	GATC	1.493	1.083	0.363	0.598	1.558	0.86	5.745	1.668	1.871	1.112	0.66	1.413	1.252	1.8	0.377	0.33	0.732	1.402	1.108	1.061	0.622	1.559	7.759	0.866	0.445	1.85	1.98	1.07	0.679	0.67	1	1.273	0.581	0.931	1.145	1.63	0.982	0.166	0.319	0.458	0.873	0.687	1.996	1.649
Melbournevirus	GATC	0.937	0.742	0.883	1.366	0.727	1.445	0.594	0.949	0.684	5.799	3.778	NA	3.624	0.811	0.873	0.542	0.665	0.405	0.839	0.512	0.961	0.836	3.98	1.022	0.472	0.887	0.815	1.295	0.787	0.45	0.566	0.572	1.847	1.314	1.012	1.609	0.936	1.017	1.182	1.495	1.504	1.311	0.806	1.522
Melbournevirus	GATC	0.624	0.464	0.63	0.564	1.493	0.34	0.661	1.076	0.403	0.757	0.589	0.597	0.515	0.627	1.475	0.486	0.711	0.919	0.276	1.31	0.548	10.186	0.862	0.972	0.72	2.118	0.513	0.691	1.981	0.235	2.382	0.345	0.906	0.991	1.212	0.182	0.417	1.518	0.771	0.946	0.657	1.687	1.655	0.487
Melbournevirus	GATC	0.442	1.42	0.674	0.683	0.696	0.963	0.888	0.365	0.547	0.682	NA	0.508	0.055	0.638	0.232	1.237	3.88	0.514	1.844	0.325	1.057	2.797	0.185	0.611	0.862	1.29	1.025	NA	0.867	0.486	1.245	0.627	0.423	0.185	0.945	1.254	2.316	2.352	1.725	0.62	0.371	0.301	0.498	0.758
Melbournevirus	GATC	NA	NA	NA	NA	NA	NA	NA	NA	NA	NA	NA	NA	NA	NA	NA	NA	NA	NA	NA	NA	NA	NA	NA	NA	NA	NA	NA	NA	NA	NA	NA	NA	NA	NA	NA	NA	NA	NA	NA	NA	NA	NA	NA	NA
Melbournevirus	GATC	NA	NA	NA	NA	NA	NA	NA	NA	NA	NA	NA	NA	NA	NA	NA	NA	NA	NA	NA	NA	NA	NA	NA	NA	NA	NA	NA	NA	NA	NA	NA	NA	NA	NA	NA	NA	NA	NA	NA	NA	NA	NA	NA	NA
Melbournevirus	GATC	NA	NA	NA	NA	NA	NA	NA	NA	NA	NA	NA	NA	NA	NA	NA	NA	NA	NA	NA	NA	NA	NA	NA	NA	NA	NA	NA	NA	NA	NA	NA	NA	NA	NA	NA	NA	NA	NA	NA	NA	NA	NA	NA	NA
Melbournevirus	GATC	NA	1.675	2.04	0.74	1.2	0.478	1.488	NA	1.01	1.275	0.321	0.091	1.104	0.523	5.497	1.313	4.708	4.778	6.173	4.8	0.188	0.296	1.562	0.374	1.113	3.092	2.417	0.575	0.425	1.183	0.237	0.345	1.974	1.607	2.243	1.4	1.183	0.717	2.046	NA	0.971	2.027	0.995	1.002
Melbournevirus	GATC	0.55	1.134	0.586	0.858	1.32	0.683	1.51	1.655	1.542	0.606	1.034	1.833	1.032	1.397	0.987	1.629	2.693	0.63	1.79	1.485	1.063	5.489	1.258	1.701	0.947	1.751	0.643	1.099	0.465	1.555	0.756	0.462	1.302	1.01	0.947	1.295	1.132	0.736	1.236	1.295	1.518	1.625	1.061	0.817
Melbournevirus	GATC	0.702	1.034	1.301	0.888	2.47	2.077	1.968	1.597	0.612	0.994	1.148	1.888	0.758	0.536	0.467	1.348	0.737	0.681	0.652	0.579	0.479	7.15	1.147	1.624	0.681	0.864	0.811	1.088	0.584	1.245	0.326	0.672	1.374	1.326	1.577	1.074	0.453	0.647	0.713	0.411	1.168	0.827	0.669	0.769
Melbournevirus	GATC	0.659	1.935	1.09	1.325	0.661	0.765	1.207	0.415	1.543	0.554	1.317	0.325	1.496	0.759	0.558	1.226	2.285	0.801	1.18	0.637	1.427	7.197	2.066	1.418	2.002	1.248	0.501	1.145	1.128	0.988	1.006	0.827	0.647	1.553	1.223	0.977	1.485	0.777	0.734	1.732	0.739	1.746	1.103	1.09
Melbournevirus	GATC	2.324	0.941	0.84	0.619	1.344	1.083	0.933	1.037	1.018	2.06	1.249	1.858	0.386	0.859	1.092	1.41	0.559	0.685	0.459	1.125	1.375	4.942	1.06	1.057	1.219	0.867	0.691	1.209	1.302	0.525	0.912	0.256	0.572	0.516	0.999	0.941	1.377	0.379	0.987	1.63	2.098	0.879	2.351	0.685
Melbournevirus	GATC	NA	NA	NA	NA	NA	NA	NA	NA	NA	NA	NA	NA	NA	NA	NA	NA	NA	NA	NA	NA	NA	NA	NA	NA	NA	NA	NA	NA	NA	NA	NA	NA	NA	NA	NA	NA	NA	NA	NA	NA	NA	NA	NA	NA
Melbournevirus	GATC	NA	NA	NA	NA	NA	NA	NA	NA	NA	NA	NA	NA	NA	NA	NA	NA	NA	NA	NA	NA	NA	NA	NA	NA	NA	NA	NA	NA	NA	NA	NA	NA	NA	NA	NA	NA	NA	NA	NA	NA	NA	NA	NA	NA
Melbournevirus	GATC	0.873	1.234	1.303	1.689	0.933	0.526	1.308	0.712	2.106	2.401	1.396	0.758	1.149	1.176	0.622	1.552	1.022	0.447	1.072	2.665	2.2	7.036	0.837	1.883	0.921	1.611	1.132	0.782	1.592	1.067	1.505	1.302	1.015	1.11	0.995	2.633	0.891	0.745	0.694	2.079	1.674	1.089	0.805	1.603
Melbournevirus	GATC	0.487	0.606	0.544	0.515	0.533	0.702	0.604	1.322	1.958	1.716	0.87	1.964	1	0.911	1.284	1.362	0.973	0.591	1.122	0.889	1.407	4.968	8.188	1.17	2.36	1.468	1.377	3.14	1.073	0.983	0.451	0.455	0.976	0.826	0.821	1.043	1.618	0.974	0.77	1.384	1.601	1.437	1.436	1.387
Melbournevirus	GATC	1.218	1.411	1.096	0.627	0.92	1.308	1.114	1.385	0.674	2.969	1.188	1.509	1.993	1.405	0.708	0.689	1.657	0.943	2.114	1.29	0.369	4.731	1.754	1.019	1.175	2.341	2.233	0.692	0.801	1.021	0.506	2.935	1.542	1.018	1.113	1.49	0.435	0.79	0.825	1.215	1.37	1.566	1.369	0.528
Melbournevirus	GATC	NA	NA	NA	NA	NA	NA	NA	NA	NA	NA	NA	NA	NA	NA	NA	NA	NA	NA	NA	NA	NA	NA	NA	NA	NA	NA	NA	NA	NA	NA	NA	NA	NA	NA	NA	NA	NA	NA	NA	NA	NA	NA	NA	NA
Melbournevirus	GATC	0.823	0.198	0.638	1.156	1.417	NA	0.441	1.588	1.055	0.515	0.287	NA	0.807	1.671	0.425	1.098	0.972	1.372	1.642	0.225	NA	3.827	0.023	0.389	0.316	0.573	1.926	0.684	0.258	0.306	0.219	1.66	1.333	1.054	1.827	0.506	0.765	0.86	0.553	1.501	0.616	1.44	0.923	0.484
Melbournevirus	GATC	0.549	1.711	1.292	0.462	1.41	0.803	0.489	1.078	3.461	0.757	1.019	0.547	1.381	1.199	0.447	0.678	4.553	1.811	0.494	0.962	6.4	NA	4.952	1.372	0.399	0.323	1.166	0.786	0.427	1.378	0.584	0.646	0.802	0.693	1.379	0.295	0.366	0.646	0.931	0.737	1.398	0.223	0.497	1.128
Melbournevirus	GATC	1.265	1.055	0.916	0.689	0.643	1.033	1.849	0.983	0.659	1.128	1.725	0.407	1.601	1.623	1.323	0.89	1.808	1.234	2.118	0.468	1.19	4.586	0.874	1.58	0.915	0.245	1.292	0.201	1.661	0.642	0.918	0.968	0.937	2.33	1.282	0.704	1.275	1.131	0.922	0.925	0.855	0.875	0.264	0.455
Melbournevirus	GATC	0.521	1.363	0.639	1.435	4.24	2.462	0.56	0.249	0.623	0.854	0.785	0.561	1.667	0.803	0.77	0.379	1.088	4.437	1.785	0.391	0.77	2.455	0.533	0.456	0.631	0.926	1.219	3.882	0.945	1.353	1.14	0.659	1.16	3.021	0.395	0.839	0.689	1.339	0.806	1.496	0.429	0.587	0.931	1.735
Melbournevirus	GATC	NA	NA	NA	NA	NA	NA	NA	NA	NA	NA	NA	NA	NA	NA	NA	NA	NA	NA	NA	NA	NA	NA	NA	NA	NA	NA	NA	NA	NA	NA	NA	NA	NA	NA	NA	NA	NA	NA	NA	NA	NA	NA	NA	NA
Melbournevirus	GATC	NA	NA	NA	NA	NA	NA	NA	NA	NA	NA	NA	NA	NA	NA	NA	NA	NA	NA	NA	NA	NA	NA	NA	NA	NA	NA	NA	NA	NA	NA	NA	NA	NA	NA	NA	NA	NA	NA	NA	NA	NA	NA	NA	NA
Melbournevirus	GATC	NA	NA	NA	NA	NA	NA	NA	NA	NA	NA	NA	NA	NA	NA	NA	NA	NA	NA	NA	NA	NA	NA	NA	NA	NA	NA	NA	NA	NA	NA	NA	NA	NA	NA	NA	NA	NA	NA	NA	NA	NA	NA	NA	NA
Melbournevirus	GATC	NA	NA	NA	NA	NA	NA	NA	NA	NA	NA	NA	NA	NA	NA	NA	NA	NA	NA	NA	NA	NA	NA	NA	NA	NA	NA	NA	NA	NA	NA	NA	NA	NA	NA	NA	NA	NA	NA	NA	NA	NA	NA	NA	NA
Melbournevirus	GATC	7.592	2.346	NA	NA	NA	NA	NA	NA	NA	NA	NA	NA	NA	NA	NA	NA	NA	NA	NA	NA	NA	NA	NA	NA	NA	NA	NA	NA	NA	NA	NA	NA	NA	NA	NA	NA	NA	NA	NA	NA	NA	NA	NA	NA
Melbournevirus	GATC	0.852	0.846	0.732	2.242	0.336	0.826	0.755	0.499	2.51	1.43	0.353	1.276	0.965	2.203	1.094	0.724	1.072	0.891	0.828	2.124	0.783	5.071	3.332	1.184	0.721	0.547	0.691	0.874	0.973	0.907	2.004	0.938	1.29	1.126	0.916	0.802	0.908	0.786	0.704	0.865	7.592	2.346	NA	NA
Melbournevirus	GATC	NA	NA	NA	NA	NA	NA	NA	NA	NA	NA	NA	NA	NA	NA	NA	NA	NA	NA	NA	NA	NA	NA	NA	NA	NA	NA	NA	NA	NA	NA	NA	NA	NA	NA	NA	NA	NA	NA	NA	NA	NA	NA	NA	NA
Melbournevirus	GATC	NA	NA	NA	NA	NA	NA	NA	NA	NA	NA	NA	NA	NA	NA	NA	NA	NA	NA	NA	NA	NA	NA	NA	NA	NA	NA	NA	NA	NA	NA	NA	NA	NA	NA	NA	NA	NA	NA	NA	NA	NA	NA	NA	NA
Melbournevirus	GATC	NA	NA	NA	NA	NA	NA	NA	NA	NA	NA	NA	NA	NA	NA	NA	NA	NA	NA	NA	NA	NA	NA	NA	NA	NA	NA	NA	NA	NA	NA	NA	NA	NA	NA	NA	NA	NA	NA	NA	NA	NA	NA	NA	NA
Melbournevirus	GATC	NA	NA	NA	NA	NA	NA	NA	NA	NA	NA	NA	NA	NA	NA	NA	NA	NA	NA	NA	NA	NA	NA	NA	NA	NA	NA	NA	NA	NA	NA	NA	NA	NA	NA	NA	NA	NA	NA	NA	NA	NA	NA	NA	NA
Melbournevirus	GATC	NA	NA	NA	NA	NA	NA	NA	NA	NA	NA	NA	NA	NA	NA	NA	NA	NA	NA	NA	NA	NA	NA	NA	NA	NA	NA	NA	NA	NA	NA	NA	NA	NA	NA	NA	NA	NA	NA	NA	NA	NA	NA	NA	NA
Melbournevirus	GATC	NA	NA	NA	NA	NA	NA	NA	NA	NA	NA	NA	NA	NA	NA	NA	NA	NA	NA	NA	NA	NA	NA	NA	NA	NA	NA	NA	NA	NA	NA	NA	NA	NA	NA	NA	NA	NA	NA	NA	NA	NA	NA	NA	NA
Melbournevirus	GATC	NA	NA	NA	NA	NA	NA	NA	NA	NA	NA	NA	NA	NA	NA	NA	NA	NA	NA	NA	NA	NA	NA	NA	NA	NA	NA	NA	NA	NA	NA	NA	NA	NA	NA	NA	NA	NA	NA	NA	NA	NA	NA	NA	NA
Melbournevirus	GATC	NA	NA	NA	NA	NA	NA	NA	NA	NA	NA	NA	NA	NA	NA	NA	NA	NA	NA	NA	NA	NA	NA	NA	NA	NA	NA	NA	NA	NA	NA	NA	NA	NA	NA	NA	NA	NA	NA	NA	NA	NA	NA	NA	NA
Melbournevirus	GATC	NA	NA	NA	NA	NA	NA	NA	NA	NA	NA	NA	NA	NA	NA	NA	NA	NA	NA	NA	NA	NA	NA	NA	NA	NA	NA	NA	NA	NA	NA	NA	NA	NA	NA	NA	NA	NA	NA	NA	NA	NA	NA	NA	NA
Melbournevirus	GATC	NA	NA	NA	NA	NA	NA	NA	NA	NA	NA	NA	NA	NA	NA	NA	NA	NA	NA	NA	NA	NA	NA	NA	NA	NA	NA	NA	NA	NA	NA	NA	NA	NA	NA	NA	NA	NA	NA	NA	NA	NA	NA	NA	NA
Melbournevirus	GATC	NA	NA	NA	NA	NA	NA	NA	NA	NA	NA	NA	NA	NA	NA	NA	NA	NA	NA	NA	NA	NA	NA	NA	NA	NA	NA	NA	NA	NA	NA	NA	NA	NA	NA	NA	NA	NA	NA	NA	NA	NA	NA	NA	NA
Melbournevirus	GATC	NA	NA	NA	NA	NA	NA	NA	NA	NA	NA	NA	NA	NA	NA	NA	NA	NA	NA	NA	NA	NA	NA	NA	NA	NA	NA	NA	NA	NA	NA	NA	NA	NA	NA	NA	NA	NA	NA	NA	NA	NA	NA	NA	NA
Melbournevirus	GATC	0.525	0.572	0.854	1.186	1.12	1.616	0.617	1.049	3.592	0.192	0.457	1.393	0.633	1.451	0.992	2.425	2.092	0.97	0.722	1.173	0.812	6.12	1.058	0.674	1.436	1.349	0.347	0.92	0.801	0.861	0.328	1.172	0.679	0.888	1.303	0.7	1.428	1.949	1.54	0.418	1.773	0.466	0.9	0.437
Melbournevirus	GATC	1.211	0.441	0.729	1.439	0.568	0.522	2.212	1.389	2.464	0.793	1.953	1.4	0.701	1.402	0.401	0.212	2.34	1.215	1.116	1.243	2.319	3.995	0.894	0.661	1.101	0.9	1.322	0.69	1.076	0.424	0.341	1.716	0.287	0.392	1.07	1.757	0.599	0.832	0.396	0.818	0.554	1.025	1.488	1.987
Melbournevirus	GATC	0.455	1.025	1.474	1.717	1.587	0.998	1.216	NA	0.454	2.647	0.717	1.069	0.387	NA	NA	0.183	1.578	0.462	1.212	0.622	0.65	4.709	0.459	1.526	2.001	0.745	0.762	1.67	0.419	1.169	0.33	0.098	1.047	2.696	0.636	0.689	0.847	0.697	0.806	2.348	0.584	0.271	1.322	1.864
Melbournevirus	GATC	NA	NA	NA	NA	NA	NA	NA	NA	NA	NA	NA	NA	NA	NA	NA	NA	NA	NA	NA	NA	NA	NA	NA	NA	NA	NA	NA	NA	NA	NA	NA	NA	NA	NA	NA	NA	NA	NA	NA	NA	NA	NA	NA	NA
Melbournevirus	GATC	NA	NA	NA	NA	NA	NA	NA	NA	NA	NA	NA	NA	NA	NA	NA	NA	NA	NA	NA	NA	NA	NA	NA	NA	NA	NA	NA	NA	NA	NA	NA	NA	NA	NA	NA	NA	NA	NA	NA	NA	NA	NA	NA	NA
Melbournevirus	GATC	NA	NA	NA	NA	NA	NA	NA	NA	NA	NA	NA	NA	NA	NA	NA	NA	NA	NA	NA	NA	NA	NA	NA	NA	NA	NA	NA	NA	NA	NA	NA	NA	NA	NA	NA	NA	NA	NA	NA	NA	NA	NA	NA	NA
Melbournevirus	GATC	NA	NA	NA	NA	NA	NA	NA	NA	NA	NA	NA	NA	NA	NA	NA	NA	NA	NA	NA	NA	NA	NA	NA	NA	NA	NA	NA	NA	NA	NA	NA	NA	NA	NA	NA	NA	NA	NA	NA	NA	NA	NA	NA	NA
Melbournevirus	GATC	NA	NA	NA	NA	NA	NA	NA	NA	NA	NA	NA	NA	NA	NA	NA	NA	NA	NA	NA	NA	NA	NA	NA	NA	NA	NA	NA	NA	NA	NA	NA	NA	NA	NA	NA	NA	NA	NA	NA	NA	NA	NA	NA	NA
Melbournevirus	GATC	0.832	1.105	1.286	1.608	2.303	0.845	0.446	1.647	0.773	1.523	1.138	1.125	0.609	4.881	8.005	2.041	0.495	1.038	1.396	0.677	1.433	5.968	0.914	2.665	0.54	0.923	0.572	1.18	0.472	1.068	0.368	0.54	1.462	2.988	1.099	0.591	0.605	1.128	0.209	0.742	2.343	1.314	1.006	1.049
Melbournevirus	GATC	1.477	0.963	0.844	0.624	2.343	1.344	0.649	1.015	1.078	1.15	1.04	1.017	0.867	0.957	1.085	0.586	1.262	1.4	1.049	1.369	2.883	7.421	1.873	2.298	1.476	1.114	1.769	1.288	0.854	0.639	1.343	3.011	1.573	0.699	1.034	1.856	1.032	1.385	2.298	0.901	0.494	1.16	0.923	1.655
Melbournevirus	GATC	1.659	1.094	1.017	2.752	0.532	1.618	0.937	0.661	1.807	1.85	1.233	0.951	1.674	0.765	1.064	0.84	1.1	1.758	1.126	0.441	1.017	6.379	6.959	0.742	0.848	1.376	2.16	0.485	0.477	0.495	1.169	0.628	1.579	0.755	2.128	0.567	1.188	0.935	1.723	0.901	1.312	1.475	0.788	0.793
Melbournevirus	GATC	0.336	0.399	0.54	1.688	NA	0.437	2.808	0.532	0.702	1.179	1.365	1.54	NA	1.104	2.03	2.958	3.699	1.914	1.856	0.505	0.465	8.337	1.05	0.871	1.195	0.372	0.728	1.708	1.48	0.545	0.759	0.608	0.633	1.162	1.116	0.962	0.298	1.282	1.146	0.272	0.933	1.297	1.612	0.097
Melbournevirus	GATC	0.375	0.363	2.042	1.44	0.692	1.988	1.102	1.494	0.835	0.716	0.549	0.405	0.738	0.411	1.572	1.478	2.402	1.316	3.512	0.723	1.067	5.201	5.642	1.709	1.559	1.31	0.495	2.36	0.316	0.371	1.026	0.879	0.797	0.244	0.426	0.859	0.479	0.969	1.564	1.405	0.252	0.656	0.817	0.923
Melbournevirus	GATC	0.768	0.51	1.566	0.824	1.407	1.241	0.448	0.521	1.416	0.731	1.257	0.68	1.323	0.744	1.168	0.684	2.609	2.019	2.999	0.374	0.477	3.733	0.58	1.047	0.614	1.694	1.034	1.372	1.461	1.802	1.078	1	3.832	1.41	3.861	0.461	0.449	0.468	0.732	1.014	0.682	0.53	1.427	2.529
Melbournevirus	GATC	0.564	0.888	1.441	0.748	0.851	0.315	0.474	0.617	0.768	0.387	4.793	1.631	1.707	1.301	0.37	1.34	0.74	0.904	1.52	1.308	1.025	2.002	5.95	0.751	2.694	0.852	0.543	1.508	1.249	0.545	0.763	1.66	0.525	1.727	0.808	0.962	0.842	1.601	1.209	0.932	0.982	0.976	0.802	0.185
Melbournevirus	GATC	0.384	0.577	1.561	1.898	1.808	1.503	1.412	1.235	1.185	1.907	2.129	1.421	2.441	1.51	1.631	0.761	1.359	0.885	0.789	1.198	1.464	3.956	2.025	4.434	0.627	4.591	9.429	3.872	1.728	0.649	0.965	0.719	2.471	0.951	0.804	0.373	0.957	0.574	1.76	0.401	0.782	1.143	0.661	1.289
Melbournevirus	GATC	2.233	NA	0.694	1.213	1.04	3.093	1.414	0.177	1.57	0.738	2.219	1.081	0.199	NA	0.196	0.418	0.396	0.624	1.062	0.43	0.987	9.4	0.864	0.51	1.063	1.145	0.731	0.742	1.754	0.962	1.291	0.205	1.458	2.173	1.308	1.013	0.6	0.704	0.431	1.087	1.398	NA	0.214	0.534
Melbournevirus	GATC	NA	NA	NA	NA	NA	NA	NA	NA	NA	NA	NA	NA	NA	NA	NA	NA	NA	NA	NA	NA	NA	NA	NA	NA	NA	NA	NA	NA	NA	NA	NA	NA	NA	NA	NA	NA	NA	NA	NA	NA	NA	NA	NA	NA
Melbournevirus	GATC	NA	NA	NA	NA	NA	NA	NA	NA	NA	NA	NA	NA	NA	NA	NA	NA	NA	NA	NA	NA	NA	NA	NA	NA	NA	NA	NA	NA	NA	NA	NA	NA	NA	NA	NA	NA	NA	NA	NA	NA	NA	NA	NA	NA
Melbournevirus	GATC	NA	NA	NA	NA	NA	NA	NA	NA	NA	NA	NA	NA	NA	NA	NA	NA	NA	NA	NA	NA	NA	NA	NA	NA	NA	NA	NA	NA	NA	NA	NA	NA	NA	NA	NA	NA	NA	NA	NA	NA	NA	NA	NA	NA
Melbournevirus	GATC	0.551	0.442	1.055	0.639	0.422	0.199	1.748	1.894	2.029	0.192	0.702	1.371	1.253	1.029	0.271	1.106	1.009	0.146	1.179	0.379	0.161	10.035	0.55	1.392	0.329	1.295	0.183	2.357	1.493	1.637	NA	0.292	1.493	2.287	5.359	0.523	0.687	NA	NA	1.284	4.625	0.642	NA	6.232
Melbournevirus	GATC	1.275	1.065	1.382	0.301	0.386	0.549	1.713	1.033	0.573	0.437	1.07	0.877	0.861	1.783	2.971	0.192	1.366	3.64	0.373	3.227	4.69	4.149	0.493	1.3	0.258	0.751	1.013	2.172	0.849	0.414	1.362	1.537	NA	0.225	1.378	NA	0.669	0.872	0.374	12.054	NA	1.189	0.965	0.61
Melbournevirus	GATC	1.333	0.883	0.723	1.32	0.75	0.802	0.834	1.436	0.903	1.605	0.906	0.699	0.903	1.577	2.447	2.209	0.979	0.789	1.082	0.735	1.036	5.659	1.236	0.455	1.291	0.663	0.72	1.116	0.529	0.707	0.815	0.894	0.958	1.044	0.784	0.586	1.303	0.703	0.858	1.223	1.028	0.858	0.838	1.327
Melbournevirus	GATC	1.099	0.594	0.555	1.372	0.809	0.99	1.137	1.153	1.244	0.616	0.43	0.489	1.837	0.575	1.322	5.218	1.517	0.693	0.726	0.219	0.361	4.467	1.591	0.929	0.698	0.798	0.598	0.435	1.228	0.602	1.132	0.597	1.328	0.269	1.198	2.16	0.676	1.14	1.539	0.336	0.556	2.061	0.869	0.411
Melbournevirus	GATC	0.423	0.986	1.377	1.787	1.543	0.466	0.937	1.43	0.759	0.886	0.974	3.909	1.061	1.096	2.187	0.635	1.057	0.201	0.664	0.356	0.801	6.202	2.182	1.03	1.136	0.715	0.52	1.644	1.826	0.405	1.485	2.154	0.928	1.428	1.369	1.179	0.253	0.646	0.882	2.113	0.658	1.465	0.821	1.918
Melbournevirus	GATC	1.6	1.464	1.088	0.847	1.46	2.214	0.293	1.027	0.958	0.77	1.507	1.759	0.938	0.582	0.669	1.585	1.399	1.447	0.472	0.631	0.918	8.808	3.234	1.147	1.343	1.297	0.861	1.148	0.846	0.909	1.043	0.679	1.477	1.162	1.385	1.329	1.225	0.931	1.998	1.071	1.068	1.53	0.813	0.432
Melbournevirus	GATC	0.655	0.419	1.52	1.085	0.907	0.669	0.594	0.745	0.685	0.975	1.199	0.905	1.114	2.074	1.526	0.847	0.652	0.751	0.813	0.877	1.295	13.311	1.14	1.041	0.683	0.55	0.777	1.209	0.709	0.693	0.65	1.456	3.024	3.032	0.709	0.724	0.214	1.974	0.8	0.966	2.429	1.654	0.942	0.692
Melbournevirus	GATC	0.856	NA	2.403	2.443	NA	0.853	0.317	1.959	1.126	0.793	0.458	0.661	0.834	0.163	3.1	0.441	2.753	1.872	1.403	0.16	0.654	7.752	0.285	1.705	1.108	0.497	NA	0.339	2.768	0.909	0.092	0.949	0.528	0.549	1.107	NA	NA	1.362	1.025	0.913	1.397	NA	NA	0.879
Melbournevirus	GATC	NA	NA	NA	NA	NA	NA	NA	NA	NA	NA	NA	NA	NA	NA	NA	NA	NA	NA	NA	NA	NA	NA	NA	NA	NA	NA	NA	NA	NA	NA	NA	NA	NA	NA	NA	NA	NA	NA	NA	NA	NA	NA	NA	NA
Melbournevirus	GATC	NA	NA	NA	NA	NA	NA	NA	NA	NA	NA	NA	NA	NA	NA	NA	NA	NA	NA	NA	NA	NA	NA	NA	NA	NA	NA	NA	NA	NA	NA	NA	NA	NA	NA	NA	NA	NA	NA	NA	NA	NA	NA	NA	NA
Melbournevirus	GATC	NA	NA	NA	NA	NA	NA	NA	NA	NA	NA	NA	NA	NA	NA	NA	NA	NA	NA	NA	NA	NA	NA	NA	NA	NA	NA	NA	NA	NA	NA	NA	NA	NA	NA	NA	NA	NA	NA	NA	NA	NA	NA	NA	NA
Melbournevirus	GATC	0.592	0.975	0.604	0.569	0.996	0.52	2.504	1.795	0.938	1.175	1.118	0.628	0.74	3.108	1.723	0.113	2.087	2.875	NA	1	1.047	4.947	1.397	0.952	0.705	0.62	0.648	NA	2.797	0.993	NA	NA	1.43	1.611	1.233	0.258	0.736	0.815	NA	2.274	0.499	1.795	0.338	0.741
Melbournevirus	GATC	NA	2.038	4.056	1.475	1.271	1.238	1.128	0.382	1.015	1.467	0.603	0.805	1.418	0.734	1.046	0.727	0.525	1.524	0.921	0.248	0.726	5.077	NA	1.07	NA	1.116	0.093	1.053	0.809	0.427	0.436	0.407	1.132	0.372	0.633	1.093	0.263	0.753	1.364	1.235	5.671	0.833	2.188	0.798
Melbournevirus	GATC	0.964	1.191	3.065	1.637	1.154	0.547	1.126	1.07	0.649	1.058	1.918	0.227	0.289	0.593	1.141	4.421	4.6	0.875	1.47	1.825	0.807	7.362	0.6	1.183	0.917	0.772	1.05	1.456	1.067	0.78	1.385	0.317	0.841	1.007	1.125	0.752	2.942	0.721	0.871	1.397	0.762	0.362	0.815	2.763
Melbournevirus	GATC	0.91	1.255	0.555	0.341	0.878	0.484	0.964	1.191	3.065	1.637	1.154	0.547	1.126	1.07	0.649	1.058	1.918	0.227	0.289	0.593	1.141	4.421	4.6	0.875	1.47	1.825	0.807	7.362	0.6	1.183	0.917	0.772	1.05	1.456	1.067	0.78	1.385	0.317	0.841	1.007	1.125	0.752	2.942	0.721
Melbournevirus	GATC	0.827	0.323	1.324	0.62	0.72	4.168	1.049	0.938	0.484	1.007	0.556	2.042	1.055	1.42	2.327	0.445	3.585	1.112	0.411	0.419	0.574	6.021	NA	1.34	NA	NA	0.24	0.742	NA	0.51	1.136	0.046	1.086	0.217	1.201	0.51	1.43	1.039	0.422	1.044	0.637	0.471	1.757	0.835
Melbournevirus	GATC	0.859	0.588	2.519	1.001	1.874	NA	0.762	0.556	1.186	1.106	NA	1.46	0.812	1.844	0.475	1.133	NA	0.649	0.767	0.163	1.685	5.142	0.524	2.437	1.457	1.085	0.735	6.308	0.945	1.64	0.72	0.814	0.83	0.634	0.611	1.548	1.232	0.672	0.167	0.48	NA	0.344	0.806	NA
Melbournevirus	GATC	0.864	0.711	2.054	1.543	0.378	1.09	0.582	0.529	1.653	0.749	1.068	0.974	0.622	0.686	1.145	0.938	0.633	0.923	1.313	1.108	1.57	2.811	1.428	1.067	0.624	0.971	1.39	0.993	1.004	1.204	0.555	0.547	2.052	1.999	1.174	1.612	0.611	1.101	0.142	0.64	1.383	1.807	0.866	0.894
Melbournevirus	GATC	NA	NA	NA	NA	NA	NA	NA	NA	NA	NA	NA	NA	NA	NA	NA	NA	NA	NA	NA	NA	NA	NA	NA	NA	NA	NA	NA	NA	NA	NA	NA	NA	NA	NA	NA	NA	NA	NA	NA	NA	NA	NA	NA	NA
Melbournevirus	GATC	NA	NA	NA	NA	NA	NA	NA	NA	NA	NA	NA	NA	NA	NA	NA	NA	NA	NA	NA	NA	NA	NA	NA	NA	NA	NA	NA	NA	NA	NA	NA	NA	NA	NA	NA	NA	NA	NA	NA	NA	NA	NA	NA	NA
Melbournevirus	GATC	NA	NA	NA	NA	NA	NA	NA	NA	NA	NA	NA	NA	NA	NA	NA	NA	NA	NA	NA	NA	NA	NA	NA	NA	NA	NA	NA	NA	NA	NA	NA	NA	NA	NA	NA	NA	NA	NA	NA	NA	NA	NA	NA	NA
Melbournevirus	GATC	0.832	0.169	0.685	0.343	1.36	1.88	0.435	NA	NA	0.694	1.151	0.746	0.679	1.764	0.99	1.017	NA	0	0.762	1.126	0.516	3.981	0.432	1.402	1.13	2.979	1.662	1.022	0.545	1.096	1.405	1.12	0.216	0.567	1.143	0.921	0.576	1.717	1.55	1.726	0.719	NA	0.595	0.732
Melbournevirus	GATC	0.401	1.806	1.224	2.226	1.421	2.398	0.436	0.574	0.783	2.224	1.219	1.06	1.06	0.95	0.969	0.478	0.767	0.917	4.053	0.677	2.996	2.618	0.549	1.276	1.284	0.814	0.957	0.862	1.165	0.449	0.991	1.356	1.526	1.189	0.758	1.761	0.558	0.515	0.38	0.716	1.314	0.567	1.263	1.379
Melbournevirus	GATC	NA	NA	NA	NA	NA	NA	NA	NA	NA	NA	NA	NA	NA	NA	NA	NA	NA	NA	NA	NA	NA	NA	NA	NA	NA	NA	NA	NA	NA	NA	NA	NA	NA	NA	NA	NA	NA	NA	NA	NA	NA	NA	NA	NA
Melbournevirus	GATC	0.877	0.955	0.993	1.2	1.758	0.865	0.821	1.152	1.436	0.581	0.643	0.77	0.756	0.514	1.17	0.358	3.728	1.692	0.781	1.871	0.826	7.173	0.865	0.375	0.584	0.972	0.715	1.091	0.726	1.422	0.73	0.43	0.91	0.403	1.107	0.654	1.945	0.82	0.693	0.891	1.166	1.034	1.318	1.178
Melbournevirus	GATC	0.745	0.581	0.823	0.888	0.997	0.506	0.451	0.949	2.269	1.583	0.501	0.518	0.944	0.835	0.427	0.797	2.451	1.303	2.036	0.367	0.931	1.986	1.975	0.305	1.04	1.716	1.286	1.871	0.985	0.992	1.769	0.766	2.04	1.521	0.999	2.318	1.974	0.629	1.188	0.607	0.792	4.414	0.649	0.571
Melbournevirus	GATC	0.635	0.649	1.056	2.872	1.031	0.534	0.769	1.185	1.552	0.959	1.67	0.84	1.176	0.565	0.834	0.309	3.308	0.628	0.422	0.132	4.988	0.696	1.855	NA	0.526	0.938	0.822	1.89	0.545	2.067	2.215	0.86	0.477	1.073	0.963	0.831	0.796	1.191	1.118	0.85	0.784	1.048	0.648	1.377
Melbournevirus	GATC	0.458	0.693	0.417	0.751	0.772	0.99	1.248	0.477	0.663	0.407	1.129	1.717	0.798	0.501	0.805	2.035	2.634	0.719	1.002	0.649	0.809	19.026	0.55	0.958	1.24	1.107	1.371	0.814	2.394	2.202	3.433	1.404	0.998	1.602	1.468	1.27	1.595	1.678	2.269	1.691	1.015	1.154	1.005	1.726
Melbournevirus	GATC	0.47	0.965	1.233	1.214	0.504	1.781	1.127	2.874	1.094	2.069	0.91	1.095	1.225	0.498	0.406	1.655	0.426	1.395	0.833	0.592	0.668	21.675	1.39	1.001	1.736	2.282	0.556	1.489	1.458	1.507	0.781	1.028	0.74	0.566	0.877	1.001	1.449	0.815	0.764	1.684	3.193	1.107	0.465	1.13
Melbournevirus	GATC	2.331	2.311	1.185	1.443	1.262	1.089	0.449	0.589	0.947	2.132	1.193	0.646	1.057	1.018	0.839	0.736	0.95	0.938	1.244	0.838	1.788	7.271	0.865	0.723	0.92	0.721	0.393	1.411	1.192	0.381	0.633	1.251	1.488	2.057	0.551	0.95	1.286	0.86	0.845	1.02	1.537	1.565	0.711	0.781
Melbournevirus	GATC	2.623	1.023	1.563	2.612	0.731	2.631	0.815	0.67	1.443	1.46	0.66	0.501	0.977	1.138	0.81	1.374	0.981	0.69	0.753	0.882	0.818	4.593	1.679	0.346	1.156	1.359	2.226	2.027	1.345	1.606	1.007	0.88	1.438	0.925	1.092	0.605	0.915	0.39	1.443	0.842	1.008	1.414	0.95	1.634
Melbournevirus	GATC	1.163	0.999	0.626	0.676	1.416	2.768	0.623	0.912	0.587	4.278	0.667	0.571	2.949	1.465	0.512	0.373	3.575	0.856	0.378	1.374	1.167	4.813	4.527	0.216	1.725	1.254	0.92	1.105	1.727	0.86	0.899	3.129	0.094	1.65	0.252	0.972	0.475	0.313	2.241	0.226	0.582	1.709	0.876	0.84
Melbournevirus	GATC	1.272	1.553	0.665	1.595	1.872	5.516	2.64	0.839	1.475	1.095	0.786	1.172	0.682	1.401	1.271	0.361	1.554	1.064	1.415	0.492	0.478	1.588	1.148	0.99	1.46	1.589	1.052	2.155	1.362	1.98	1.074	0.574	1.429	0.589	1.885	NA	0.848	0.912	1.01	0.694	0.823	1.01	0.581	1.899
Melbournevirus	GATC	NA	NA	NA	NA	NA	NA	NA	NA	NA	NA	NA	NA	NA	NA	NA	NA	NA	NA	NA	NA	NA	NA	NA	NA	NA	NA	NA	NA	NA	NA	NA	0.186	1.588	0.674	0.435	0.547	0.439	1.28	0.783	NA	1.033	0.952	1.662	0.774
Melbournevirus	GATC	NA	NA	NA	NA	NA	NA	NA	NA	NA	NA	NA	NA	NA	NA	NA	NA	NA	NA	NA	NA	NA	NA	NA	NA	NA	NA	NA	NA	NA	NA	NA	NA	NA	NA	NA	NA	NA	NA	NA	NA	NA	NA	NA	NA
Melbournevirus	GATC	NA	NA	NA	NA	NA	NA	NA	NA	NA	NA	NA	NA	NA	NA	NA	NA	NA	NA	NA	NA	NA	NA	NA	NA	NA	NA	NA	NA	NA	NA	NA	NA	NA	NA	NA	NA	NA	NA	NA	NA	NA	NA	NA	NA
Melbournevirus	GATC	1.425	1.114	2.159	2.181	0.95	1.235	NA	1.762	0.974	0.767	0.981	0.3	1.786	0.308	1.4	0.692	3.192	1.018	1.395	0.611	5.806	2.405	1.614	0.758	1.647	0.586	1.333	1.345	3.05	1.286	0.743	0.534	0.436	1.023	0.377	0.628	0.333	1.242	0.989	1.399	0.872	1.305	0.899	2.016
Melbournevirus	GATC	0.387	1.517	1.436	0.972	2.314	0.976	NA	1.621	1.24	1.155	1.38	0.908	0.479	0.645	1.538	3.874	2.088	5.604	NA	1.085	NA	6.508	0.806	1.628	0.881	1.167	0.158	4.011	5.57	0.683	0.913	0.601	0.915	1.846	1.786	NA	NA	NA	0.371	0.993	0.501	0.284	NA	NA
Melbournevirus	GATC	0.328	0.341	1.365	1.94	0.868	0.823	0.765	2.373	1.037	2.292	1.519	1.793	1.027	0.362	2.956	1.033	1.785	0.819	1.202	0.501	1.063	7.843	0.866	0.902	1.104	0.703	1.276	1.288	0.602	0.859	0.607	0.573	0.824	1.292	1.822	0.599	1.592	1.79	1.719	0.768	0.552	0.769	0.753	0.672
Melbournevirus	GATC	0.73	0.801	2.068	0.647	0.262	1.496	0.718	NA	1.317	1.079	2.297	1.471	1.32	4.197	0.503	2.363	1.353	2.518	0.22	0.772	0.784	7.058	1.37	0.612	1.015	1.934	1.559	1.007	0.729	0.539	3.362	0.397	3.116	0.789	1.093	1.276	1.386	1.674	1.23	0.992	0.927	3.162	0.502	0.583
Melbournevirus	GATC	1.167	0.537	1.123	0.412	0.584	0.206	1.43	1.498	1.47	1.093	0.618	1.853	1	0.94	1.097	3.832	1.906	0.521	1.764	0.823	3.256	NA	NA	2.95	1.043	0.307	0.997	0.715	0.507	1.384	0.543	1.523	3.536	0.378	0.456	0.543	0.676	0.85	0.594	1.52	0.969	1.241	0.901	2.691
Melbournevirus	GATC	0.739	1.016	1.349	1.136	0.347	0.995	1.357	1.175	0.677	0.774	1.003	0.791	0.867	1.817	0.431	0.926	1.096	1.18	2.115	0.851	1.103	4.592	0.618	1.893	0.442	0.587	0.06	1.464	0.406	0.503	0.794	0.982	1.215	0.698	0.886	2.123	0.608	0.723	0.993	0.441	0.34	1.417	1.688	2.646
Melbournevirus	GATC	1.622	0.539	0.758	0.676	1.857	0.779	0.68	1.527	0.978	0.906	1.308	1.394	0.678	0.783	1.558	0.485	2.969	1.067	1.722	0.623	3.627	3.28	1.786	0.8	0.711	0.131	1.466	0.891	0.712	1.848	1.814	0.371	1.485	1.673	0.277	0.937	0.833	0.978	2.678	1.357	1.212	1.426	0.861	1.657
Melbournevirus	GATC	0.87	3.478	3.865	0.546	0.487	1.825	2.258	NA	0.29	0.26	1.604	0.819	0.95	NA	0.673	0.929	2.675	2.248	0.397	0.606	0.427	1.151	1.887	0.671	0.656	0.939	2.504	0.807	1.473	0.274	1.129	1.469	0.865	1.186	0.195	0.21	0.333	0.282	0.617	3.179	NA	1.538	1.176	0.799
Melbournevirus	GATC	NA	NA	NA	NA	NA	NA	NA	NA	NA	NA	NA	NA	NA	NA	NA	NA	NA	NA	NA	NA	NA	NA	NA	NA	NA	NA	NA	NA	NA	NA	NA	NA	NA	NA	NA	NA	NA	NA	NA	NA	NA	NA	NA	NA
Melbournevirus	GATC	NA	NA	NA	NA	NA	NA	NA	NA	NA	NA	NA	NA	NA	NA	NA	NA	NA	NA	NA	NA	NA	NA	NA	NA	NA	NA	NA	NA	NA	NA	NA	NA	NA	NA	NA	NA	NA	NA	NA	NA	NA	NA	NA	NA
Melbournevirus	GATC	NA	NA	NA	NA	NA	NA	NA	NA	NA	NA	NA	NA	NA	NA	NA	NA	NA	NA	NA	NA	NA	NA	NA	NA	NA	NA	NA	NA	NA	NA	NA	NA	NA	NA	NA	NA	NA	NA	NA	NA	NA	NA	NA	NA
Melbournevirus	GATC	NA	NA	NA	NA	NA	NA	NA	NA	NA	NA	NA	NA	NA	NA	NA	NA	NA	NA	NA	NA	NA	NA	NA	NA	NA	NA	NA	NA	NA	NA	NA	NA	NA	NA	NA	NA	NA	NA	NA	NA	NA	NA	NA	NA
Melbournevirus	GATC	NA	NA	NA	NA	NA	NA	NA	NA	NA	NA	NA	NA	NA	NA	NA	NA	NA	NA	NA	NA	NA	NA	NA	NA	NA	NA	NA	NA	NA	NA	NA	NA	NA	NA	NA	NA	NA	NA	NA	NA	NA	NA	NA	NA
Melbournevirus	GATC	1.727	1.275	2.281	1.005	0.574	1.319	0.835	0.525	1.179	1.16	0.965	0.558	1.107	0.883	0.663	1.305	1.127	1.154	1.213	0.505	2.032	7.692	1.055	0.93	1.253	1.436	1.044	0.933	0.861	0.446	0.553	0.583	1.065	0.809	1.026	1.402	1.397	0.735	1.232	1.442	1.412	0.974	0.783	1.607
Melbournevirus	GATC	2.135	1.836	0.682	0.835	0.542	0.799	0.962	0.745	1.71	0.806	1.11	1.287	0.913	0.697	0.784	0.78	1.335	0.461	0.795	0.662	1.382	4.023	2.519	0.732	0.753	1.435	2.422	2.713	2.799	0.711	2.517	0.766	0.833	1.072	2.748	0.606	2.234	0.591	0.69	1.006	1.418	0.884	0.576	0.315
Melbournevirus	GATC	0.861	1.347	0.784	1.138	0.607	0.843	0.754	1.632	1.202	0.653	1.352	1.038	1.009	1.229	1.11	0.512	1.849	0.826	1.234	0.986	0.67	5.648	0.502	0.804	1.458	1.031	0.97	0.918	0.538	0.867	1.64	1.134	0.907	0.915	1.266	1.195	0.769	0.695	0.669	0.703	1.154	1.272	1.009	0.758
Melbournevirus	GATC	0.387	1.296	0.408	1.37	0.55	3.217	1.41	2.317	0.98	0.761	0.706	1.694	1.1	1.074	1.152	0.945	2.561	1.566	1.899	0.8	1.718	4.139	0.853	1.066	1.317	0.896	0.687	2.344	0.796	0.975	1.009	0.609	1.017	0.51	1.23	0.607	0.952	1.163	0.924	1.97	1.582	1.483	0.763	0.529
Melbournevirus	GATC	0.81	1.127	1.122	0.686	1.092	1.443	0.372	1.422	1.359	0.649	1.451	1.771	0.575	1.697	0.867	0.901	0.806	0.318	0.916	0.766	0.737	7.967	0.797	0.794	0.538	1.051	0.828	1.508	0.391	2.858	0.6	0.862	0.56	0.517	1.96	2.661	2.937	0.485	2.499	0.795	0.918	1.173	0.547	2.304
Melbournevirus	GATC	0.852	0.495	0.828	1.314	1.899	1.477	1.766	1.268	1.845	0.935	0.47	1.688	0.443	1.287	0.795	0.517	0.917	0.495	1.069	0.408	0.898	5.335	1.452	1.002	0.399	0.658	1.318	0.721	0.27	0.51	1.47	1.798	1.153	0.381	1.043	0.868	0.612	0.775	0.481	1.379	1.146	1.068	0.998	1.066
Melbournevirus	GATC	NA	NA	NA	NA	NA	NA	NA	NA	NA	NA	NA	NA	NA	NA	NA	NA	NA	NA	NA	NA	NA	NA	NA	NA	NA	NA	NA	NA	NA	NA	NA	NA	NA	NA	NA	NA	NA	NA	NA	NA	NA	NA	NA	NA
Melbournevirus	GATC	NA	NA	NA	NA	NA	NA	NA	NA	NA	NA	NA	NA	NA	NA	NA	NA	NA	NA	NA	NA	NA	NA	NA	NA	NA	NA	NA	NA	NA	NA	NA	NA	NA	NA	NA	NA	NA	NA	NA	NA	NA	NA	NA	NA
Melbournevirus	GATC	NA	NA	NA	NA	NA	NA	NA	NA	NA	NA	NA	NA	NA	NA	NA	NA	NA	NA	NA	NA	NA	NA	NA	NA	NA	NA	NA	NA	NA	NA	NA	NA	NA	NA	NA	NA	NA	NA	NA	NA	NA	NA	NA	NA
Melbournevirus	GATC	0.659	0.399	1.33	0.939	0.921	1.356	0.964	1.188	0.716	0.564	0.917	0.364	0.783	1.832	0.591	1.208	1.02	1.21	1.332	0.151	1.384	5.915	0.551	0.805	0.52	0.61	0.476	1.129	2.017	0.584	0.77	0.611	1.157	1.345	1.073	0.963	0.635	0.38	1.017	0.444	0.327	0.918	1.468	1.696
Melbournevirus	GATC	0.767	3.353	1.694	0.566	1.115	0.893	0.816	0.287	1.788	1.25	1.179	0.866	1.643	1.871	0.897	0.91	1.427	1.507	1.31	0.564	0.688	7.182	0.131	2.2	1.478	1.672	0.868	0.532	0.666	0.911	0.753	0.756	1.148	2.679	0.99	1.096	2.776	0.822	0.998	1.346	4.356	0.906	0.943	1.166
Melbournevirus	GATC	1.497	0.785	1.896	NA	0.525	0.834	NA	0.683	0.596	0.811	2.057	1.144	0.995	0.808	2.664	0.46	0.583	0.908	0.141	1.145	1.54	1.3	0.605	1.713	2.231	0.614	0.556	0.805	1.647	0.571	0.556	0.866	0.811	1.316	1.562	0.875	0.532	1.032	0.192	0.318	1.999	1.44	0.767	0.334
Melbournevirus	GATC	1.307	0.795	0.899	0.654	1.124	0.872	0.595	1.915	0.927	1.094	0.397	0.514	0.675	1.337	0.996	0.91	7.135	1.239	1.65	0.852	0.783	3.963	1.147	0.93	0.992	0.987	2.068	1.306	1.727	2.073	3.233	1.472	0.321	NA	1.051	0.562	0.312	0.716	1.703	1.408	1.113	1.212	0.195	1.246
Melbournevirus	GATC	0.982	0.941	0.964	0.866	0.33	1.347	0.805	1.193	2.155	0.929	0.875	0.89	1.793	0.738	0.843	0.758	0.827	0.954	2.144	0.688	0.783	6.114	0.262	0.864	1.266	2.018	0.735	1.639	0.604	1.178	0.482	1.416	1.837	1.491	1.932	0.976	0.659	0.435	1.704	1.328	0.517	0.409	1.602	1.67
Melbournevirus	GATC	NA	NA	NA	NA	NA	NA	NA	NA	NA	NA	NA	NA	NA	NA	NA	NA	NA	NA	NA	NA	NA	NA	NA	NA	NA	NA	NA	NA	NA	NA	NA	NA	NA	NA	NA	NA	NA	NA	NA	NA	NA	NA	NA	NA
Melbournevirus	GATC	NA	NA	NA	NA	NA	NA	NA	NA	NA	NA	NA	NA	NA	NA	NA	NA	NA	NA	NA	NA	NA	NA	NA	NA	NA	NA	NA	NA	NA	NA	NA	NA	NA	NA	NA	NA	NA	NA	NA	NA	NA	NA	NA	NA
Melbournevirus	GATC	NA	NA	NA	NA	NA	NA	NA	NA	NA	NA	NA	NA	NA	NA	NA	NA	NA	NA	NA	NA	NA	NA	NA	NA	NA	NA	NA	NA	NA	NA	NA	NA	NA	NA	NA	NA	NA	NA	NA	NA	NA	NA	NA	NA
Melbournevirus	GATC	0.289	1.144	0.723	0.313	1.289	0.939	NA	1.905	1.321	0.662	0.589	NA	0.5	0.933	3.355	2.33	1.671	0.335	1.714	0.961	NA	3.209	0.206	1.386	0.98	0.945	NA	NA	0.705	0.316	0.677	0.761	2.488	1.126	0.914	2.806	2.592	NA	0.654	0.482	0.67	3.755	0.556	NA
Melbournevirus	GATC	3.44	0.856	1.014	1.085	0.859	0.572	1.71	0.744	0.786	0.534	1.316	0.352	0.595	1.084	2.35	0.748	2.108	1.559	0.484	0.597	0.887	1.825	0.905	1.011	0.484	1.005	1.097	0.827	1.612	1.238	2.228	0.911	0.91	1.526	0.421	0.956	0.366	0.625	0.301	0.943	4.028	1.52	0.797	0.816
Melbournevirus	GATC	0.792	1.154	0.943	1.316	1.974	0.995	1.614	2.148	0.746	1.007	1.774	0.667	0.94	1.23	1.219	0.536	1.101	1.084	1.011	0.576	0.446	3.379	0.66	1.284	0.669	1.079	0.549	1.014	0.457	1.02	0.478	0.833	1.124	0.829	0.881	1.308	0.733	2.067	1.507	1.625	1.929	1.099	0.83	0.583
Melbournevirus	GATC	1.217	0.751	0.674	0.879	1.1	1.385	0.59	1.706	0.743	1.228	0.866	2.28	0.876	0.966	0.305	1.416	1.131	1.224	2.721	0.732	0.439	5.729	0.54	1.934	0.993	0.566	1.068	0.336	0.979	0.766	1.438	2.305	0.997	1.317	2.314	0.505	0.785	0.826	0.691	0.859	1.29	1.843	1.091	1.849
Melbournevirus	GATC	1.647	0.711	0.883	0.66	0.619	0.484	1.737	0.466	1.673	0.83	0.719	0.458	1.107	0.808	0.242	3.198	1.318	0.386	1.172	0.486	1.3	2.157	1.006	0.6	0.764	0.791	0.585	0.605	1.758	1.064	0.68	0.799	2.017	1.061	0.594	0.318	1.684	0.735	0.884	0.444	0.98	0.759	0.575	0.736
Melbournevirus	GATC	1.241	1.881	1.103	0.905	2.797	1.52	0.886	0.496	1.117	0.848	0.829	0.951	1.924	0.653	1.526	0.9	1.217	0.67	1.33	0.481	1.641	5.567	0.994	0.669	0.669	1.348	1.207	1.102	1.881	0.667	0.854	0.858	0.696	0.778	1.684	1.494	1.087	1.271	0.596	1.473	1.309	0.523	0.663	1.486
Melbournevirus	GATC	0.742	1.246	1.181	1.406	0.499	1.069	1.252	0.897	1.427	1.565	1.331	1.522	2.033	0.861	0.661	0.783	0.88	0.894	1.874	0.462	0.41	4.194	3.207	1.229	1.015	0.671	0.779	0.68	1.528	1.368	1.766	0.808	1.233	0.791	0.963	0.565	0.819	0.765	0.853	1.24	0.956	0.608	1.184	1.329
Melbournevirus	GATC	0.742	1.731	0.667	1.553	1.865	0.534	1.189	1.274	1.321	0.739	0.512	0.931	0.963	1.276	1.464	0.672	2.285	0.845	0.654	1.051	0.81	2.549	5.067	0.944	1.27	0.829	1.268	0.57	0.519	0.628	0.991	0.731	0.618	1.256	0.565	1.711	0.959	0.674	0.638	1.31	2.526	0.927	0.275	0.722
Melbournevirus	GATC	0.742	0.727	0.943	NA	1.079	1.008	1.534	0.656	0.298	0.614	2.66	1.365	0.487	1.393	0.488	2.501	NA	1.657	NA	0.537	0.549	5.224	1.188	0.546	1.198	1.088	1.957	1.908	0.993	0.552	1.673	0.709	0.374	0.333	1.81	0.958	2.189	0.633	0.249	1.895	1.298	0.901	0.375	1.203
Melbournevirus	GATC	1.072	1.204	0.555	1.724	1.05	1.125	1.549	0.642	0.89	0.723	2.642	0.753	1.061	0.74	0.55	1.141	0.649	0.398	1.083	0.384	0.837	10.003	0.869	0.881	0.684	0.834	1.92	0.462	0.719	0.91	1.34	1.216	0.708	1.344	1.112	0.773	2.121	2.347	0.989	1.043	1.693	0.739	0.498	0.538
Melbournevirus	GATC	1.059	1.691	0.678	1.157	2.049	0.567	1.377	1.311	0.972	1.133	0.718	0.774	1.528	0.954	1.168	0.649	2.327	1.267	0.996	0.573	0.636	4.985	3.513	1.473	0.619	1.455	0.568	0.699	1.076	0.495	0.573	0.852	1.299	2.124	0.989	0.853	0.723	0.85	1.124	0.803	1.698	1.287	0.981	1.278
Melbournevirus	GATC	0.819	1.34	0.48	1.461	0.683	1.113	1.055	1.108	0.919	0.508	0.756	2.479	0.677	1.419	0.678	0.776	6.233	1.75	2.588	0.603	1.726	5.978	0.35	0.717	0.883	1.038	0.914	2.308	0.622	0.52	0.426	0.797	0.898	0.948	1.31	2.555	1.564	0.948	1.986	0.935	0.832	0.999	0.584	2.707
Melbournevirus	GATC	0.927	0.97	0.656	1.057	0.797	1.981	1.443	1.228	0.654	1.054	0.74	0.549	0.646	1.014	0.903	0.496	1.619	0.625	1.188	1.05	2.391	9.889	0.642	0.956	1.7	0.99	1.579	0.568	1.95	0.894	0.946	1.131	0.943	0.683	0.746	1.665	1.159	0.532	0.602	1.386	0.651	0.682	0.934	0.708
Melbournevirus	GATC	2.215	1.518	0.419	0.375	1.189	0.775	1.077	1.181	0.212	1.021	0.764	0.92	0.849	0.547	2.661	1.077	2.041	0.58	0.714	0.233	0.785	8.15	1.139	2.359	0.773	1.221	1.035	0.614	1.66	1.079	1.212	1.579	1.006	0.866	0.514	1.924	1.251	0.82	0.804	1.469	0.538	2.262	1.722	0.843
Melbournevirus	GATC	1.395	2.585	1.972	3.879	2.18	0.781	0.675	2.161	0.833	1.045	1.445	0.779	1.497	2.209	2.247	0.787	2.445	0.444	0.926	1.96	0.606	8.519	2.863	0.918	1.16	0.595	1.293	0.688	0.551	0.806	0.613	1.167	1.11	0.48	1.925	1.22	1.884	0.801	1.287	2.662	1.546	1.001	1.203	1.057
Melbournevirus	GATC	1.787	0.651	0.984	1.827	0.635	0.985	1.06	1.039	1.24	1.25	1.665	1.676	1.544	1.806	1.565	0.985	3.349	2.279	2.288	0.728	0.846	10.195	1.838	1.161	0.802	1.033	0.632	1.334	0.747	0.569	0.9	1.587	0.718	0.683	1.139	0.88	0.743	0.538	1.091	1.789	0.854	0.484	0.838	1.874
Melbournevirus	GATC	1.067	1.885	2.059	1.214	0.804	0.267	1.673	0.548	1.04	1.367	0.65	0.767	1.978	0.582	0.964	0.976	1.518	0.888	0.423	0.942	0.347	11.185	1.039	1.504	0.188	0.846	1.102	1.21	1.289	1.143	0.491	0.637	1.017	1.152	0.609	0.824	2.013	0.643	3.428	NA	0.494	1.145	1.278	0.916
Melbournevirus	GATC	2.804	1.881	1.317	0.695	0.598	0.95	0.631	0.353	0.509	0.618	3.055	1.132	0.455	0.772	1.164	1.177	1.502	0.525	1.005	0.858	0.481	13.223	5.048	2.348	0.854	0.714	0.982	0.524	0.735	0.827	0.899	0.551	0.396	0.702	0.647	1.559	0.356	0.973	0.976	0.21	1.015	0.334	0.824	1.779
Melbournevirus	GATC	0.688	0.872	0.708	1.302	0.859	1.79	1.054	1.367	0.581	1.806	1.996	0.943	0.646	1.75	1.328	0.957	0.83	0.865	1.489	0.21	2.054	11.327	3.446	0.865	1.247	1.723	0.791	0.901	1.892	0.595	1.716	1.076	0.857	0.796	0.868	0.65	0.889	1.396	1.651	0.262	0.489	0.663	0.202	0.552
Melbournevirus	GATC	1.802	1.726	1.357	1.547	2.36	1.566	1.239	0.711	1.81	2.412	0.924	0.789	0.759	1.328	0.695	0.529	2.443	1.111	1.505	0.533	1.418	7.192	1.125	1.581	1.998	2.406	1.751	0.815	0.771	1.039	0.709	0.794	2.009	1.713	1.235	1.075	1.827	0.695	1.239	1.307	0.66	0.191	0.681	0.755
Melbournevirus	GATC	0.813	1.916	0.682	1.668	0.424	1.251	1.123	0.953	1.035	0.62	0.76	1.244	1.225	0.885	0.798	0.144	4.237	0.929	3.857	0.447	2.086	7.771	1.39	1.659	1.068	1.377	2.387	3.381	2.13	1.385	2.343	0.886	1.517	0.934	1.196	0.535	3.107	2.654	0.842	2.267	1.346	0.831	0.97	0.822
Melbournevirus	GATC	3.293	1.195	0.782	1.005	1.422	1.463	0.902	0.508	0.658	1.526	0.452	0.858	0.618	2.121	1.185	0.376	0.346	0.144	0.685	0.313	1.728	6.647	1.816	1.507	0.954	1.531	2.119	1.425	1.309	1.413	0.315	0.356	0.472	0.482	0.938	2.028	0.889	0.822	0.915	3.796	1.505	0.687	1.127	1.228
Melbournevirus	GATC	0.483	0.751	0.448	1.086	0.601	1.062	0.487	1.138	0.267	0.871	0.392	1.146	0.714	1.18	1.547	1.311	0.29	2.064	1.029	1.291	0.362	2.706	0.312	1.765	1.036	1.651	0.879	0.519	0.976	0.597	1.164	0.912	0.709	1.164	NA	1.92	1.149	0.682	0.577	0.565	0.767	0.51	1.062	1.626
Melbournevirus	GATC	NA	NA	NA	NA	NA	NA	NA	NA	NA	NA	NA	NA	NA	NA	NA	NA	NA	NA	NA	NA	NA	NA	NA	NA	NA	NA	NA	NA	NA	NA	NA	NA	NA	NA	NA	NA	NA	NA	NA	NA	NA	NA	NA	NA
Melbournevirus	GATC	NA	NA	NA	NA	NA	NA	NA	NA	NA	NA	NA	NA	NA	NA	NA	NA	NA	NA	NA	NA	NA	NA	NA	NA	NA	NA	NA	NA	NA	NA	NA	NA	NA	NA	NA	NA	NA	NA	NA	NA	NA	NA	NA	NA
Melbournevirus	GATC	0.231	1.602	NA	2.127	NA	1.477	0.548	1.234	1.361	1.869	NA	0.481	0.34	3.266	0.673	0.527	1.958	1.914	0.768	0.945	NA	13.33	0.445	1.814	0.874	0.822	0.738	0.888	1.093	0.662	0.339	0.605	0.927	0.934	3.603	1.336	0.968	1.553	1.734	1.164	NA	NA	0.455	NA
Melbournevirus	GATC	0.893	0.461	1.289	0.456	1.655	1.055	0.922	NA	0.315	0.79	1.941	2.148	1.659	0.719	0.124	0.54	0.514	0.743	2.2	1.036	0.919	4.371	1.324	0.907	0.472	1.054	1.744	0.363	NA	0.245	0.73	0.734	1.088	2.459	1.061	NA	0.485	0.384	0.394	0.707	0.999	0.911	0.572	0.95
Melbournevirus	GATC	0.905	0.963	0.863	0.502	1.877	4.378	2.131	2.131	0.587	1.475	1.175	1.699	1.049	3.172	0.307	1.541	3.865	0.479	1.259	0.934	0.646	2.629	1.605	0.646	0.251	1.451	0.294	1.099	0.91	1.261	1.354	2.634	0.438	0.907	NA	0.436	2.942	0.44	1.438	0.364	1.612	1.461	0.589	1.139
Melbournevirus	GATC	1.087	1.238	2.045	0.696	0.883	0.815	NA	1.707	1.309	0.93	1.004	0.526	0.554	0.641	0.254	0.619	1.421	0.994	0.893	0.221	0.816	3.669	0.435	1.211	0.962	1.556	0.735	1.724	0.619	0.654	1.288	0.732	1.036	1.742	0.299	0.945	0.993	1.007	0.866	1.101	0.821	0.828	1.163	1.052
Melbournevirus	GATC	0.635	1.842	1.528	1.309	1.045	1.367	0.666	0.663	0.864	0.996	0.967	1.194	0.685	0.942	0.875	0.401	0.861	0.309	0.538	0.797	0.687	4.032	0.615	2.141	2.072	0.449	0.755	1.861	1.612	0.948	1.86	0.864	0.97	0.827	1.247	1.957	0.804	0.744	0.491	0.986	0.86	1.061	0.945	0.934
Melbournevirus	GATC	0.702	0.788	1.412	2.875	0.561	0.838	0.716	0.609	6.668	0.697	0.627	1.125	1.331	0.564	0.825	2.452	1.495	0.703	0.541	0.648	0.938	4.632	4.657	0.621	5.855	1.252	0.191	0.664	1.052	1.974	0.488	4.081	2.394	5.077	1.585	0.701	2.431	0.748	1.093	1.103	0.961	0.837	1.377	3.463
Melbournevirus	GATC	1.605	3.05	0.948	1.299	0.649	0.826	0.526	2.154	1.76	0.801	0.832	1.025	0.627	0.702	0.788	1.412	2.875	0.561	0.838	0.716	0.609	6.668	0.697	0.627	1.125	1.331	0.564	0.825	2.452	1.495	0.703	0.541	0.648	0.938	4.632	4.657	0.621	5.855	1.252	0.191	0.664	1.052	1.974	0.488
Melbournevirus	GATC	0.996	0.696	0.84	0.619	0.686	0.768	1.618	0.867	0.657	0.873	1.281	1.021	0.654	1.879	0.753	1.222	5.479	2.728	0.829	0.672	0.832	10.339	0.633	0.68	0.57	0.875	1.065	1.097	1.534	1.097	1.653	0.739	2.415	1.5	0.641	0.968	1.278	0.626	1.406	0.713	0.921	1.342	0.782	0.878
Melbournevirus	GATC	1.413	1.041	1.183	0.572	1.405	0.677	1.867	0.959	1.364	1.083	0.767	1.27	0.972	1.48	0.65	0.592	0.659	0.622	0.554	0.662	0.521	6.067	0.797	0.432	0.916	1.933	0.826	0.899	0.919	1.608	0.611	0.803	0.627	0.998	0.937	1.096	1.338	1.647	0.659	1.27	0.996	0.696	0.84	0.619
Melbournevirus	GATC	1.133	1.117	0.941	1.128	0.785	1.951	1.186	0.407	1.168	2.21	0.921	1.389	1.577	0.612	1.149	1.307	1.13	0.631	1.553	0.529	0.751	6.477	2.447	1.058	1.036	0.683	1.428	1.726	1.242	1.994	0.68	0.779	0.586	0.48	1.343	1.526	1.614	1.534	0.574	0.754	1.105	1.082	0.956	0.713
Melbournevirus	GATC	1.228	1.078	0.799	0.718	0.345	3.931	0.447	1.102	0.666	0.225	7.775	1.364	0.932	3.331	1.084	0.811	1.816	0.387	1.091	0.881	2.667	1.379	1.286	0.878	0.688	1.366	0.627	0.786	0.844	0.677	0.762	0.95	1.45	0.956	1.21	1.893	1.608	0.959	0.735	1.715	1.47	5.505	0.777	0.899
Melbournevirus	GATC	0.963	0.353	0.962	0.963	0.671	0.504	2.783	0.752	1.714	0.34	1.492	1.228	1.078	0.799	0.718	0.345	3.931	0.447	1.102	0.666	0.225	7.775	1.364	0.932	3.331	1.084	0.811	1.816	0.387	1.091	0.881	2.667	1.379	1.286	0.878	0.688	1.366	0.627	0.786	0.844	0.677	0.762	0.95	1.45
Melbournevirus	GATC	NA	NA	NA	NA	NA	NA	NA	NA	NA	NA	NA	NA	NA	NA	NA	NA	NA	NA	NA	NA	NA	NA	NA	NA	NA	NA	NA	NA	NA	NA	NA	NA	NA	NA	NA	NA	NA	NA	NA	NA	NA	NA	NA	NA
Melbournevirus	GATC	NA	NA	NA	NA	NA	NA	NA	NA	NA	NA	NA	NA	NA	NA	NA	NA	NA	NA	NA	NA	NA	NA	NA	NA	NA	NA	NA	NA	NA	NA	NA	NA	NA	NA	NA	NA	NA	NA	NA	NA	NA	NA	NA	NA
Melbournevirus	GATC	1.179	1.399	0.838	0.683	0.619	1.487	1.213	1.216	1.807	0.776	0.566	1.614	2.689	0.784	1.178	1.89	3.961	0.731	2.937	1.681	0.436	4.732	0.831	0.746	1.307	0.824	0.62	1.059	0.73	0.383	0.604	0.388	0.704	1.207	0.79	0.618	0.694	0.892	0.737	1.008	0.593	0.997	0.838	0.8
Melbournevirus	GATC	3.38	0.933	0.395	1.366	0.472	1.388	0.665	0.475	1.116	0.636	0.698	1.101	1.569	0.999	1.558	0.577	2.132	0.527	0.609	1.103	1.026	6.015	2.936	2.045	1.058	0.762	0.58	1.019	0.585	0.708	1.749	0.66	0.483	1.749	0.856	1.733	0.89	0.685	0.94	0.664	0.589	0.792	1.127	0.747
Melbournevirus	GATC	0.602	1.374	0.364	0.583	1.196	0.557	1.297	0.57	2.348	1.021	2.716	1.929	1.28	0.781	0.564	0.939	1.163	1.816	1.105	1.412	NA	3.098	2.65	0.854	1.893	0.704	0.861	2.208	1.355	1.529	0.622	0.863	0.866	3.817	2.279	1.774	1.75	1.375	1.135	0.392	1.825	0.878	3.717	1.19
Melbournevirus	GATC	1.892	0.696	0.639	3.72	2.339	0.472	4.428	3.925	2.959	0.451	0.55	NA	2.849	NA	1.698	1.835	6.004	1.595	2.173	0.357	0.92	5.266	1.194	1.895	0.887	NA	1.298	1.504	1.179	1.002	NA	0.503	1.73	0.877	0.924	2.148	2.27	NA	3.175	10.073	6.123	2.945	2.005	0.374
Melbournevirus	GATC	0.906	1.51	0.964	0.702	0.548	1.912	NA	1.079	0.766	3.636	0.587	1.146	1.303	NA	1.078	0.566	2.363	1.388	1.255	1.099	0.769	5.681	0.479	0.859	0.59	0.663	2.181	0.658	0.697	1.271	1.258	0.355	1.033	NA	1.144	0.779	1.486	0.433	0.634	1.182	0.433	0.394	0.821	0.207
Melbournevirus	GATC	0.278	0.633	1.015	0.711	0.501	2.287	1.062	1.012	0.821	1.173	0.578	0.755	1.494	1.317	1.224	1.305	1.29	0.854	0.85	0.706	1.136	6.732	0.501	0.664	0.638	1.217	0.836	1.131	0.765	1.51	1.785	0.967	0.441	1.047	0.827	0.598	2.515	1.332	0.923	0.74	2.117	1.159	1.158	0.672
Melbournevirus	GATC	0.785	0.602	1.184	0.985	0.589	1.124	1.266	0.701	0.995	1.33	0.6	0.784	0.845	0.796	1.043	0.526	0.587	1.086	0.65	1.081	1.948	3.841	1.262	0.333	0.571	1.047	0.76	1.558	1.3	1.276	1.04	1.012	2.525	1.44	0.831	0.853	1	0.925	1.07	1.588	0.854	0.562	2.195	1.355
Melbournevirus	GATC	1.354	1.753	1.12	0.748	1.847	0.258	0.81	0.81	1.358	1.08	0.661	0.503	1.242	0.701	0.171	0.164	0.645	2.895	1.281	0.608	4.406	12.379	0.483	1.281	1.238	0.984	1.005	1.388	1.034	0.667	2.14	2.709	0.912	1.797	0.552	1.068	2.105	1.119	1.213	2.142	0.823	0.926	0.843	1.064
Melbournevirus	GATC	0.479	0.571	0.685	0.671	1.354	1.753	1.12	0.748	1.847	0.258	0.81	0.81	1.358	1.08	0.661	0.503	1.242	0.701	0.171	0.164	0.645	2.895	1.281	0.608	4.406	12.379	0.483	1.281	1.238	0.984	1.005	1.388	1.034	0.667	2.14	2.709	0.912	1.797	0.552	1.068	2.105	1.119	1.213	2.142
Melbournevirus	GATC	2.145	0.57	1.209	1.088	0.434	0.654	0.435	2.912	1.138	1.432	1.095	1.004	0.262	0.449	0.971	0.955	1.45	1.524	1.55	0.557	0.924	5.396	2.51	1.902	1.041	1.157	0.677	0.478	2.535	0.708	1.57	1.179	0.506	0.648	1.067	1.055	1.576	0.416	1.439	0.596	0.812	1.141	0.324	1
Melbournevirus	GATC	1.081	0.691	0.409	1.061	0.749	0.514	0.234	0.453	0.487	0.811	0.399	1.591	0.856	0.292	0.632	4.534	0.525	0.967	0.579	0.806	0.454	1.432	0.947	0.285	0.767	0.903	0.408	0.735	0.858	0.547	0.395	0.843	2.31	0.947	1.465	0.244	1.377	1.793	3.097	0.599	1.779	1.711	0.469	0.199
Melbournevirus	GATC	1.213	1.139	0.269	0.829	2.329	0.462	2.518	0.729	1.161	0.325	1.616	0.574	0.461	1.24	0.835	0.391	0.874	0.67	NA	0.596	0.695	3.635	0.72	0.635	0.853	0.383	NA	2.778	NA	0.435	0.659	0.78	0.326	NA	1.31	0.557	0.227	0.363	0.765	0.343	0.442	0.615	0.149	2.683
Melbournevirus	GATC	1.045	1.658	1.817	1.121	0.309	1.285	0.608	1.644	0.803	0.379	1.125	0.583	1.479	0.74	1.357	1.539	1.363	0.768	0.984	0.473	7.058	0.774	0.88	1.301	2.505	1.467	1.034	1.641	0.873	1.667	1.139	2.02	0.62	0.726	0.635	0.716	1.824	0.353	1.638	1.573	0.397	1.195	1.615	1.02
Melbournevirus	GATC	1.032	NA	1.779	1.35	0.904	1.75	0.748	1.89	1.348	0.698	1.541	0.993	0.729	3.543	0.777	0.594	1.351	0.831	1.065	1.666	0.855	6.954	1.215	1.845	0.649	2.411	0.333	0.795	0.753	2.833	1.271	0.534	2.146	1.167	0.478	0.746	1.142	0.604	1.561	1.067	1.547	1.449	0.478	0.673
Melbournevirus	GATC	1.183	0.877	0.589	0.573	0.853	0.181	0.629	1.645	0.365	1.38	0.715	1.475	1.094	0.509	1.288	0.575	1.135	0.825	1.3	0.441	2.83	5.816	0.511	0.498	0.767	1.635	1.97	1.439	1.076	1.798	2.249	1.187	1.298	1.063	2.324	1.514	0.315	1.111	0.971	1.345	2.026	1.775	1.016	0.632
Melbournevirus	GATC	NA	0.785	0.612	0.354	0.37	0.593	1.238	0.573	0.226	1.346	NA	0.231	1.491	2.742	NA	0.84	0.954	0.653	1.279	0.721	0.706	4.491	1.237	0.338	0.269	NA	0.469	NA	NA	0.414	0.833	1.205	0.5	2.359	0.964	NA	0.289	0.646	1.017	0.616	0.939	0.451	0.779	1.534
Melbournevirus	GATC	NA	NA	NA	NA	NA	NA	NA	NA	NA	NA	NA	NA	NA	NA	NA	NA	NA	NA	NA	NA	NA	NA	NA	NA	NA	NA	NA	NA	NA	NA	NA	NA	NA	NA	NA	NA	NA	NA	NA	NA	NA	NA	NA	NA
Melbournevirus	GATC	NA	NA	NA	NA	NA	NA	NA	NA	NA	NA	NA	NA	NA	NA	NA	NA	NA	NA	NA	NA	NA	NA	NA	NA	NA	NA	NA	NA	NA	NA	NA	NA	NA	NA	NA	NA	NA	NA	NA	NA	NA	NA	NA	NA
Melbournevirus	GATC	NA	NA	NA	NA	NA	NA	NA	NA	NA	NA	NA	NA	NA	NA	NA	1.208	1.282	0.858	1.241	0.313	0.836	5.362	0.643	1.672	0.517	1.012	1.677	3.429	0.594	0.433	0.548	1.288	0.738	0.643	1.11	1.567	1.088	0.659	0.412	1.078	0.516	0.818	0.622	0.897
Melbournevirus	GATC	1.084	0.434	0.561	0.931	2.92	1.833	2.844	3.599	1.692	1.053	0.506	1.351	3.202	3.847	2.658	0.68	4.116	0.857	0.57	1.294	0.554	2.624	1.192	1.645	0.79	0.535	0.876	1.5	0.928	1.063	1.12	1.203	0.915	1.803	0.799	1.344	1.059	0.822	0.905	0.329	1.004	0.469	0.522	1.426
Melbournevirus	GATC	1.653	0.467	1.734	0.508	0.42	1.299	0.591	1.085	0.878	0.792	0.415	0.616	0.798	0.806	0.961	0.363	0.987	0.936	0.378	0.181	1.021	3.894	4.616	0.844	1.509	1.1	0.267	1.071	0.553	1.855	1.024	NA	0.927	1.202	1.049	0.774	0.489	1.568	0.655	0.755	2.173	0.4	0.605	0.486
Melbournevirus	GATC	0.977	1.211	0.509	0.337	1.214	0.322	0.394	1.165	1.239	0.483	1.184	0.945	0.344	0.41	1.226	0.709	0.98	1.077	1.153	NA	0.495	5.127	0.477	0.378	0.329	0.29	0.356	0.358	0.777	0.558	1.075	0.325	0.768	0.621	2.168	0.746	2.106	2.34	1.175	1.629	0.639	0.937	NA	1.259
Melbournevirus	GATC	0.587	0.777	1.13	0.942	1.42	1.592	0.77	NA	NA	2.267	1.237	0.867	0.88	1.124	0.58	1.136	1.334	0.495	0.354	0.311	1.558	1.557	1.499	0.422	1.771	0.893	0.515	1.587	0.91	0.654	NA	1.353	0.665	0.737	0.779	0.808	0.776	1.452	1.292	0.519	0.558	1.745	0.979	0.644
Melbournevirus	GATC	1.431	NA	0.753	0.845	0.237	0.445	0.736	1.408	0.659	0.158	2.423	1.126	0.587	0.777	1.13	0.942	1.42	1.592	0.77	NA	NA	2.267	1.237	0.867	0.88	1.124	0.58	1.136	1.334	0.495	0.354	0.311	1.558	1.557	1.499	0.422	1.771	0.893	0.515	1.587	0.91	0.654	NA	1.353
Melbournevirus	GATC	0.994	0.515	0.573	0.909	1.572	0.694	1.768	0.721	1.351	0.601	0.939	0.767	0.398	0.913	0.261	2.611	0.317	0.905	0.768	0.862	0.391	2.886	1.12	0.819	0.688	1.739	0.61	2.937	1.236	0.483	0.937	0.42	0.748	1.769	1.374	1.025	1.321	1.734	1.033	0.73	0.363	0.84	1.569	0.58
Melbournevirus	GATC	0.587	2.051	2.169	0.676	1.279	1.978	0.893	0.47	0.527	2.59	1.199	2.022	3	2.362	0.432	1.072	0.796	1.634	1.34	0.472	2.138	5.128	2.189	1.168	0.898	1.239	0.885	1.023	0.903	0.741	0.972	0.926	1.059	0.772	2.223	0.906	0.715	0.642	0.889	1.821	0.807	0.988	0.945	0.895
Melbournevirus	GATC	0.789	1.372	0.928	0.267	1.445	1.296	1.808	0.916	0.359	1.475	1.033	0.453	1.143	1.271	0.778	0.477	2.065	0.825	0.553	0.448	0.768	7.544	2.226	1.033	0.9	1.258	1.321	1.383	1.692	0.693	2.377	1.315	1.176	0.941	1.834	1.623	0.755	1.933	0.984	0.791	0.469	2.596	1.435	0.871
Melbournevirus	GATC	1.402	2.33	0.972	0.375	0.347	1.073	0.777	0.286	2.259	1.881	1.236	1.265	0.409	2.66	0.325	1.366	1.773	0.255	0.9	0.439	1.099	3.979	1.052	0.485	0.216	1.319	0.928	1.636	1.864	0.786	0.828	1.415	0.674	1.791	0.94	0.303	0.878	0.684	1.139	0.955	1.299	0.858	1.474	0.683
Melbournevirus	GATC	NA	NA	NA	NA	NA	NA	NA	NA	NA	NA	NA	NA	NA	NA	NA	NA	NA	NA	NA	NA	NA	NA	NA	NA	NA	NA	NA	NA	NA	NA	NA	NA	NA	NA	NA	NA	NA	NA	NA	NA	0.652	2.628	1.244	0.81
Melbournevirus	GATC	0.5	0.746	NA	1.75	1.488	0.632	0.877	0.938	0.595	0.459	1.888	1.192	0.684	1.608	0.651	0.995	1.303	0.567	0.544	0.866	0.806	3.113	0.577	0.21	1.497	0.563	0.497	0.693	0.688	1.071	0.908	1.981	0.931	0.869	1.498	1.584	0.855	1.211	2.492	2.794	NA	0.41	3.24	1.519
Melbournevirus	GATC	1.372	1.304	0.402	1.045	1.496	2.222	NA	0.509	0.585	0.77	0.92	0.936	2.488	0.999	0.304	2.935	2.968	NA	0.481	0.835	NA	8.419	0.892	0.342	0.988	0.504	1.469	NA	0.659	0.755	0.925	0.964	1.275	1.787	0.466	0.308	1.189	1.537	0.127	1.219	1.537	1.004	0.678	0.367
Melbournevirus	GATC	1.264	0.967	1.704	1.486	0.192	1.214	0.907	1.086	0.547	0.838	0.872	3.72	0.646	0.743	0.688	0.624	1.421	0.649	1.482	0.462	1.361	4.872	0.539	0.7	1.025	0.929	0.751	1.116	1.575	0.215	1.385	2.281	0.737	0.909	NA	0.819	1.431	1.502	0.561	1.229	0.914	1.306	0.965	0.302
Melbournevirus	GATC	1.609	0.853	0.343	0.592	0.847	0.658	3.912	0.961	1.842	1.789	0.37	1.048	0.785	0.79	0.617	1.358	2.115	0.54	0.541	0.328	0.715	4.933	0.172	1.264	0.967	1.704	1.486	0.192	1.214	0.907	1.086	0.547	0.838	0.872	3.72	0.646	0.743	0.688	0.624	1.421	0.649	1.482	0.462	1.361
Melbournevirus	GATC	0.931	1.228	0.375	0.638	5.353	0.352	1.054	2.85	1.003	1.275	0.926	0.369	0.653	1.216	1.489	0.986	3.511	1.047	0.894	0.859	0.348	9.108	1.035	0.932	0.781	1.246	1.067	1.14	1.42	1.502	0.747	2.624	0.858	0.899	1.17	0.915	0.726	2.138	3.73	2.406	0.837	0.954	0.857	0.864
Melbournevirus	GATC	0.725	0.881	1.517	2.713	1.251	2.54	0.424	0.674	1.674	0.613	1.151	0.859	1.205	1.24	0.48	0.526	2.334	0.931	1.228	0.375	0.638	5.353	0.352	1.054	2.85	1.003	1.275	0.926	0.369	0.653	1.216	1.489	0.986	3.511	1.047	0.894	0.859	0.348	9.108	1.035	0.932	0.781	1.246	1.067
Melbournevirus	GATC	1.022	0.511	1.108	1.03	0.742	0.697	0.785	1.473	0.656	0.474	1.044	2.166	0.209	1.342	1.135	0.878	2.239	1.075	0.974	1.168	0.92	3.104	2.192	3.556	1.012	1.037	0.397	3.228	0.441	0.756	2.418	0.339	0.534	0.81	1.895	0.33	1.508	0.961	0.834	1.573	1.322	0.976	0.242	0.701
Melbournevirus	GATC	1.765	1.149	2.103	0.395	2.303	0.232	1.277	0.916	2.181	0.745	0.827	1.5	1.044	1.029	0.903	0.805	3.544	1.062	1.141	0.82	1.117	8.501	3.647	1.033	1.158	0.743	2.181	1.597	0.672	1.306	2.089	0.69	1.375	0.654	1.219	1.322	1.22	0.687	1.771	0.88	0.733	0.586	0.453	0.808
Melbournevirus	GATC	1.164	1.333	0.759	2.06	0.961	2.035	0.801	1.204	1.943	1.625	1.547	0.714	0.629	1.159	1.128	0.584	2.295	0.825	0.778	0.506	0.424	6.662	4.423	1.192	0.626	2.029	1.764	1.016	1.077	1.443	1.611	0.671	0.759	2.653	0.779	0.279	1.023	1.04	1.447	0.803	1.497	1.435	0.383	0.516
Melbournevirus	GATC	0.756	0.788	0.897	0.84	1.315	0.441	0.438	1.507	1.317	0.487	2.2	1.571	0.611	1.298	2.262	0.964	2.391	0.81	1.884	0.744	0.945	7.657	1.169	0.524	0.905	1.708	0.43	1.26	0.966	0.432	0.623	2.099	0.812	0.399	1.401	0.677	1.526	2.095	2.256	2.221	1.716	1.4	1.579	0.827
Melbournevirus	GATC	1.121	2.355	1.018	0.948	0.535	0.796	0.588	0.55	0.506	1.007	0.859	0.794	1.104	1.001	1.246	0.815	1.171	1.475	0.867	1.257	0.289	4.757	1.233	0.967	2.116	1.169	0.809	0.858	1.013	1.018	0.717	0.951	1.669	3.237	0.731	1.447	1.041	1.863	0.401	0.627	0.686	0.91	1.607	1.015
Melbournevirus	GATC	0.948	0.982	0.911	1.818	0.707	1.302	1.296	1.004	0.767	1.169	1.695	1.214	0.736	0.997	1.449	0.891	1.793	0.633	0.812	0.639	0.848	6.063	0.872	1.1	1.242	1.065	1.079	0.702	1.151	1.074	1.121	2.355	1.018	0.948	0.535	0.796	0.588	0.55	0.506	1.007	0.859	0.794	1.104	1.001
Melbournevirus	GATC	0.536	0.932	0.649	1.059	0.231	0.461	0.316	2.273	1.332	1.864	0.524	1.217	1.442	0.954	2.03	0.49	1.476	0.703	1.109	0.734	1.789	5.562	1.828	0.212	0.584	1.051	1.628	1.052	1.36	0.707	0.735	0.825	1.422	0.38	0.581	0.909	1.176	1.271	0.958	0.786	0.996	1.232	NA	0.936
Melbournevirus	GATC	0.835	1.144	1.39	1.225	1.047	0.652	0.598	1.623	0.822	0.436	1.313	1.305	1.875	0.784	0.972	0.781	1.246	0.935	0.658	0.718	0.816	8.393	0.694	0.49	1.309	1.557	2.178	0.439	1.394	1.373	0.98	0.601	1.021	0.605	0.488	1.637	2.622	0.983	1.289	1.027	0.916	0.451	0.816	0.895
Melbournevirus	GATC	1.708	1.308	1.143	1.422	1.483	2.89	1.09	0.781	0.83	1.381	0.933	1.236	1.867	1.032	0.447	0.85	0.775	1.025	0.431	0.563	0.542	12.921	1.035	1.453	1.054	0.778	1.395	1.756	1.592	1.012	1.251	1.182	1.798	1.706	1.032	1.132	1.108	1.223	1.205	0.873	1.806	0.81	0.739	1.204
Melbournevirus	GATC	0.327	0.445	1.221	0.499	0.541	0.483	0.366	0.414	0.343	0.589	0.545	1.312	0.472	0.889	1.403	0.499	3.824	0.712	0.428	0.688	2.344	9.854	0.477	1.084	1.654	1.044	0.606	2.573	1.58	0.892	0.812	0.473	0.738	0.563	0.699	0.754	0.249	1.053	1.654	0.765	0.507	0.731	0.772	0.493
Melbournevirus	GATC	0.788	1.471	1.248	1.349	0.358	0.735	1.206	1.553	0.853	0.967	1.766	1.403	2.088	0.723	0.941	0.477	1.325	1.5	2.406	0.542	0.977	2.368	1.642	0.905	1.474	1.215	1.028	2.997	1.578	0.481	8.153	0.699	2.777	1.938	1.062	0.544	0.734	1.775	2.047	1.871	2.059	1.154	1.133	0.703
Melbournevirus	GATC	0.828	0.594	0.945	0.729	0.492	0.663	1.525	1.095	0.929	1.56	1.085	0.54	1.367	1.025	1.151	0.692	2.413	1.164	1.006	0.892	0.653	6.717	2.357	3.824	0.675	1.514	1.341	0.559	1.738	1.254	1.084	0.545	0.927	0.963	0.664	0.672	1.628	1.945	1.102	0.448	1.506	1.715	0.314	0.504
Melbournevirus	GATC	0.431	1.082	1.337	1.746	3.063	0.069	0.262	2.446	1.25	0.992	0.457	2.544	3.409	0.682	1.121	1.392	1.558	0.411	1.251	0.585	0.71	3.074	0.829	0.888	3.932	0.396	2.492	1.482	0.807	0.721	1.549	1.069	2.352	1.972	1.32	0.927	0.944	1.38	0.484	2.111	1.52	1.521	1.173	1.252
Melbournevirus	GATC	1.676	1.076	0.956	0.859	0.674	0.92	0.464	1.916	1.031	0.808	1.343	0.412	2.451	1.763	0.973	1.992	0.708	0.924	1.894	1.757	0.465	1.573	0.969	0.427	0.6	0.687	1.419	1.193	NA	NA	0.781	1.506	0.38	0.962	0.976	1.18	1.51	0.245	2.176	0.945	1.071	0.991	0.733	1.078
Melbournevirus	GATC	0.533	1.104	0.76	0.635	2.072	0.773	0.881	0.677	0.542	0.873	0.9	1.238	0.899	NA	1.112	1.129	0.324	1.014	0.371	0.456	0.636	2.272	1.694	NA	1.62	1.423	NA	0.786	0.683	NA	0.356	0.786	1.567	0.867	NA	0.13	NA	0.302	0.767	0.372	0.457	2.666	1.06	0.616
Melbournevirus	GATC	1.205	1.328	1.202	NA	0.455	1.118	0.968	0.814	1.941	1.031	0.663	1.352	0.826	1.268	0.693	1.088	1.769	0.446	1.243	1.59	1.063	3.357	1.313	1.825	1.663	2.196	1.526	1.006	0.85	0.748	1.098	0.997	0.583	0.706	0.779	1.97	0.799	NA	1.123	1.275	1.083	1.323	1.049	1.644
Melbournevirus	GATC	0.469	1.517	0.876	1.656	0.566	1.39	0.805	0.6	0.503	0.852	2	1.023	1.012	0.75	0.799	2.811	2.795	1.167	0.712	0.573	1.512	3.304	0.983	0.508	0.984	0.366	1.537	0.918	0.317	0.837	0.496	1.435	1.613	1.153	2.236	0.818	0.563	1.323	1.012	0.898	0.907	3.971	1.184	0.481
Melbournevirus	GATC	0.139	0.87	0.57	1.486	2.222	NA	0.469	1.517	0.876	1.656	0.566	1.39	0.805	0.6	0.503	0.852	2	1.023	1.012	0.75	0.799	2.811	2.795	1.167	0.712	0.573	1.512	3.304	0.983	0.508	0.984	0.366	1.537	0.918	0.317	0.837	0.496	1.435	1.613	1.153	2.236	0.818	0.563	1.323
Melbournevirus	GATC	NA	NA	NA	NA	NA	NA	NA	NA	NA	NA	NA	NA	NA	NA	NA	NA	NA	NA	NA	NA	NA	NA	NA	NA	NA	NA	NA	NA	NA	NA	NA	NA	NA	NA	NA	1.664	0.361	2.463	NA	0.486	0.844	1.431	2.652	1.656
Melbournevirus	GATC	NA	NA	NA	NA	NA	NA	NA	NA	NA	NA	NA	NA	NA	NA	NA	NA	NA	NA	NA	NA	NA	NA	NA	NA	NA	NA	NA	NA	NA	NA	NA	NA	NA	NA	NA	NA	NA	NA	NA	NA	NA	NA	NA	NA
Melbournevirus	GATC	0.66	2.924	0.764	0.834	0.933	0.706	0.208	1.33	0.633	0.933	0.212	1.519	1.276	0.727	1.695	1.027	2.343	0.641	0.867	1.011	0.475	3.857	1.896	1.312	1.053	1.436	2.052	0.243	0.686	0.536	1.77	0.6	0.456	0.825	1.063	2.24	0.769	0.631	0.805	0.64	0.432	0.707	1.501	0.511
Melbournevirus	GATC	0.731	1.414	0.271	0.898	0.425	0.629	0.53	0.26	0.77	2.425	0.787	0.436	0.472	1.465	0.617	0.98	0.336	0.741	0.455	0.841	1.303	4.914	1.18	0.426	0.594	0.381	0.153	0.402	0.686	0.342	NA	1.731	NA	NA	NA	NA	0.594	1.008	0.731	0.293	0.442	2.005	0.701	0.517
Melbournevirus	GATC	1.484	1.105	0.578	1.365	1.22	0.927	1.207	0.541	0.885	0.784	1.087	0.973	0.545	0.759	0.552	0.177	1.162	0.321	0.495	0.698	0.862	7.775	0.7	0.484	1.047	0.861	1.034	1.975	1.269	1.456	0.347	0.709	1.018	0.367	0.751	0.416	0.734	0.572	0.688	1.026	0.784	0.435	0.426	1.056
Melbournevirus	GATC	0.723	0.916	1.428	0.771	0.995	0.996	0.906	0.296	0.801	1.629	1.25	0.537	1.027	0.61	0.708	1.071	0.86	1.654	0.876	0.631	1.691	5.051	1.088	1.189	0.681	1.711	1.585	0.81	1.586	0.829	1.575	0.727	1.416	2.819	0.668	1.252	0.439	0.755	0.67	1.123	0.863	0.889	2.885	1.414
Melbournevirus	GATC	0.776	0.383	0.328	1.467	1.568	0.783	1.021	0.753	0.895	1.011	1.047	0.801	1.526	3.215	1.342	0.472	1.381	0.697	0.49	0.41	4.142	4.418	2.426	0.668	0.585	1.029	1.093	1.023	1.474	1.138	0.409	0.593	0.391	0.806	0.363	1.376	0.777	1.98	1.283	1.039	0.862	1.398	0.935	2.095
Melbournevirus	GATC	1.48	1.795	1.012	0.42	0.643	0.502	1.545	2.792	1.068	0.392	1.652	1.659	0.412	3.642	0.696	1.395	1.787	0.955	0.236	2.297	3.264	4.609	0.668	0.507	2.092	0.469	0.628	1.282	1.073	0.444	1.317	1.342	1.698	1.379	0.772	1.607	0.646	0.969	1.551	0.364	0.677	0.507	0.774	0.45
Melbournevirus	GATC	0.892	1.787	1.969	2.177	1.179	1.267	1.351	0.567	1.089	0.94	1.009	2.809	0.874	1.665	1.028	1.059	2.932	0.355	1.809	1.197	0.849	10.928	0.176	0.562	1.1	0.335	0.397	1.111	0.784	2.45	1.39	1.167	1.503	0.939	1.269	1.142	0.501	0.603	2.213	0.946	2.622	0.584	1.684	0.687
Melbournevirus	GATC	4.959	1.027	1.046	2.098	0.553	1.465	0.885	1.414	0.822	1.211	0.642	0.83	1.248	0.942	0.861	1.53	1.593	0.847	1.195	0.431	2.457	3.025	3.022	1.773	0.907	2.847	1.44	2.807	0.838	2.513	1.177	0.777	0.739	0.238	1.296	1.499	4.258	3.512	0.633	1.061	1.035	1.048	0.559	0.649
Melbournevirus	GATC	0.99	1.023	0.689	1.575	1.254	0.953	2.247	0.477	0.606	0.543	0.606	1.18	1.316	1.259	1.348	0.778	1.603	0.265	1.371	0.267	1.409	4.478	1.634	1.664	0.709	1.581	1.436	1.144	0.808	1.644	0.755	1.226	0.658	2.506	1.338	1.529	0.678	0.745	1.454	0.715	0.734	1.314	0.698	0.811
Melbournevirus	GATC	0.977	0.935	0.262	0.966	0.623	1.948	0.835	1.555	0.893	0.847	1.483	1.809	1.269	1.591	1.849	0.735	1.524	0.941	1.703	0.686	1.062	5.292	1.027	1.141	0.934	0.8	0.907	0.893	0.46	0.574	0.945	1.222	0.802	0.758	2.608	0.974	0.247	1.172	1.11	1.175	1.096	0.658	2.393	2.249
Melbournevirus	GATC	0.505	0.426	0.706	0.543	0.931	1.958	0.901	0.949	0.358	0.568	0.815	1.228	0.701	1.012	0.533	0.633	1.465	0.324	1.39	0.81	1.044	2.715	0.574	0.861	0.129	4.156	1.185	1.594	0.486	0.942	0.45	1.748	1.051	0.59	1.037	1.36	1.53	1.044	1.542	0.586	1.318	1.054	1.084	1.104
Melbournevirus	GATC	0.79	0.399	1.718	1.008	1.153	0.723	0.423	0.62	0.967	1.04	0.691	1.109	0.313	0.248	0.642	0.48	1.122	2.558	1.216	0.535	0.778	2.116	0.869	0.544	0.315	0.633	0.812	0.649	0.56	0.309	1.082	0.55	1.097	1.417	1.486	1.168	0.812	0.847	0.749	3.841	2.596	NA	0.82	4.019
Melbournevirus	GATC	1.405	0.958	0.261	0.624	0.638	1.117	0.711	0.9	0.587	0.97	2.443	NA	1.33	0.906	1.832	1.736	0.53	0.651	0.815	0.153	1.598	4.238	0.487	0.928	1.426	1.885	0.163	0.602	0.971	0.084	0.842	0.763	0.765	0.625	0.701	0.84	0.819	0.264	0.548	0.489	0.943	0.694	1.937	NA
Melbournevirus	GATC	0.92	1.127	1.395	2.856	2.844	1.173	1.142	0.75	1.502	1.011	0.814	0.508	1.486	0.841	0.713	3.245	2.552	0.5	2.396	3.204	1.765	3.147	5.789	2.052	1.451	0.82	1.126	1.643	1.419	1.378	1.172	0.964	1.393	0.546	0.764	0.422	1.009	0.859	0.833	1.421	1.302	0.905	1.375	1.817
Melbournevirus	GATC	1.67	0.767	1.366	0.41	2.063	1.789	0.925	1.459	0.762	1.068	1.179	1.33	0.917	2.441	0.985	1.078	1.53	1.312	0.815	1.866	0.502	9.669	5.861	2.264	0.721	0.865	1.059	1.239	0.931	1.426	1.004	1.951	1.292	1.502	0.812	0.689	1.329	0.885	1.275	1	2.434	0.452	0.509	1.319
Melbournevirus	GATC	0.879	1.237	1.314	2.78	1.207	2.275	0.757	1.398	1.11	1.192	0.786	0.707	0.838	0.601	1.417	1.506	1.477	1.089	0.569	0.529	0.707	3.544	3.025	1.115	1.324	1.389	1.538	1.49	0.931	0.805	0.975	1.074	1.023	1.993	1.017	1.903	1.016	0.697	0.914	1.297	0.863	0.46	0.709	0.691
Melbournevirus	GATC	NA	NA	NA	NA	NA	NA	NA	NA	NA	NA	NA	NA	NA	NA	NA	NA	NA	NA	NA	NA	NA	NA	NA	NA	NA	NA	NA	NA	NA	NA	NA	NA	NA	NA	NA	NA	NA	NA	NA	NA	NA	NA	NA	NA
Melbournevirus	GATC	NA	NA	NA	NA	NA	NA	NA	NA	NA	NA	NA	NA	NA	NA	NA	NA	NA	NA	NA	NA	NA	NA	NA	NA	NA	NA	NA	NA	NA	NA	NA	NA	NA	NA	NA	NA	NA	NA	NA	NA	NA	NA	NA	NA
Melbournevirus	GATC	0.641	1.642	2.369	0.62	0.699	0.97	0.858	0.674	1.751	1.649	0.303	0.303	1.272	0.774	0.353	3.664	0.805	0.443	1.015	0.648	1.919	3.045	1.535	0.861	0.929	1.603	1.628	0.669	0.478	0.943	0.504	1.269	0.368	1.098	1.976	0.583	0.791	0.407	0.439	0.35	0.763	0.53	0.404	0.678
Melbournevirus	GATC	1.649	1.7	0.867	0.914	1.076	0.439	0.425	1.489	1.541	3.113	0.793	0.587	0.27	1.383	0.942	0.406	3.958	0.85	0.451	0.763	1.909	3.713	2.695	3.658	1.637	1.015	0.96	1.308	3.471	2.568	0.849	1.209	1.037	0.862	0.971	0.621	0.434	0.785	1.252	0.602	0.802	0.604	1.58	1.47
Melbournevirus	GATC	1.088	2.483	1.647	2.669	3.588	0.845	0.572	2.012	2.709	1.522	1.017	1.02	1.39	1.283	1.332	0.493	3.089	0.735	1.015	0.844	1.19	7.426	1.156	0.498	0.591	0.581	0.791	0.84	2.812	2.864	2.271	2.743	1.296	2.482	0.715	1.132	1.18	0.371	1.681	1.818	0.724	2.009	0.614	1.36
Melbournevirus	GATC	0.717	0.939	0.866	1.624	1.138	2.61	0.778	0.793	1.973	0.856	0.863	1.278	1.428	1.092	1.412	0.639	2.139	0.893	1.058	1.206	0.393	5.667	1.653	1.34	0.66	1.659	0.456	1.104	0.526	0.59	0.989	1.714	0.698	0.682	0.341	1.217	0.62	0.926	1.759	0.782	2.198	1.563	0.983	1.01
Melbournevirus	GATC	0.812	0.888	1.409	0.398	0.801	1.15	0.847	0.405	1.024	0.897	0.442	2.137	1.488	1.533	1.117	1.419	4.097	1.581	0.9	1.296	2.879	3.484	0.961	1.216	0.496	1.508	0.27	1.413	0.768	2.925	2.283	2.923	1.107	1.43	0.638	0.563	1.843	1.742	0.791	0.602	0.885	0.934	0.674	1.223
Melbournevirus	GATC	0.695	0.625	1.422	0.578	1.783	0.639	2.327	NA	0.656	0.797	1.297	0.832	0.789	1.499	1.153	1.667	0.582	0.494	NA	0.368	0.799	3.775	0.696	2.424	1.1	1.135	1.585	0.986	0.716	0.47	0.181	0.258	1.085	1.045	1.322	1.144	0.745	0.803	0.201	1.804	0.498	1.205	NA	1.038
Melbournevirus	GATC	0.709	1.545	1.209	0.721	1.216	0.589	1.424	0.509	1.105	1.551	1.274	1.162	0.561	1.735	4.638	0.408	0.347	0.673	0.776	0.252	1.013	4.484	2.457	0.501	0.545	0.637	0.63	0.79	0.965	0.082	0.729	0.796	1.483	1.466	0.986	0.651	0.94	0.697	2.264	1.232	1.51	0.346	0.565	1.022
Melbournevirus	GATC	1.917	0.996	0.67	2.013	0.852	1.263	0.997	0.92	1.677	1.536	0.576	0.801	1.985	1.124	0.668	0.894	2.247	0.837	1.341	0.438	0.618	5.833	1.185	0.849	0.682	1.152	0.895	1.111	1.2	0.547	0.893	0.709	0.584	0.973	0.427	0.872	0.932	1.011	0.636	0.699	0.945	1.973	0.748	1.613
Melbournevirus	GATC	0.694	0.445	0.291	0.776	1.77	0.817	1.729	1.673	2.772	1.367	0.978	0.503	1.441	0.723	3.107	0.572	3.435	0.73	1.16	0.792	2.674	2.203	1.186	0.941	0.919	1.452	2.302	0.558	0.152	1.236	0.978	2.065	1.663	1.192	1.073	0.718	1.464	1.248	0.792	0.712	1.394	0.708	1.376	1.484
Melbournevirus	GATC	0.549	0.689	0.754	0.612	1.618	1.153	1.041	0.743	1.183	1.028	0.969	1.158	0.856	2.118	0.727	1.429	1.578	0.983	1.179	0.563	1.165	4.076	1.601	1.054	0.943	1.12	1.374	2.333	1.641	1.057	1.235	0.559	1.258	0.501	1.393	1.387	1.435	3.75	1.287	1.571	0.4	0.919	0.966	0.86
Melbournevirus	GATC	0.685	0.862	0.855	0.955	0.331	0.614	0.927	0.856	1.251	0.574	1.754	0.625	0.891	0.908	0.917	0.446	1.407	1.277	0.778	3.23	0.953	8.11	0.893	0.911	3.518	1.137	1.006	1.165	1.494	1.182	0.678	0.727	1.332	1.257	1.26	1.68	0.832	0.539	0.849	1.175	1.112	1.206	1.417	1.738
Melbournevirus	GATC	0.922	1.117	1.243	0.613	0.282	1.007	1.147	2.028	2.166	2.047	0.622	1.18	1.581	1.026	1.045	0.542	0.755	1.123	1.524	0.645	1.278	3.28	0.477	1.966	1.722	2.046	0.941	2.405	2.592	1.29	3.104	0.49	1.559	0.806	1.078	0.604	1.948	1.123	1.099	0.019	1.196	0.722	0.81	1.197
Melbournevirus	GATC	1.217	0.464	0.571	0.512	0.951	0.364	0.978	0.476	0.206	1.733	1.254	1.123	0.45	0.545	1.006	0.285	2.112	0.33	0.537	0.372	0.685	3.714	2.769	0.162	0.539	0.302	1.151	0.203	1.806	1.35	0.791	1.271	1.158	0.948	1.161	0.389	1.477	0.599	0.737	0.9	0.57	0.756	0.901	1.293
Melbournevirus	GATC	1.077	0.743	0.822	0.671	1.192	0.881	0.889	1.179	0.265	0.497	0.712	0.113	0.472	0.772	0.377	2.697	1.358	0.371	0.472	0.388	0.711	6.006	0.424	0.722	0.932	1.133	0.521	1.184	0.535	1.094	1.305	0.297	0.746	0.486	0.985	0.342	0.95	0.76	0.952	1.117	0.177	0.566	0.471	0.776
Melbournevirus	GATC	0.257	0.494	0.473	1.343	0.801	1.126	0.438	1.778	0.434	4.671	2.109	2.003	5.024	0.795	0.688	0.674	1.398	1.226	0.612	0.597	0.618	11.7	0.58	1.003	0.424	1.198	1.115	0.857	4.265	0.486	1.037	1.471	0.565	0.656	1.103	0.4	0.586	0.785	0.815	0.33	0.815	0.561	0.575	1.321
Melbournevirus	GATC	0.905	NA	0.778	0.509	1.289	1.643	1.678	0.663	0.415	2.632	1.08	1.62	1.85	0.638	0.595	0.479	2.69	0.89	0.755	0.304	0.522	4.633	0.599	0.605	0.252	1.205	0.54	0.746	1.002	0.471	0.72	1.438	0.481	0.647	1.644	1.254	0.573	3.553	1.342	0.78	1.311	0.698	0.575	1.201
Melbournevirus	GATC	NA	NA	NA	NA	NA	NA	NA	NA	NA	NA	NA	NA	NA	NA	NA	NA	NA	NA	NA	NA	NA	NA	NA	NA	NA	NA	NA	NA	NA	NA	NA	NA	NA	NA	NA	NA	NA	NA	NA	NA	NA	NA	NA	NA
Melbournevirus	GATC	NA	NA	NA	NA	NA	NA	NA	NA	NA	NA	NA	NA	NA	NA	NA	NA	NA	NA	NA	NA	NA	NA	NA	NA	NA	NA	NA	NA	NA	NA	NA	NA	NA	NA	NA	NA	NA	NA	NA	NA	NA	NA	NA	NA
Melbournevirus	GATC	0.165	0.396	0.294	0.297	NA	NA	NA	NA	1.044	NA	NA	2.292	NA	NA	NA	NA	NA	2.682	0.911	NA	2.62	NA	NA	NA	1.117	NA	NA	NA	0.148	0.197	0.295	1.036	2.368	NA	0.955	NA	NA	NA	NA	NA	NA	NA	0.247	0.871
Melbournevirus	GATC	0.473	1.516	0.766	NA	0.812	2.161	1.7	NA	0.391	0.624	1.353	0.249	NA	0.816	1.055	NA	0.456	0.526	0.64	0.653	0.062	4.672	0.882	1.523	0.6	0.709	0.299	0.302	NA	0.944	0.273	1.802	0.939	NA	1.335	1.962	0.507	0.275	1.602	0.223	NA	0.577	3.091	NA
Melbournevirus	GATC	1.197	0.715	0.46	0.844	0.495	0.817	1.97	0.653	0.847	1.243	1.553	1.612	1.231	1.234	2.088	3.414	1.317	1.955	0.959	0.367	0.377	2.952	1.418	1.274	2.239	0.382	1.356	0.943	1.258	0.623	1.134	0.808	1.742	3.015	0.757	1.044	1.395	1.281	0.982	0.919	0.346	1.055	1.264	1.076
Melbournevirus	GATC	1.543	1.727	2.508	0.242	0.581	0.821	0.687	1.137	0.424	0.936	0.548	1.004	0.772	0.689	0.353	0.627	0.106	0.828	1.783	1.251	1.545	7.678	0.932	4.175	1.988	0.721	0.845	0.419	0.884	0.735	0.504	0.376	1.683	1.275	0.745	0.628	0.679	0.508	0.654	0.779	0.833	0.892	1.096	0.968
Melbournevirus	GATC	1.301	0.942	1.931	0.58	0.374	0.459	0.804	1.016	1.045	1.871	0.96	0.88	1.078	0.829	1.697	0.662	2.934	1.74	1.79	0.911	0.479	8.283	0.537	1.564	0.883	1.01	0.342	1.365	1.378	0.686	1.516	1.512	1.676	1.983	1.137	0.486	0.694	0.936	0.869	0.907	0.746	0.801	0.686	0.731
Melbournevirus	GATC	1.23	1.649	0.851	1.458	1.324	1.345	0.926	0.485	6.417	0.922	0.462	0.774	NA	1.838	0.839	1.397	NA	0.311	NA	0.227	1.451	13.826	0.714	NA	1.335	1.19	1.471	1.761	0.662	NA	0.866	1.58	2.176	NA	0.462	1.136	2.966	1.338	1.258	0.809	0.878	1.777	3.95	NA
Melbournevirus	GATC	0.432	0.469	0.497	0.934	1.426	0.816	0.509	0.732	1.602	0.871	0.833	0.638	1.847	1.23	1.649	0.851	1.458	1.324	1.345	0.926	0.485	6.417	0.922	0.462	0.774	NA	1.838	0.839	1.397	NA	0.311	NA	0.227	1.451	13.826	0.714	NA	1.335	1.19	1.471	1.761	0.662	NA	0.866
Melbournevirus	GATC	0.591	0.187	NA	0.578	0.238	1.053	0.325	1.13	NA	1.244	1.207	0.824	0.611	0.563	3.892	0.813	1.177	0.45	2.041	0.245	1.046	15.774	1.327	2.108	0.782	NA	0.312	0.647	0.432	0.469	0.497	0.934	1.426	0.816	0.509	0.732	1.602	0.871	0.833	0.638	1.847	1.23	1.649	0.851
Melbournevirus	GATC	NA	NA	NA	NA	NA	NA	NA	NA	NA	NA	NA	NA	NA	NA	NA	NA	NA	NA	NA	NA	NA	NA	NA	NA	NA	NA	NA	NA	NA	NA	NA	NA	NA	0.642	NA	NA	0.572	0.308	1.588	1.127	1.709	NA	2.33	1.35
Melbournevirus	GATC	1.071	1.098	1.254	0.326	1.186	1.049	0.658	0.708	1.845	2.035	1.069	0.78	0.65	0.689	1.099	0.66	1.709	0.932	0.805	0.731	3.553	4.289	1.842	0.536	0.395	2.163	0.655	0.71	0.834	1.286	0.634	0.369	0.773	0.296	0.435	0.894	1.148	0.523	0.891	0.931	1.221	0.487	1.522	0.79
Melbournevirus	GATC	1.398	0.296	0.671	1.446	1.699	1.812	0.535	1.277	1.072	0.382	1.045	0.934	0.566	1.221	0.904	0.369	1.121	2.021	1.108	0.978	1.378	3.43	0.591	0.768	1.004	0.478	1.115	0.706	0.808	0.596	0.777	1.511	0.601	0.804	1.24	0.506	1.173	0.756	1.016	2.944	0.618	1.05	2.176	0.738
Pithovirus sibericum	CTCGAG	0.842	0.907	1.275	0.868	1.15	1.086	1.097	0.958	1.005	1.109	0.891	1.109	1.095	0.793	1.069	1.218	1.235	1.27	1.093	0.996	0.971	1.363	0.85	1.577	1.165	1.198	1.201	1.24	1.248	1.312	1.106	1.333	1.528	1.299	1.165	1.604	1.11	1.139	1.159	0.93	1.174	0.842	1.258	1.348	1.542	1.522
Pithovirus sibericum	CTCGAG	1.189	0.91	1.24	1.033	0.954	0.779	0.871	1.039	0.977	1.043	0.976	1.034	1.064	0.952	0.879	0.982	0.814	1.216	1.125	1.01	1.27	1.089	0.937	1.118	0.743	0.972	1.102	0.951	1.245	1.25	1.242	1.179	1.141	0.877	1.048	1.365	0.739	0.955	1.412	1.115	1.139	1.275	0.977	0.905	1.1	0.88
Pithovirus sibericum	CTCGAG	0.927	0.816	0.815	1.048	1.196	1.226	1.094	1.215	1.227	0.759	1.23	1.162	0.97	0.985	1.697	1.222	1.08	1.253	1.141	1.329	0.989	1.365	1.122	1.473	1.185	1.359	0.996	1.106	1.022	0.994	0.903	1.205	0.971	1.47	1.352	1.245	1.216	0.88	1.146	1.098	0.768	1.006	1.328	1.287	1.115	1.156
Pithovirus sibericum	CTCGAG	0.896	1.233	0.936	1.019	1.091	1.073	0.965	0.915	1.166	1.062	1.367	1.156	1.122	1.099	0.8	0.999	0.767	1.125	0.803	1.323	1.165	1.099	1.137	1.319	1.011	0.885	1.085	0.973	0.78	1.236	1.308	1.005	1.159	1.419	1.171	1.05	1.352	1.261	1.283	0.905	0.942	1.255	1.083	1.271	1.148	1.141
Pithovirus sibericum	CTCGAG	1.334	1.196	1.068	1.036	1.147	0.893	0.981	0.958	1.106	0.891	0.949	1.138	1.362	1.427	0.999	1.041	0.832	1.279	0.883	1.205	1.205	1.124	0.933	1.195	1.036	0.889	0.947	1.005	1.343	1.162	1.103	1.03	1.279	1.202	1.108	1.009	1.192	0.951	1.011	1.002	0.976	1.17	1.259	1.314	2.039	0.925
Pithovirus sibericum	CTCGAG	1.114	1.194	1.29	1.181	1.241	1.264	1.149	1.178	0.863	0.951	1.119	1.115	1.197	1.116	1.205	1.148	0.942	1.182	1.027	1.215	0.795	1.114	0.879	1.304	1.16	1.12	1.078	1.161	1.009	1.052	1.013	1.231	1.336	1.201	1.252	1.165	1.179	1.273	1.037	0.944	1.032	0.87	1.002	1.936	1.22	1.319
Pithovirus sibericum	CTCGAG	1.081	1.515	0.929	0.953	1.028	1.118	1.28	0.717	0.815	1.337	0.999	1.568	1.173	1.37	0.962	1.253	0.768	1.209	0.904	1.062	1.106	1.022	0.938	1.419	1.123	0.968	1.002	0.935	1.166	0.935	1.155	1.392	1.197	1.139	1.035	0.961	0.911	0.861	1.153	1.009	1.181	1.327	1.24	0.968	1.013	1.143
Pithovirus sibericum	CTCGAG	1.193	0.931	0.926	1.082	1.06	1.047	1.458	0.953	1.374	0.942	1.047	1.035	0.885	0.974	1.095	1.103	1.229	1.238	0.935	1.029	1.01	1.034	0.82	1.324	0.844	1.253	0.996	1.039	1.385	1.333	0.9	1.249	1.059	1.14	1.226	1.014	0.782	0.909	0.955	1.343	1.058	0.981	0.96	0.98	0.898	1.261
Pithovirus sibericum	CTCGAG	1.323	1.397	0.954	0.979	0.965	0.99	0.758	1.031	1.199	1.081	1.142	0.885	0.864	0.934	1.006	1.151	0.831	1.426	0.89	0.894	1.115	0.948	0.926	1.211	0.796	0.772	0.87	1.04	0.75	0.943	0.995	1.088	1.083	0.895	0.716	0.787	0.775	0.782	0.93	1.512	1.006	1.091	0.968	1.01	1.12	0.779
Pithovirus sibericum	CTCGAG	1.028	1.243	0.978	1.012	1.292	1.069	0.971	0.995	1.294	0.998	0.851	0.936	0.853	0.904	1.102	0.893	1.055	0.948	0.833	0.918	0.902	0.997	0.65	1.201	0.723	1.244	1.253	1.446	0.907	1.779	1.118	1.192	1.032	1.17	1.018	1.247	0.958	1.018	0.904	1.108	1.08	1.112	1.021	1.11	1.204	0.972
Pithovirus sibericum	CTCGAG	1.057	1.003	1.043	1.133	1.134	1.088	0.962	1.222	0.953	0.736	1.082	1.276	1.131	1.111	1.176	1.324	1.165	1.199	1.158	1.164	1.044	1.21	1.195	1.251	1.066	0.984	0.972	1.014	1.163	0.803	1.663	1.245	1.51	1.062	1.439	1.063	1.124	0.871	1.092	0.892	0.747	1.042	1.114	1.279	1.403	1.265
Pithovirus sibericum	CTCGAG	0.941	1.026	1.384	0.958	1.065	1.277	0.894	1.271	1.459	1.288	1.014	1.396	1.121	1.5	1.185	1.316	0.973	1.516	0.908	1.098	0.993	1.196	0.989	1.237	0.876	0.907	1.021	1.098	1.719	1.068	1.31	1.366	1.247	0.937	1.078	1.112	1.268	0.813	0.985	1.042	0.93	1.187	0.998	1.264	1.183	0.821
Pithovirus sibericum	CTCGAG	0.904	1.057	1.291	1.053	1.099	1.499	1.207	1.204	1.376	0.951	1.134	1.324	1.416	1.18	1.333	1.371	0.97	1.195	0.99	1.145	1.245	1.086	0.988	1.663	1.035	1.099	1.105	1.126	1.464	0.973	1.096	1.019	1.158	1.193	1.198	1.219	1.079	1.095	1.187	1.115	0.948	1.004	1.203	1.065	0.995	1.911
Pithovirus sibericum	CTCGAG	0.978	1.027	1.113	0.872	0.91	0.934	0.808	0.794	0.94	0.837	0.998	0.94	0.878	1.07	0.925	1.426	0.974	1.241	0.981	1.26	1.178	1.161	0.85	1.966	1.11	1.135	0.979	1.092	1.098	1.006	1.05	1.118	1.201	1.142	1.072	1.023	1.081	1.594	1.196	0.954	1.103	0.976	0.986	1.047	1.057	1.032
Pithovirus sibericum	CTCGAG	0.848	1.226	0.894	1.365	0.9	1.28	1.063	1.02	1.143	1.121	1.258	1.099	1.135	0.81	1.188	1.037	1.082	1.163	1.054	1.064	1.282	0.952	0.787	1.273	1.036	1.152	1.148	1.289	1.183	1.01	1.008	1.033	0.892	0.778	1.16	1.131	1.246	1.045	1.149	1.239	1.184	1.141	1.378	0.909	1.033	1.121
Pithovirus sibericum	CTCGAG	0.955	1.19	0.988	1.048	1.188	0.893	1.126	0.949	1.067	0.993	1.151	1.145	1.112	0.983	1.029	0.888	0.997	1.191	0.968	0.928	0.822	0.97	0.742	0.988	1.142	1.017	1.186	0.974	1.187	1.073	1.145	0.956	1.052	0.824	1.026	0.93	1.085	0.968	1.357	0.845	1.172	1.267	1.003	1.341	1.402	0.941
Pithovirus sibericum	CTCGAG	1.008	1.054	1.051	0.974	1.044	1.218	1.053	1.183	1.388	1.364	1.19	1.048	1.036	1.125	1.271	0.849	0.896	1.221	1.138	1.026	1.122	1.162	1.331	1.639	0.963	0.998	0.956	0.989	0.815	0.909	1.025	0.947	0.902	1.024	0.928	0.956	0.604	0.927	1.045	1.187	0.987	0.975	0.984	1.093	1.083	1.004
Pithovirus sibericum	CTCGAG	0.904	1.048	0.994	1.201	0.967	1.068	1.338	1.516	1.25	1.181	1.186	0.967	1.089	0.914	0.991	1.206	0.92	1.214	1.166	0.804	1.233	0.955	0.68	1.173	0.861	1.05	1.148	1.146	1.163	1.091	0.99	1.115	1.177	1.476	0.782	1.283	1.085	1.134	1.039	1.043	1.101	1.053	0.807	1.396	0.746	0.85
Pithovirus sibericum	CTCGAG	1.37	1.103	0.765	1.219	1.001	0.747	1.464	1.307	1.271	0.955	1.322	1.029	0.993	0.823	1.04	0.802	0.757	1.019	1.197	1.079	1.204	0.989	0.676	0.953	0.99	0.923	0.868	0.888	1.176	1.236	1.029	1.037	0.838	1.262	0.706	1.133	0.867	1.239	1.133	1.296	1.109	1.13	1.003	0.988	1.06	1.032
Pithovirus sibericum	CTCGAG	0.922	0.755	1.351	0.799	0.916	1.081	1.163	0.925	1.163	1.098	1.041	1.036	1.063	0.883	0.989	1.183	1.613	1.822	1.085	1.12	1.143	1.157	0.932	1.004	1.122	1.111	1.457	1.049	1.189	1.095	1.086	1.299	0.953	0.75	0.983	1.199	1.274	0.991	1.613	1.015	1.294	1.034	0.862	1.123	0.59	1.198
Pithovirus sibericum	CTCGAG	1.028	1.079	1.071	1.306	0.924	1.071	1.063	1.065	0.93	0.934	1.255	0.989	0.963	1.194	0.692	0.724	1.002	1.268	1.187	1.037	1.181	0.93	0.989	0.816	1.146	0.868	0.962	1.047	1.577	1.084	1.124	1.018	1.103	1.21	1.093	1.194	1.632	1.05	1.033	0.854	1.175	1.023	1.037	0.946	1.082	0.795
Pithovirus sibericum	CTCGAG	0.952	0.987	0.718	0.975	0.704	1.178	1.088	1.099	0.945	1.29	1.226	0.944	0.73	1.241	1.239	1.031	1.061	0.918	0.922	1.202	0.878	1.095	1.144	1.084	0.798	0.91	0.845	1.112	1.199	1.065	1.161	1.195	1.089	1.176	0.996	0.864	0.904	0.862	1.1	0.993	1.201	0.88	0.919	0.986	1.19	0.975
Pithovirus sibericum	CTCGAG	1.281	1.256	0.884	1.037	0.97	1.118	0.949	1.066	1.158	1.247	1.02	1.186	1.139	1.074	0.953	0.971	0.762	1.185	0.881	0.841	0.939	0.834	0.806	1.28	0.792	1.001	0.886	1.132	1.223	1.2	1.326	1.091	1.079	1.201	1.579	1.414	1.281	1.411	1.325	1.371	1.238	1.197	1.149	0.979	1.081	0.795
Pithovirus sibericum	CTCGAG	0.944	1.17	0.921	1.17	1.131	1.341	1.218	1.095	1.005	1.352	1.462	1.308	1.085	1.067	1.287	1.189	0.914	1.162	1.025	1.126	0.988	1.041	1.054	1.802	1.042	1.227	0.931	1	1.094	1.238	1.016	1.238	1.076	1.121	1.158	1.031	1.075	1.152	0.947	0.991	1.269	1.143	0.973	1.358	1.164	1.195
Pithovirus sibericum	CTCGAG	0.971	0.791	0.872	0.959	1.005	1.724	1.072	1.15	1.035	1.199	0.94	1.21	1.204	1.216	1.221	1.342	1.139	1.388	0.861	1.049	1.005	1.176	0.896	1.135	0.889	1.121	1.191	1.171	1.012	1.397	0.937	0.721	0.839	0.882	0.714	0.995	1.49	1.044	0.978	1.172	1.071	1.038	1.07	1.286	0.842	1.122
Pithovirus sibericum	CTCGAG	0.948	0.957	1.026	1.058	1.133	0.884	1.075	0.763	1.108	1.138	0.931	1.049	0.765	0.999	0.852	0.815	0.959	1.123	1.052	1.05	1.064	1.115	1.173	1.468	0.873	0.986	1.088	0.984	1.072	0.951	1.076	1.138	1.333	1.146	1.021	1.001	0.93	1.38	1.115	1.163	0.986	1.179	1.266	1.807	0.97	1.019
Pithovirus sibericum	CTCGAG	1.01	1.177	1.41	1.177	1.121	1.167	1.114	1.208	1.156	0.825	0.974	0.947	0.962	1.046	1.07	1.319	1.019	1.292	0.807	0.996	1.029	1.016	0.927	1.168	0.915	1.273	1.04	0.841	1.029	1.14	0.989	1.147	0.75	1.129	0.964	0.946	0.964	0.991	1.088	1.155	0.737	1.002	0.922	1.063	1.123	0.987
Pithovirus sibericum	CTCGAG	1	1.068	0.965	0.987	0.97	1.082	0.853	0.819	0.971	1.096	1.178	1.148	1.086	1.374	1.011	1.264	0.89	1.317	0.934	1.166	1.097	1.077	1.177	1.078	0.899	1.219	1.16	0.986	1.04	1.064	1.083	1.261	1.004	0.809	1.152	1.247	0.827	0.886	0.933	1.164	1.065	1.019	1.055	1.287	1.177	1.078
Pithovirus sibericum	CTCGAG	1.318	1.137	1.196	1.13	1.016	1.218	1.326	0.91	1.318	0.931	1.39	1.127	1.146	1.199	1.197	1.327	1.228	1.475	1.025	1.21	1.113	1.166	1.146	1.048	0.973	1.076	0.873	1.055	0.968	1.171	0.937	1.285	1.603	1.168	1.303	1.34	0.977	1.2	1.061	1.349	1.195	1.292	1.236	1.345	1.231	1.207
Pithovirus sibericum	CTCGAG	0.98	1.227	0.923	1.516	1.111	1.448	1.089	1.19	1.311	1.127	1.185	1.378	0.987	1.027	1.129	1.194	0.794	1.024	0.974	1.085	0.939	1.026	0.96	1.217	0.727	0.721	0.966	1.087	1.18	1.154	0.866	1.056	0.868	0.982	1.118	1.084	0.84	0.917	0.992	1.168	1.048	1.086	1.067	1.515	0.954	1.227
Pithovirus sibericum	CTCGAG	0.973	1.024	1.079	1.238	1.198	1.199	1.315	1.389	1.316	1.115	1.156	0.97	1.109	1.032	1.082	1.312	1.08	1.593	1.171	0.995	0.91	0.947	1.069	0.717	0.838	0.977	1.07	1.25	1.292	1.199	1.165	1.199	1.242	0.874	1.401	1.294	1.373	1.231	0.983	1.027	1.046	1.164	1.164	1.01	0.864	0.91
Pithovirus sibericum	CTCGAG	0.942	1.061	1.067	1.045	1.164	1.348	1.217	1.144	1.03	1.307	1.092	1.127	0.935	1.053	0.981	1.352	1.113	1.788	1.128	1.167	0.912	0.975	0.727	1.233	0.999	1.147	0.961	1.116	1.073	1.344	1.506	1.185	1.047	1.222	1.146	1.078	1.611	0.972	1.008	0.918	1.151	1.104	0.948	1.083	1.092	1.019
Pithovirus sibericum	CTCGAG	1.105	1.028	0.958	1.195	1.124	1.124	0.91	1.167	1.013	1.242	1.11	0.903	0.826	0.888	0.933	0.774	0.892	1.032	0.88	0.861	1.218	1.021	0.654	0.784	0.88	0.951	0.902	0.911	1.006	0.876	1.452	1.179	0.958	1.012	1.107	0.812	0.792	0.828	0.982	1.1	1.134	1.187	0.967	1.225	0.742	1.021
Pithovirus sibericum	CTCGAG	1.077	0.954	0.907	1.103	1.126	1.019	1.026	1.135	1.094	0.892	0.744	1.133	0.872	1.105	1.103	0.929	1.051	1.152	0.932	1.372	1.085	1.046	1.191	1.181	1.126	1.133	1.144	1.136	0.943	1.131	1.016	1.129	1.102	1.272	1.188	1.043	1.142	1.351	0.961	1.119	0.88	0.853	1.076	1.311	2.049	2.041
Pithovirus sibericum	CTCGAG	0.691	0.858	0.808	0.908	1.002	0.927	0.957	1.073	1.076	0.993	0.925	0.922	0.893	0.959	1.022	1.166	0.937	1.163	1.012	1.099	1.082	1.013	0.973	1.137	1.015	0.798	0.904	0.858	0.945	0.844	0.892	0.832	0.946	1.109	1.213	1.005	1.155	1.369	0.968	0.84	0.817	1.039	0.921	0.938	0.95	1.12
Pithovirus sibericum	CTCGAG	1.044	1.17	1.306	1.184	1.383	1.307	1.03	1.278	0.914	1.536	1.159	0.926	1.069	1.003	1.346	1.244	1.123	1.12	0.998	1.036	1.385	1.155	1.123	1.02	1.022	1.265	1.189	1.096	1.699	0.944	1.017	1.041	0.993	1.141	1.063	1.827	1.922	0.948	1.119	1.111	0.817	0.895	1.234	0.969	1.226	1.438
Pithovirus sibericum	CTCGAG	1.307	1.26	1.111	1.129	1.261	0.977	1.043	1.223	1.116	1.066	1.459	1.194	1.141	1.196	1.092	0.942	1.165	1.122	0.821	1.245	0.945	1.059	0.87	1.069	0.82	0.87	1.021	0.968	0.978	1.03	0.958	1.003	1.368	1.089	1.168	1.245	1.031	1.369	1.09	1.392	1.031	0.999	1.04	1.234	1.045	1.217
Pithovirus sibericum	CTCGAG	1.358	0.847	1.497	1.15	1.245	1.544	1.232	1.152	0.994	1.539	1.257	1.318	1.213	1.452	1.068	1.28	1.031	1.14	0.975	1.01	1.206	1.064	1.188	1.402	1.091	1.244	1.036	1.131	1.056	1.226	1.211	1.45	1.422	1.38	1.259	1.476	1.198	1.276	0.896	1.267	1.497	1.535	1.442	1.4	1.383	1.223
Pithovirus sibericum	CTCGAG	1.299	0.998	0.847	0.74	0.889	1.357	0.977	1.207	1.065	0.985	1.279	0.875	1.091	0.673	0.825	1.028	0.599	0.901	1.078	0.967	1.171	1.006	0.981	1.115	0.726	0.7	0.827	0.832	1.171	1.219	1.337	0.942	0.99	0.9	1.038	0.898	0.503	0.816	1.148	1.109	1.403	0.902	1.109	1.315	0.916	1.018
Pithovirus sibericum	CTCGAG	1.063	1.051	1.181	1.184	1.257	0.951	1.031	1.126	1.438	1.297	1.422	1.237	1.229	0.945	1.05	1.211	0.718	1.312	1.242	1.007	0.955	1.002	1.064	1.079	0.969	0.823	0.962	0.993	0.985	0.954	1.076	1.161	1.077	1.26	1.277	1.231	1.312	1.131	1.063	1.138	1.024	1.062	1.217	1.32	1.107	1.158
Pithovirus sibericum	CTCGAG	1.36	0.88	1.52	1.027	1.273	1.263	1.109	1.383	1.065	1.35	1.355	1.153	1.074	0.977	1.398	1.486	0.953	1.352	1.035	1.436	1.084	1.313	1.095	1.072	0.967	1.343	1.128	1.089	1.461	1.173	1.249	0.702	1.418	1.247	1.451	1.072	1.632	1.255	1.317	1.403	1.076	1.1	1.367	1.268	1.107	1.028
Pithovirus sibericum	CTCGAG	1.723	1.141	1.156	1.225	0.877	0.856	1.418	1.047	0.903	1.179	1.482	1.516	1.026	1.383	1.101	1.058	0.886	1.062	1.065	1.194	1.242	1.143	1.138	1.272	0.892	0.77	0.894	0.963	1.241	1.015	1.077	1.362	1.004	1.442	1.07	0.749	0.952	1.045	0.946	1.018	1.081	0.977	0.986	1.129	1.056	1.205
Pithovirus sibericum	CTCGAG	1.043	1.159	1.381	1.032	1.181	1.128	1.065	1.077	0.812	1.77	1.041	1.256	1.117	1.165	1.219	1.235	1.125	1.33	0.967	1.286	1.182	1.269	1.043	1.236	1.164	1.162	1.139	1.133	1.47	1.299	1.205	1.101	1.026	1.396	1.521	1.415	1.325	1.177	0.731	1.391	1.226	1.068	1.127	1.11	1.107	1.179
Pithovirus sibericum	CTCGAG	1.405	1.423	1.051	1.082	1.312	1.172	1.185	1.178	1.14	1.099	1.141	0.994	1.003	1.398	1.021	1.377	0.95	1.246	0.833	1.141	1.178	1.128	1.071	1.109	0.84	0.922	1.155	1.068	0.951	1.094	0.909	0.864	0.917	1.394	0.984	1.095	0.966	1.003	0.913	1.023	1.176	0.696	0.74	1.373	1.097	1.004
Pithovirus sibericum	CTCGAG	1.071	1.477	0.977	1.016	1.165	1.593	0.888	0.838	1.157	1.104	1.097	1.038	1.026	1.067	1.125	1.071	0.962	1.645	0.943	1.095	1.03	0.93	1.01	0.925	0.986	0.75	0.99	0.69	0.862	1.112	0.913	1.614	1.316	1.198	1.38	1.517	1.265	0.964	1.138	1.189	1.142	1.018	1.075	1.217	1.119	1.098
Pithovirus sibericum	CTCGAG	1.17	1.153	1.419	1.37	1.248	1.058	1.035	0.88	0.907	0.875	1.138	0.874	1.069	1.051	0.957	0.73	1.162	0.812	0.847	0.808	0.945	1.384	1.001	1.366	0.76	1.113	1.13	1.017	0.935	0.836	0.901	1.12	1.025	0.926	1.139	1.11	0.716	1.159	1.129	1.258	0.85	0.831	1.057	1.244	1.022	1.12
Pithovirus sibericum	CTCGAG	1.439	1.039	1.059	1.095	1.096	0.726	1.118	0.949	1.06	1.03	0.888	1.143	0.919	0.971	1.094	0.925	0.876	1.073	0.848	0.916	0.926	0.877	0.81	1.442	0.679	0.835	1.192	1.073	1.638	1.103	1.115	1.078	1.064	1.037	1.148	1.594	0.908	1.54	1.111	1.059	0.866	0.782	0.959	0.923	0.967	0.914
Pithovirus sibericum	CTCGAG	0.826	1.046	1.128	1.3	1.047	1.009	1.148	0.967	0.986	0.85	0.998	0.968	0.935	0.871	0.922	0.983	1.088	1.206	0.853	1.035	1.018	1.002	0.822	1.061	0.903	1.23	0.817	1.123	1.262	0.868	0.974	1.07	1.126	0.838	1.188	1.062	0.868	0.701	1.037	0.817	1.133	1.053	1.032	0.665	1.023	0.887
Pithovirus sibericum	CTCGAG	1.248	1.229	1.403	1.006	1.432	0.777	1.061	0.828	0.826	0.859	1.22	1.033	1.108	0.97	1.083	0.879	0.822	1.38	0.989	0.826	0.987	0.806	0.736	0.969	0.831	0.996	0.954	0.95	1.211	0.993	1.113	1.24	1.259	1.092	1.508	0.867	1.039	0.797	1.056	0.83	0.916	0.855	1.289	1.141	1.226	1.08
Pithovirus sibericum	CTCGAG	0.826	1.32	1.509	0.962	1.153	1.056	1.833	1.18	1.528	1.13	1.23	1.216	1.126	0.837	1.309	0.971	1.045	1.119	0.813	1.048	1.191	1.237	0.876	1.157	1.122	1.014	1.095	1.146	1.026	1.044	1.285	0.806	1.427	1.269	0.971	1.051	1.34	1.135	1.094	0.978	1.241	1.016	0.934	1.311	0.906	0.868
Pithovirus sibericum	CTCGAG	0.978	1.166	1.263	1.105	1.136	1.347	1.103	1.12	1.3	0.968	0.963	0.916	0.895	1.074	1.162	1.398	1.222	1.403	1.069	1.219	1.105	1.287	1.109	0.919	0.624	1.098	1.274	1.148	1.024	1.157	1.073	0.945	0.923	0.891	0.934	0.814	1.38	1.626	1.011	1.139	1.146	1.294	0.912	1.079	1.023	1.212
Pithovirus sibericum	CTCGAG	1.319	1.288	1.495	1.104	1.165	1.11	1.13	0.943	1.214	1.608	1.292	1.355	1.056	0.801	1.291	0.638	0.779	1.032	0.832	1.045	1.26	1.147	1.059	1.536	0.901	1.14	1.708	0.88	1.167	1.039	1.23	1.067	1.081	0.987	1.496	1.05	1.09	1.052	1.513	0.905	1.178	1.045	1.253	1.15	0.979	0.978
Pithovirus sibericum	CTCGAG	1.146	1.092	0.988	1.301	1.277	1.283	1.132	0.993	1.025	1.053	0.643	1.018	1.135	0.963	0.984	1.2	1.283	1.428	0.935	1.037	0.888	0.968	0.728	1.212	0.891	1.253	1.16	1.055	1.26	1.036	1.18	0.848	0.901	1.031	1.363	1.426	1.248	1.039	1.164	1.163	1.002	1.297	0.729	1.186	1.012	1.176
Pithovirus sibericum	CTCGAG	1.077	1.207	0.87	0.969	1.146	0.974	0.937	1.111	1.215	1.099	1.007	0.973	0.921	0.801	0.928	0.932	0.579	1.11	1.019	1.081	1.233	1	0.965	0.88	0.884	0.928	0.975	0.834	0.845	1.366	1.122	1.29	0.894	0.927	0.863	0.828	0.762	1.001	1.006	0.995	0.831	0.967	1.065	1.149	0.888	0.958
Pithovirus sibericum	CTCGAG	1.381	1.155	1.298	1.254	1.064	1.372	1.139	1.358	1.175	1.253	1.155	1.128	0.841	0.891	0.93	1.32	1.006	1.057	1.117	1.089	1.049	1.203	0.843	1.011	0.945	0.694	0.984	1.15	1.205	1.259	1.082	1.292	1.015	1.054	1.033	1.109	1.212	1.157	1.304	1.118	1.151	0.939	1.179	1.277	0.883	0.691
Pithovirus sibericum	CTCGAG	1.003	1.078	0.851	0.811	0.781	0.838	0.852	1.293	0.989	1.406	1.627	0.875	0.77	1.093	0.992	1.091	0.818	1.364	1.021	1.07	1.121	1.221	1.022	0.925	0.944	0.844	0.764	1.043	1.035	1.027	1.088	1.004	1.227	1.083	0.909	1.008	1.13	0.972	1.143	1.23	1.477	1.586	1.527	1.211	1.027	1.24
Pithovirus sibericum	CTCGAG	1.242	0.888	1	1.03	1.151	1.326	1.157	1.034	1.166	1.282	0.973	1.081	0.925	1.133	1.052	1.326	1.212	1.222	1.217	1.217	1.036	1.162	0.959	1.148	1.166	1.491	1.389	1.102	1.357	0.785	1.197	0.929	0.96	1.01	1.099	1.248	1.195	1.065	1.037	0.805	1.103	1.04	1.129	1.457	1.259	1.059
Pithovirus sibericum	CTCGAG	1.077	1.08	1.079	1.122	1.073	1.091	1.149	1.28	0.917	1.02	1.139	0.813	1.104	1.058	0.98	1.077	1.266	1.166	1.054	1.069	1.011	1.074	0.663	0.967	0.793	1.117	1.111	1.035	0.99	1.25	0.838	0.834	1.504	0.696	0.75	0.851	1.097	1.338	0.811	1.657	1.077	1.07	0.817	0.959	0.946	0.996
Pithovirus sibericum	CTCGAG	1.148	0.961	1.015	0.98	0.682	1.095	1.124	1.269	1.152	0.969	0.929	0.939	0.848	1.036	0.955	1.04	1.051	1.057	0.887	0.907	1.053	1.007	0.688	1.373	0.845	0.925	0.998	1.22	1.147	1.008	0.928	1.274	1.081	0.864	1.003	1.052	1.05	0.889	1.36	1.285	1.227	1.024	1.242	1.281	1.372	1.124
Pithovirus sibericum	CTCGAG	0.988	0.923	1.299	0.966	1.445	0.997	1.95	1.851	1.009	1.039	1.287	1.084	1.079	1.12	1.008	1.054	0.955	1.219	0.997	1.096	1.165	1.001	1.009	1.041	0.961	0.959	0.879	1.098	1.085	1.149	1.188	1.639	1.021	1.214	0.983	1.348	0.983	1.349	1.062	1.164	0.956	1.382	1.02	1.053	0.96	1.386
Pithovirus sibericum	CTCGAG	1.098	1.118	1.218	1.13	1.098	1.098	1.215	1.061	1.167	1.103	0.974	1.305	0.957	0.954	0.969	1.291	0.993	1.491	1.452	1.142	1.06	1.094	0.828	1.246	0.838	0.909	1.009	1.282	1.052	1.363	1.451	1.115	1.104	0.96	1.28	1.05	0.981	0.993	1.232	1.44	1.477	1.151	1.382	1.172	0.929	0.942
Pithovirus sibericum	CTCGAG	1.171	1.413	1.344	0.89	1.058	1.337	1.386	1.277	1.283	1.148	1.231	1.304	1.042	1.5	1.026	1.118	1.064	1.463	0.995	1.218	1.09	1.159	1.095	1.038	1.16	1.181	1.097	1.143	1.315	1.213	1.332	1.347	1.043	1.301	1.378	0.979	1.013	1.374	1.286	1.624	1.303	1.388	1.187	1.357	0.868	1.139
Pithovirus sibericum	CTCGAG	1.318	1.1	0.854	1.186	0.715	1.006	1.002	1.04	1.567	1.216	1.24	0.96	0.978	0.83	1.072	1.226	0.769	1.269	0.899	1.169	1.115	0.988	1.01	1.142	0.52	0.727	0.872	1.077	1.169	1.203	1.32	1.066	0.934	1.239	1.075	0.933	0.804	1.101	1.152	1.677	1.138	1.212	1.153	0.919	0.977	1.047
Pithovirus sibericum	CTCGAG	0.942	1.159	1.072	1.146	1.037	1	0.916	1.032	0.794	1.01	0.866	1.027	0.841	0.813	0.85	1.188	0.868	1.067	1.007	1.028	0.946	0.972	0.72	1.405	0.934	1.082	0.857	1.021	1.296	1.109	0.665	0.956	1.015	1.194	1.037	0.92	1.324	0.948	1.229	0.941	1.248	1.164	1.325	1.346	0.952	1.026
Pithovirus sibericum	CTCGAG	1.582	0.989	1.026	0.821	1.223	0.87	1.226	1.261	1.104	1.072	1.004	1.243	0.885	0.827	1.072	1.008	0.955	1.13	1.35	1.147	0.95	1.105	0.932	1.237	0.84	1.295	1.17	1.051	1.225	1.089	1.223	1.004	1.182	1.05	1.323	1.236	0.885	1.454	1.314	1.872	1.387	0.882	0.922	1.065	1.06	1.056
Pithovirus sibericum	CTCGAG	0.964	0.872	1.049	0.678	1.081	0.908	0.988	0.9	1.087	0.896	0.998	1.148	1.014	0.829	0.928	1.037	0.784	1.056	1.063	1.045	1.094	1.096	0.909	1.418	0.958	1.024	0.938	1.148	1.014	0.916	1.006	1.187	0.846	1.011	1.577	0.867	0.793	1.237	0.847	0.746	0.887	0.82	0.944	0.901	1.083	1.077
Pithovirus sibericum	CTCGAG	0.984	1.14	1.281	1.455	1.125	1.537	1.064	1.383	1.087	1.171	1.417	1.077	1.147	0.946	1.26	1.388	1.583	1.215	1.06	1.195	1.042	1.094	1.004	1.064	0.889	1.352	1.201	1.21	1.208	1.025	1.247	1.106	0.907	0.859	1.032	1.187	1.162	1.167	1.513	1.232	1.662	1.129	0.827	1.244	0.633	1.244
Pithovirus sibericum	CTCGAG	1.198	0.952	1.149	0.826	1.136	1.059	1.081	1.407	1.236	0.975	1.095	0.983	0.979	1.014	0.845	1.069	0.976	1.274	1.04	1.051	1.158	0.987	0.754	1.286	0.802	0.789	0.863	0.991	1	0.941	1.272	0.765	1.103	0.928	1.147	0.804	1.304	1.045	0.928	1.02	1.255	0.979	1.113	0.92	1.081	0.817
Pithovirus sibericum	CTCGAG	1.154	1.083	1.328	1.132	1.374	1.056	1.146	0.855	1.202	1.135	1.209	1.194	1.024	0.957	1.011	0.965	0.758	1.165	0.876	0.994	1.084	0.96	0.88	0.862	1.067	1.027	1.184	1.328	1.085	1.099	1.365	1.11	1.054	1.122	1.194	1.139	0.921	1.299	1.184	1.506	0.938	1.108	1.142	1.592	1.383	1.199
Pithovirus sibericum	CTCGAG	1.093	0.775	0.985	0.993	1.337	0.914	1.186	1.005	1.007	0.919	1.088	1.101	1.165	1.046	0.906	0.973	1.011	1.061	1.095	0.991	1.08	0.975	0.863	1.044	1.245	0.964	1.121	1.093	1.144	0.957	1.232	0.997	0.996	1.004	1.237	1.719	1.364	1.107	0.97	0.982	0.9	1.202	0.999	1.017	1.068	1.12
Pithovirus sibericum	CTCGAG	0.912	1.388	1.149	1.141	1.047	1.066	1.119	0.938	0.852	1.12	0.922	1.234	0.911	1.034	1.057	1.128	1.047	1.433	1.098	1.167	0.885	1.126	1.076	0.987	1.189	1.096	1.061	1.035	1.382	0.953	1.044	1.037	1.474	1.35	1.736	1.627	1.096	0.976	1.143	1.189	1.197	1.061	1.261	1.096	1.206	1.091
Pithovirus sibericum	CTCGAG	1.019	1.218	1.195	1.168	0.969	1.126	0.891	0.974	1.01	1.464	1.114	1.416	1.413	1.129	1.167	0.857	0.889	1.292	1.045	1.116	1.226	1.165	1.137	1.201	0.906	0.992	1.023	0.99	1.411	1.157	1.177	1.312	1.001	1.463	1.074	1.403	1.243	1.269	0.887	1.226	1.015	1.196	1.203	1.633	1.15	1.046
Pithovirus sibericum	CTCGAG	1.136	0.94	1.127	0.908	0.967	1.084	0.815	0.99	0.913	1.019	1.243	0.885	0.834	0.771	0.987	0.807	0.82	0.999	0.966	0.939	1.058	0.949	0.827	1.111	0.936	0.928	0.92	1.061	1.031	0.901	0.987	1.076	1	1.17	0.98	1.161	1.103	1.052	1.023	1.062	0.787	0.945	1.158	1.119	1.663	1.396
Pithovirus sibericum	CTCGAG	0.904	1.085	1.168	1.042	0.801	1.056	1.494	0.715	0.923	1.166	1.251	1.034	1.327	1.237	0.968	0.974	0.892	1.124	0.796	1.334	1.155	1.13	1.085	1.267	0.781	0.823	0.955	1.191	0.901	0.818	1.294	1.369	1.327	0.988	1.412	1.012	1.012	1.061	1.042	0.921	1.108	1.424	1.047	1.29	1.27	1.276
Pithovirus sibericum	CTCGAG	1.405	1.254	1.383	1.097	1.52	0.953	1.35	1.5	1.205	1.294	1.678	1.103	1.287	1.187	1.071	1.07	0.87	1.029	0.969	1.021	1.302	1.08	1.161	1.403	0.875	0.816	1.223	1.075	0.933	1.441	1.25	1.301	1.094	1.408	0.93	1.282	0.826	1.093	0.889	0.921	0.978	1.386	1.045	1.143	1.215	1.112
Pithovirus sibericum	CTCGAG	1.413	0.934	1.114	0.877	1.03	1.238	1.762	1.286	1.175	1.256	1.115	1.24	1.055	0.858	0.765	1.002	1.24	1.229	0.978	1.151	1.044	1.23	0.935	0.983	0.719	0.849	0.946	1.106	0.884	1.178	1.024	1.118	1.028	1.062	0.81	0.82	1.06	1.083	0.875	1.338	1.043	0.902	0.82	0.997	1.088	1.188
Pithovirus sibericum	CTCGAG	1.361	1.28	1.21	1.402	1.263	1.328	1.214	1.297	0.846	1.311	1.02	1.206	1.068	0.892	0.984	1.058	0.924	1.214	1.2	1.163	0.832	0.936	1.027	1.475	0.875	1.495	0.944	1.629	0.932	1.245	1.014	0.966	1.357	1.102	1.3	1.02	1.027	1.082	1.277	1.009	1.273	1.161	1.145	1.037	1.379	1.037
Pithovirus sibericum	CTCGAG	1.045	1.015	1.157	1.018	1.618	1.417	1.43	1.44	1.347	1.064	0.819	1.034	0.856	0.979	1.119	1.334	1.048	1.102	0.934	1.306	1.262	1.36	1.028	1.012	0.875	1.27	1.183	1.253	0.945	1.501	0.982	1.056	1.178	1.247	1.035	1.289	1.084	1.348	1.074	1.005	1.308	1.321	1.133	1.536	1.241	1.019
Pithovirus sibericum	CTCGAG	0.905	0.98	0.835	0.92	0.921	0.895	0.914	1.141	0.913	0.91	0.951	0.941	0.869	1.105	0.809	1.216	0.959	1.844	0.908	0.968	0.979	0.997	0.975	0.904	0.845	1.162	1.099	1.24	0.898	1.043	0.804	1.203	1.042	1.18	0.819	1.374	0.85	1.248	0.836	1.073	0.759	0.7	1.178	1.23	1.036	1.16
Pithovirus sibericum	CTCGAG	1.005	1.133	0.768	1.011	1.081	1.052	0.888	0.948	1.07	0.993	0.988	1.221	0.909	0.872	0.925	1.111	0.879	1.125	1.012	1.161	1.232	0.846	0.763	1.232	0.85	1.118	0.964	0.917	1.053	1.036	1.142	0.918	1.74	1.147	0.893	0.846	1.065	1.075	1.154	1.108	1.12	0.863	1.038	1.615	1.274	1.226
Pithovirus sibericum	CTCGAG	1.008	1.253	0.97	1.134	1.038	1.115	0.872	1.135	0.965	0.862	0.899	1.048	1.084	1.774	1.173	1.033	0.722	1.197	0.733	0.926	0.956	1.029	1.026	1.152	0.958	1.38	1.159	1.275	1.049	1.085	1.156	1.095	1.317	1.185	1.156	1.049	1.407	0.989	1.156	0.926	0.904	0.931	1.194	1.162	1.301	1.097
Pithovirus sibericum	CTCGAG	0.988	0.841	1.07	1.023	1.264	0.868	1.046	0.968	0.749	0.727	0.913	1.125	1.053	0.973	1.006	1.252	1.086	1.061	0.833	1.072	0.749	1.058	0.892	1.194	0.836	1.123	0.831	1.378	0.951	1.233	1.247	0.741	1.354	0.947	1.069	1.155	0.894	1.11	1.13	1.161	1.148	1.09	1.104	1.172	0.922	1.01
Pithovirus sibericum	CTCGAG	1.03	1.073	0.789	1.04	0.937	1.317	1.047	0.955	0.9	0.946	0.756	1.072	1.001	1.641	0.954	0.926	0.865	1.029	0.982	1.217	1.04	1.178	0.917	1.204	1.251	1.242	1.153	1.175	1.504	1.049	1.203	1.117	0.969	1.17	1.031	1.375	1.31	1.348	0.798	1.236	1.198	1.423	1.132	1.27	1.052	1.153
Pithovirus sibericum	CTCGAG	0.892	1.087	1.036	1.249	1.028	1.036	0.943	1.131	0.998	1.234	1.087	1.054	0.988	0.93	0.875	1.244	1.012	1.296	1.057	1.023	1.168	1.079	1.105	1.319	1.014	1.02	1.051	1.128	1.16	1.135	1.253	1.141	1.348	1.332	1.058	1.303	0.961	0.865	0.97	1.138	0.968	1.006	1.032	0.995	0.898	0.952
Pithovirus sibericum	CTCGAG	1.085	1.029	1.139	1.022	1.081	1.127	1.001	0.988	0.826	0.714	1.694	1.333	0.95	1.04	1.199	0.947	1.236	1.014	0.885	0.93	0.798	1.023	1.147	1.284	1.254	1.387	1.078	1.384	0.909	0.96	0.807	0.912	1.665	1.269	1.401	1.832	1.142	1.123	0.991	1.037	0.919	1.362	0.935	1.09	1.011	1.162
Pithovirus sibericum	CTCGAG	1.101	1.33	1.111	1.007	1.095	0.902	1.077	1.081	0.827	1.133	1.058	1.013	1.086	1.111	0.96	1.084	0.858	1.184	1.057	1.156	1.046	0.921	1.135	1.6	1.155	0.953	1.055	0.974	1.271	1.151	1.139	1.313	1.291	1.067	1.134	1.285	0.842	0.835	1.176	0.843	1.217	1.058	1.314	1.171	1.255	0.921
Pithovirus sibericum	CTCGAG	0.908	1.246	1.007	0.929	0.784	0.89	0.874	1.153	0.959	1.03	1.216	0.988	1.042	0.826	0.884	0.914	0.815	1.11	0.964	0.731	0.989	0.799	0.775	1.075	0.906	0.967	0.708	0.981	1.048	1.15	0.948	1.038	0.931	1.367	1.155	1.208	1.171	0.872	0.984	1.091	0.828	0.869	1.056	0.818	1.243	0.901
Pithovirus sibericum	CTCGAG	1.503	1.103	0.978	1.244	1.164	1.077	1.19	1.39	1.065	0.917	0.926	1.225	1.189	1.245	1.411	1.213	0.887	1.218	1.017	1.041	0.937	1.057	1.049	1.415	1.004	0.735	0.92	1.088	1.869	0.975	1.044	1.223	1.114	0.863	0.95	1.318	1.315	1.211	1.037	1.305	1.03	0.964	0.872	1.046	0.821	1.092
Pithovirus sibericum	CTCGAG	0.82	0.985	0.984	0.904	0.938	1.029	0.642	0.76	1.028	0.615	0.99	0.664	0.917	0.953	1.238	1.05	0.905	1.112	1.015	1.109	0.644	0.898	0.79	0.775	0.822	0.996	0.928	0.919	0.869	1.228	0.858	1.071	0.875	1.058	0.954	1.01	0.926	0.8	0.82	1.331	1.106	1.02	1.305	1.033	0.832	0.804
Pithovirus sibericum	CTCGAG	1.054	1.333	1.027	1.155	1.366	1.093	1.355	0.981	0.98	1.017	1.569	1.016	1.294	1.036	1.133	1.1	1.071	1.309	0.847	1.076	1.05	1.078	0.921	1.004	1.163	1.092	1.009	0.922	1.117	1.074	1.025	0.967	1.288	0.997	1.21	1.286	0.913	1.21	0.88	0.926	1.043	1.181	1.25	1.154	1.535	0.957
Pithovirus sibericum	CTCGAG	1.134	1.056	1.073	1.061	0.97	1.084	1.02	0.956	1.208	1.068	0.906	1.152	1.075	1.082	0.975	0.975	0.851	1.149	0.725	0.963	1.17	1.036	0.829	1.341	1.16	1.417	1.187	1.182	1.037	1.023	1.165	1.106	1.256	1.045	1.201	1.399	1.164	1.344	1.304	1.313	1.214	1.181	1.016	1.41	1.098	1.014
Pithovirus sibericum	CTCGAG	0.97	1.06	1.172	1.305	1.091	1.279	1.399	1.119	1.067	0.968	0.96	1.033	1.067	1.178	1.065	1.112	1.284	1.592	1.051	1.229	1.221	1.035	0.968	1.121	1.217	1.273	1.062	1.287	1.243	1.053	1.304	1.04	1.479	1.463	2.467	1.035	1.521	1.316	1.271	0.956	1.183	1.119	1.077	0.872	0.985	0.949
Pithovirus sibericum	CTCGAG	0.834	1.005	1.04	0.791	0.846	0.762	0.81	1.034	1.013	1.06	1.014	0.854	0.84	0.757	1.139	0.831	0.749	1.021	1.348	1.364	1.339	1.183	0.792	0.993	0.942	0.717	0.983	1.1	1.303	1.117	1.154	0.859	0.896	1.053	0.974	0.866	0.8	1.072	1.101	1.198	1.167	1.25	1.209	1.132	0.955	0.851
Pithovirus sibericum	CTCGAG	1.177	1.007	1.016	1.126	0.991	1.206	1.178	1.297	1.096	1.233	0.88	1.2	0.858	1.129	1.195	1.432	1.366	1.407	1.526	1.187	0.948	1.177	0.95	1.802	1.077	1.278	1.327	1.271	1.087	1.208	1.233	1.073	1.083	1.138	1.659	1.263	1.389	1.222	1.295	1.147	1.242	1.45	1.62	1.42	1.287	1.206
Pithovirus sibericum	CTCGAG	1.478	0.877	1.516	0.963	1.34	1.038	1.259	1.126	1.083	0.997	0.901	1.055	1.091	1.199	1.566	1.333	1.007	1.393	1.135	1.204	1.012	1.112	1.169	1.34	0.976	0.944	1.048	1.456	1.244	1.096	1.276	1.019	1.043	1.266	0.906	1.285	1.034	1.124	1.014	1.013	1.137	1	1.503	1.109	1.17	1.078
Pithovirus sibericum	CTCGAG	1.103	0.949	1.024	1.013	1.209	1.389	1.119	1.198	1.176	1.168	1.129	1.069	0.65	1.147	1.144	1.135	1.047	1.113	0.99	1.315	0.986	1.195	0.697	1.2	0.977	1.222	1.185	1.102	1.195	1.114	1.057	1.429	0.905	0.995	1.077	1.088	1.099	1.081	1.283	1.043	1.185	1.054	1.216	0.766	1.366	0.994
Pithovirus sibericum	CTCGAG	0.968	0.995	1.34	0.987	1.023	1.057	1.192	1.185	1.166	1.221	1.366	1.314	1.477	1.399	1.431	1.175	0.964	1.282	1.196	1.212	1.047	1.17	0.942	1.691	1.353	1.147	1.106	1.425	1.134	1.233	0.973	1.091	0.985	1.151	1.084	1.07	1.018	1.149	1.064	0.973	1.118	0.946	1.017	0.819	1.097	1.08
Pithovirus sibericum	CTCGAG	1.556	1.003	0.787	1.02	1.097	0.927	1.111	1.118	0.948	0.794	0.854	0.774	1.041	1.116	1.15	1.029	1.302	1.094	1.167	1.035	0.845	1.061	0.769	1.311	0.86	1.529	1.028	1.564	1.016	1.14	1.171	0.862	0.997	1.099	1.095	1.452	1.147	1.171	1.119	1.067	1.241	0.829	1.175	1.301	1.097	1.378
Pithovirus sibericum	CTCGAG	1.077	1.054	1.224	0.768	1.21	0.905	0.926	1.391	1.108	1.003	0.979	1.297	1.22	1.233	0.822	0.951	0.832	1.174	1.008	1.276	1.132	1.175	1.046	1.681	0.964	1.139	1.101	1.114	1.107	1.178	1.137	0.913	1.11	1.12	1.164	1.388	1.186	0.961	1.037	1.129	1.089	0.947	1.028	1.081	1.316	1.031
Pithovirus sibericum	CTCGAG	0.969	0.796	0.915	0.924	0.946	1.059	0.899	0.835	0.839	0.796	1.399	0.993	0.808	0.962	1.043	1.314	1.049	1.074	0.926	0.902	0.917	1.086	0.943	1.108	1.03	1.057	1.658	1.137	1.164	0.911	1.076	1.27	1.132	1.044	1.23	1.111	1.267	1.21	1.115	1.26	1.303	1.062	1.204	1.122	1.222	1.096
Pithovirus sibericum	CTCGAG	1.338	0.934	1.087	0.99	1.025	1.465	0.962	0.937	0.963	0.857	0.989	1.19	1.109	0.972	0.962	0.872	0.758	0.861	0.757	1.131	0.918	0.824	0.771	1.258	0.857	1.022	0.894	0.907	1.124	1.077	1.244	1.107	1.148	1.08	0.875	0.894	1.1	0.883	1.011	0.912	0.983	0.946	1.365	1.078	1.003	1.059
Pithovirus sibericum	CTCGAG	0.818	0.953	1.036	1.007	1.021	1.144	1.208	0.935	1.51	1	1.161	0.958	1.324	1.363	0.944	1.155	0.878	1.508	0.917	1.113	1.207	0.949	0.881	0.955	0.997	1.083	1.031	0.862	1.014	0.969	1.215	1.005	1.288	1.074	1.218	1.155	0.965	1.154	0.833	1.165	0.712	1.404	1.1	1.14	1.008	1.159
Pithovirus sibericum	CTCGAG	1.325	1.323	1.086	0.938	1.184	1.186	0.686	0.974	0.737	1.073	0.997	1.075	0.943	1.069	0.837	0.909	0.778	1.348	0.969	1.078	1.092	0.918	1.142	0.814	0.788	1.291	0.995	0.981	1.402	0.92	1.207	0.984	0.982	0.987	0.869	1.22	0.955	1.048	1.002	0.817	1.23	1.09	0.938	0.977	1.063	0.825
Pithovirus sibericum	CTCGAG	1.272	1.089	1.537	0.959	1.125	0.94	1.043	1.124	0.794	0.862	0.998	0.947	0.851	0.84	1.152	1.31	0.654	1.03	1.001	1.083	1.127	1.098	1.022	1.242	1.115	0.972	1.612	0.942	1.244	1.116	1.117	1.285	1.429	1.104	1.039	0.859	1.018	1.16	1.262	0.879	1.244	1.06	0.955	1.052	1.163	1.147
Pithovirus sibericum	CTCGAG	1.01	1.14	1.17	1.227	0.734	0.911	1.266	1.199	1.01	1.127	1.102	0.698	1.246	1.087	0.894	1.145	0.907	1.265	1.169	1.064	1.186	1.141	0.991	1.631	0.977	1.371	0.952	0.889	1.712	1.255	1.987	1.386	1.221	1.127	1.408	1.293	0.897	1.168	1.103	1.144	1.21	1.27	1.347	1.209	1.411	0.849
Pithovirus sibericum	CTCGAG	1.222	0.938	1.048	1.02	1.353	0.711	1.208	1.03	0.747	1.092	1.04	0.866	1.172	1.122	1.088	1.075	1.243	1.23	1.308	1.078	1.353	1.057	1.145	1.205	1.019	1.042	1.105	1	1.957	1.113	1.346	0.851	1.473	1.085	1.559	1.258	1.255	1.281	1.757	1.152	1.254	1.061	0.955	1.433	1.244	1.208
Pithovirus sibericum	CTCGAG	1.097	1.094	1.182	1.469	1.016	1.086	1.094	1.468	0.873	1.004	0.888	1.11	1.009	1.043	1.216	1.148	1.143	1.052	1.059	0.951	0.808	1.203	1.163	1.474	0.937	1.481	1.228	1.23	1.09	1.029	1.097	1.217	1.235	1.149	1.137	1.045	1.093	1.288	1.075	0.997	1.24	1.079	0.992	1.212	1.504	1.375
Pithovirus sibericum	CTCGAG	0.71	0.994	0.943	0.962	0.663	0.924	1.088	0.991	0.896	1.242	1.104	1.073	0.918	1.185	1.133	1.065	1.077	1.046	1.295	0.963	1.216	1.267	0.982	1.197	0.974	0.863	0.733	0.91	1.201	1.229	1.259	1.121	1.171	0.754	0.854	1.312	0.754	0.878	1.048	1.158	1.371	1.087	1.026	1.056	0.749	1.049
Pithovirus sibericum	CTSAG	1.275	1.195	0.935	1.201	1.173	0.821	1.09	0.884	1.036	0.958	0.937	0.879	1.093	0.669	1.018	0.73	1.057	0.944	0.916	0.848	1.007	1.119	1.149	0.895	0.942	0.886	0.798	0.873	0.797	1.023	0.763	1.028	1.23	1.174	0.998	1.124	1.095	0.929	0.971	1.007	0.816	0.82	1.051	0.896	0.853
Pithovirus sibericum	CTSAG	0.896	1.046	0.766	0.979	1.044	1.048	0.79	1.09	0.875	1.032	0.882	0.753	0.826	1.039	1.077	1.078	0.871	0.991	0.984	0.91	1.035	0.893	0.928	0.772	1.165	0.859	1.135	0.883	0.963	0.739	0.906	0.983	1.087	0.988	0.933	1.008	0.937	1.138	0.796	0.92	0.809	0.991	0.876	1.191	1.162
Pithovirus sibericum	CTSAG	0.881	0.999	1.026	0.974	1.068	1.136	1.032	1.309	1.117	1.124	0.968	1.08	0.904	0.93	1.127	1.403	1.312	1.062	0.906	1.074	0.869	0.99	0.899	1.16	1.048	1.207	1.076	0.927	0.959	1.273	0.964	1.242	1.064	0.966	0.769	0.865	1.019	1.181	1.174	1.281	0.95	0.926	1.109	0.754	1.328
Pithovirus sibericum	CTSAG	1.262	1.221	1.191	1.007	1.305	1.223	0.996	1.206	1.259	0.851	1.053	0.982	1.068	1.027	1.028	0.788	1.174	1.108	1.085	0.94	0.919	0.864	1.361	0.987	1.177	1.014	1.304	0.94	1.124	1.887	1.548	1.079	1.151	1.666	1.308	0.986	1.199	1.467	1.154	1.193	1.538	1.066	1.241	1.67	0.903
Pithovirus sibericum	CTSAG	1.244	1.114	1.016	1.325	0.906	1.257	1.088	1.155	1.112	1.092	1.057	0.899	0.986	0.955	1.35	0.658	1.164	1.084	1.061	1.267	1.123	1.203	1.372	0.892	1.123	0.85	1.475	1.017	1.059	1.367	1.445	1.143	1.209	1.568	1.032	1.111	1.577	0.911	1.14	1.192	1.27	1.147	1.394	1.668	1.1
Pithovirus sibericum	CTSAG	0.919	1.201	0.9	1.148	0.834	0.979	0.986	1.032	1.033	1.026	0.995	0.754	0.993	0.89	1.522	0.89	0.977	1.099	0.982	0.748	1.303	0.996	0.854	1.052	1.103	1.035	1.075	1.091	1.208	1.324	1.436	1.23	1.473	1.167	1.196	1.103	1.11	1.048	1.288	1.187	1.014	1.016	1.125	0.844	1.141
Pithovirus sibericum	CTSAG	1.331	1.092	1.258	1.212	0.803	0.845	1.212	1.061	1.048	0.944	1.133	1.006	0.898	0.974	1.094	0.66	0.812	1.191	0.949	0.601	1.167	0.933	1.046	1.129	1.04	1.061	1.101	1.316	1.349	1.125	1.224	1.121	1.21	1.123	1.052	1.21	0.863	1.241	1.044	0.823	1.021	1.156	1.047	0.961	1.192
Pithovirus sibericum	CTSAG	1.305	1.145	1.352	1.299	1.442	1.221	1.185	1.174	1.556	1.225	1.257	1.171	1.21	0.992	1.151	1.036	1.168	1.221	1.163	1.048	1.105	1.108	1.379	1.063	1.075	1.17	1.055	0.829	1.189	1.015	1.518	1.039	1.348	1.293	1.169	1.421	1.179	1.255	1.145	1.192	1.092	1.407	1.299	1.344	1.216
Pithovirus sibericum	CTSAG	0.995	1.304	1.185	1.113	1.285	0.802	1.138	1.33	1.181	0.931	1.31	0.986	1.221	1.232	1.317	1.199	1.477	1.168	1.215	1.116	1.821	0.919	1.272	1.222	1.152	0.888	1.175	0.99	1.121	0.85	1.066	1.815	1.014	0.877	1.258	1.15	1.068	1.223	1.248	1.121	1.046	1.054	0.994	1.352	1.168
Pithovirus sibericum	CTSAG	1.144	1.227	1.234	1.044	1.273	1.341	1.039	1.16	1.107	1.421	1.156	0.995	1.14	0.912	1.085	0.934	0.918	1.105	1.195	1.271	1.449	1.117	1.522	0.953	1.447	1.017	1.05	1.165	1.081	0.977	1.093	1.077	1.058	1.131	1.124	0.784	1.843	0.695	0.679	1.523	0.984	0.854	1.396	1.118	1.163
Pithovirus sibericum	CTSAG	1.505	1.199	1.282	1.104	1.03	1.007	0.758	0.87	1.044	1.309	1.18	1.101	1.332	1.221	1.465	1.144	1.121	1.277	1.293	1.025	1.228	1.221	1.318	1.052	1.332	1.214	1.334	1.384	1.206	1.232	1.126	1.376	1.345	1.525	1.024	1.189	1.3	1.134	1.151	1.302	1.102	1.319	0.885	1.421	1.031
Pithovirus sibericum	CTSAG	0.758	0.87	1.044	1.309	1.18	1.101	1.332	1.221	1.465	1.144	1.121	1.277	1.293	1.025	1.228	1.221	1.318	1.052	1.332	1.214	1.334	1.384	1.206	1.232	1.126	1.376	1.345	1.525	1.024	1.189	1.3	1.134	1.151	1.302	1.102	1.319	0.885	1.421	1.031	1.067	1.041	1.038	0.995	0.859	0.977
Pithovirus sibericum	CTSAG	1.166	1.422	1.24	1.185	1.201	1.035	1.288	1.234	0.872	1.043	1.462	1.149	1.201	1.084	1.264	0.898	0.92	1.119	1.056	0.897	1.752	1.011	1.25	1.086	1.184	0.972	1.676	1.881	0.982	1.204	1.405	1.252	0.933	2.041	1.533	1.505	1.215	1.255	1.206	1.136	1.028	1.136	1.347	1.02	1.069
Pithovirus sibericum	CTSAG	1.152	0.852	1.148	1.667	1.028	0.921	1.355	1.01	1.296	1.34	0.703	1.169	1.075	1.2	1.08	0.995	1.048	1.338	1.032	0.835	1.355	1.003	1.087	1.103	1.098	1.187	1.112	0.97	0.793	1.229	0.955	1.077	0.842	1.185	1.102	1.426	1.029	0.982	1.119	1.314	1.094	1.305	1.06	0.901	0.966
Pithovirus sibericum	CTSAG	1.185	1.102	1.426	1.029	0.982	1.119	1.314	1.094	1.305	1.06	0.901	0.966	1.063	1.01	1.337	0.911	1.12	0.93	1.001	0.895	1.258	0.934	1.301	1.104	0.956	1.012	1.057	1.061	1.226	1.017	0.855	1.475	0.837	1.233	0.998	1.177	1.151	1.079	1.022	0.912	0.931	1.122	1.058	1.034	1.114
Pithovirus sibericum	CTSAG	1.314	1.094	1.305	1.06	0.901	0.966	1.063	1.01	1.337	0.911	1.12	0.93	1.001	0.895	1.258	0.934	1.301	1.104	0.956	1.012	1.057	1.061	1.226	1.017	0.855	1.475	0.837	1.233	0.998	1.177	1.151	1.079	1.022	0.912	0.931	1.122	1.058	1.034	1.114	1.311	1.107	1.101	1.596	1.909	1.088
Pithovirus sibericum	CTSAG	1.058	1.034	1.114	1.311	1.107	1.101	1.596	1.909	1.088	1.273	1.034	0.873	1.291	1.192	1.381	1.024	1.223	0.965	1.664	0.844	1.866	1.245	1.132	0.964	1.245	0.811	1.047	1.299	0.887	1.023	1.228	1.141	1.205	1.22	1.029	0.833	0.877	1.241	1.236	1.298	1.326	0.977	1.148	1.102	1.305
Pithovirus sibericum	CTSAG	0.91	0.915	1.039	1.278	1.033	1.106	0.8	0.816	1.092	1.236	1.15	1.258	1.064	0.913	1.101	1.283	1.216	0.898	1.083	1.208	1.113	1.299	1.193	0.917	1.168	0.953	0.997	0.965	1.073	1.152	0.971	1.264	0.916	0.907	0.763	1.175	1.076	1.124	1.006	1.138	1.147	1.334	0.828	1.427	1.143
Pithovirus sibericum	CTSAG	0.827	1.056	1.157	1.051	0.914	1.282	1.104	1.222	1.08	1.218	1.099	0.83	0.937	1.238	1.017	1.181	1.117	1.087	1.101	0.843	1.214	1.145	1.059	0.964	1.044	1.865	1.125	1.343	1.029	1.486	1.858	1.159	1.056	1.139	1.021	1.068	1.237	1.094	1.198	1.331	1.149	1.15	1.067	1.099	0.958
Pithovirus sibericum	CTSAG	0.785	0.727	1.095	1.001	0.782	1.237	0.893	0.976	1.039	1.131	1.156	1.1	1.129	1.062	0.988	1.229	0.988	0.987	1.282	0.922	1.14	1.057	1.06	1.059	1.045	0.978	0.937	1.122	1.116	1.453	0.955	0.999	1.051	0.876	0.904	0.861	1.239	0.819	1.112	1.234	1.183	1.006	1.14	0.894	1.277
Pithovirus sibericum	CTSAG	1.274	0.944	0.978	1.463	1.064	1.047	1.25	1.232	1.148	1.131	1.033	0.966	1.267	0.928	1.241	1.062	1.246	1.168	1.303	1.143	1.429	1.283	1.01	0.843	1.129	1.151	0.93	1.05	1.079	1.14	1.401	0.973	1.012	0.981	0.806	0.78	1.088	0.867	1.222	0.996	1.512	1.348	1.289	1.098	1.014
Pithovirus sibericum	CTSAG	1.024	1.164	1.152	1.092	1.282	1.142	0.982	1.071	0.946	1.055	0.983	1.028	1.021	1.14	0.95	1.038	1.144	0.961	1.142	0.724	1.026	1.316	1.023	1.222	1.205	1.206	1.107	1.506	0.888	2.145	1.056	1.462	1.23	1.219	1.128	1.066	0.963	1.087	1.006	1.125	1.049	0.921	1.37	1.063	1.173
Pithovirus sibericum	CTSAG	0.836	1.124	0.755	0.865	1.05	0.896	1.102	1.109	1.074	0.727	1.081	0.71	1.071	0.973	1.224	1.132	1.298	1.405	1.019	0.994	1.329	1.2	0.987	0.966	1.298	1.067	1.038	1.034	1.081	0.982	1.195	1.175	1.111	0.796	1.177	1.034	1.038	1.029	1.093	1.001	0.886	1.023	0.902	0.993	0.951
Pithovirus sibericum	CTSAG	1.109	1.172	1.046	1.24	1.603	1.109	1.555	1.312	1.411	1.361	1.381	1.406	1.324	0.98	1.498	0.971	1.169	1.241	1.096	1.106	1.383	1.019	1.842	1.129	1.22	0.984	0.875	0.904	1.071	0.958	1.264	1.316	0.992	1.051	1.155	1.803	1.312	0.778	1.015	1.234	0.902	0.97	1.05	1.25	1.447
Pithovirus sibericum	CTSAG	1.041	0.926	1.143	1.068	1.165	1.237	1.102	0.901	1.168	1.248	1.174	0.847	1.465	1.168	0.982	1.074	1.337	1.169	1	0.845	1.437	1.031	1.465	1.098	1.427	1.206	1.277	1.132	1.084	1.128	1.162	0.935	1.162	1.151	1.08	1.08	1.237	1.11	1.053	1.172	1.167	1.385	1.011	0.742	1.042
Pithovirus sibericum	CTSAG	1.297	1.091	1.369	1.021	0.938	1.139	1.314	1.195	1.068	1.308	1.278	1.073	1.1	0.943	1.005	1.175	0.964	1.147	1.196	1.097	1.322	1.233	0.95	1.182	0.909	0.985	1.293	1.201	0.966	1.317	1.363	0.974	1.41	1.321	0.969	1.097	1.077	1.064	0.957	1.513	0.924	1.01	1.027	1.052	0.985
Pithovirus sibericum	CTSAG	0.932	2.043	1.104	1.262	1.146	1.272	1.164	1.141	1.398	1.013	1.177	1.205	0.989	0.81	1.339	0.954	1.172	1.117	1.409	1.084	1.196	1.171	0.991	0.962	0.614	0.944	0.853	1.331	1.126	1.093	1.351	1.047	1.243	0.97	1.161	1.089	1.158	0.869	1.893	1.281	1.297	1.147	1.211	1.187	1.078
Pithovirus sibericum	CTSAG	0.811	1.059	1.048	0.899	0.906	0.852	1.094	1.193	1.105	1.189	1.181	1.021	0.87	0.729	1.058	0.913	0.847	1.129	1.106	0.977	1.098	1.127	0.777	1.044	1.173	1.665	0.857	1.242	1.48	1.637	1.092	1.275	1.24	0.889	0.765	1.293	1.187	1.643	1.835	1.47	1.143	1.063	1.18	1.073	1.232
Pithovirus sibericum	CTSAG	1.151	0.874	0.84	1.461	1.065	1.4	1.373	1.396	1.296	1.173	0.963	0.972	1.11	0.706	1.09	1.159	1.4	1.293	1.002	0.748	0.955	0.973	0.808	1.135	1.304	1.182	1.159	0.836	1.03	1.069	1.001	1.009	0.913	0.758	1.069	1.182	1.168	1.082	1.2	0.941	0.788	1.008	0.756	1.379	0.824
Pithovirus sibericum	CTSAG	0.902	1.19	0.968	0.949	1.116	0.99	1.147	0.971	1.05	1.35	0.844	1.111	1.004	0.891	1.069	1.172	1.163	1.422	1.187	1.134	1.369	1.338	1.419	0.991	1.305	1.159	1.545	1.345	1.19	1.602	1.075	1.096	0.902	1.349	1.319	1.419	1.573	1.405	1.283	1.15	1.276	1.213	1.131	1.064	1.337
Pithovirus sibericum	CTSAG	1.047	0.876	0.963	0.999	1.446	1.04	1.072	1.251	1.295	1.053	1.066	1.145	0.807	1.003	1.01	1.265	0.994	1.429	0.956	1.046	1.066	1.055	1.037	1.048	0.943	0.861	0.971	0.776	1.162	1.054	0.954	0.931	1.159	0.995	1.11	1.076	0.955	1.331	1.189	1.02	1.239	1.201	1.268	0.981	1.236
Pithovirus sibericum	CTSAG	1.179	1.011	1.168	1.139	1.223	0.924	1.187	0.895	0.929	1.102	1.125	1.213	0.961	1.073	1.196	1.071	1.286	1.145	1.056	0.86	1.234	1.17	1.008	1.156	1.147	1.49	1.16	1.22	1.267	1.298	1.258	1.429	1.077	1.311	1.205	1.203	0.953	1.173	1.216	1.081	0.962	0.925	1.262	0.947	0.902
Pithovirus sibericum	CTSAG	1.165	0.869	1.132	1.193	1.362	1.167	1.486	0.959	0.974	0.97	1.23	0.806	0.959	1.04	1.359	1.059	1.463	1.177	1.262	0.799	0.959	1.059	0.787	1.193	0.819	1.493	1.204	1.301	1.622	1.082	1.171	1.096	1.241	0.847	1.066	1.076	1.281	0.912	1.224	1.592	1.07	1.103	1.085	1.015	0.9
Pithovirus sibericum	CTSAG	0.973	1.12	0.881	1.158	1.078	0.907	1.087	1.158	1.471	1.01	1.128	1.152	0.92	0.927	1.209	1.151	0.956	1.479	1.19	1	1.236	1.209	0.96	0.935	1.202	1.062	0.983	0.993	1.179	0.961	1.141	0.967	1.381	1.034	1.382	0.925	0.923	0.816	1.122	1.151	0.859	1.184	1.072	0.892	1.347
Pithovirus sibericum	CTSAG	0.998	1.053	1.36	1.079	1.031	1.001	0.956	1.031	1.051	1.292	1.109	1.036	0.875	1.041	1.337	1.238	1.111	1.361	1.122	0.867	1.066	1.364	0.746	1.201	1.06	0.998	1.006	1.034	1.068	1.212	1.298	1.125	0.951	1.123	1.209	0.929	1.248	1.289	0.908	0.943	0.955	1.164	0.888	0.918	0.953
Pithovirus sibericum	CTSAG	0.875	1.041	1.337	1.238	1.111	1.361	1.122	0.867	1.066	1.364	0.746	1.201	1.06	0.998	1.006	1.034	1.068	1.212	1.298	1.125	0.951	1.123	1.209	0.929	1.248	1.289	0.908	0.943	0.955	1.164	0.888	0.918	0.953	1.09	0.97	1.082	0.866	2.162	0.886	1.114	1.022	1.257	1.061	1.158	1.197
Pithovirus sibericum	CTSAG	1.099	1.266	1.245	0.969	1.264	1.004	1.109	0.893	1.215	1.331	1.106	1.021	1.053	1.327	1.004	1.129	1.059	1.169	1.294	0.73	1.574	1.044	1.289	0.879	1.167	1.209	0.989	0.966	1.012	0.949	1.16	1.049	1.446	0.83	1.285	1.272	1.114	1.087	1.707	0.769	1.165	0.971	1.06	1.017	1.338
Pithovirus sibericum	CTSAG	1.028	0.987	1.054	1.376	1.42	1.011	0.936	1.224	0.979	1.281	1.047	1.052	1.012	1	1.16	1.055	1.319	0.961	1.184	0.83	1.432	1.042	1.086	0.862	1.096	0.989	1.51	0.97	1.314	1.136	1.145	1.108	0.954	0.972	1.169	1.179	1.154	1.202	1.603	1.158	1.198	1.291	1.035	1.273	1.548
Pithovirus sibericum	CTSAG	1.184	1.299	1.018	1.028	1.056	1.002	1.169	1.104	1.028	0.978	1.224	0.965	1.201	0.884	0.973	0.961	1.007	1.014	1.377	1.146	1.347	1.349	0.894	1.089	1.106	1.137	1.236	1.231	0.994	1.27	1.072	1.131	1.078	1.227	0.749	0.977	1.205	0.772	1.021	0.848	1.135	0.962	0.905	0.974	1.333
Pithovirus sibericum	CTSAG	0.825	0.835	0.928	1.059	0.805	1.275	0.788	0.961	1.189	1.308	1.179	1.186	1.143	1.239	0.98	1.484	0.883	0.932	1.177	1.126	1.436	1.383	1.273	0.915	0.961	0.959	0.992	1.279	1.008	1.011	0.987	1.166	1.181	1.465	1.131	1.071	0.926	0.956	0.874	0.907	0.953	0.938	1.582	0.873	1.06
Pithovirus sibericum	CTSAG	1.192	0.922	1.116	1.426	1.19	1.269	1.156	0.99	0.99	1.265	1.2	1.425	1.075	1.234	0.986	1.435	1.147	1.432	1.19	1.066	1.41	1.094	1.531	1.051	1.173	1.101	1.189	1.256	1.422	1.035	0.921	0.834	1.336	1.027	0.938	1.204	1.378	1.106	1.407	1.068	0.968	1.061	1.314	0.928	1.532
Pithovirus sibericum	CTSAG	1.404	1.027	1.219	1.286	1.186	1.041	1.109	1.035	1.174	1.182	1.238	1.416	1.357	1.168	1.406	1.136	0.801	1.009	1.321	0.669	1.032	0.876	1.072	1.137	1.092	0.82	1.088	1.292	0.727	1.403	1.062	1.023	1.125	1.215	1.429	1.116	1.418	1.35	0.94	1.238	1.183	0.959	1.194	1.183	0.819
Pithovirus sibericum	CTSAG	1.15	1.341	1.022	1.214	1.041	0.822	1.106	0.822	1.32	0.976	1.011	1.061	1.302	1.208	1.142	1.007	0.903	1.17	1.151	1.324	1.483	1.164	1.296	1.148	0.965	0.99	1.101	0.9	1.27	0.963	0.995	1.527	1.203	1.343	1.576	1.035	1.338	1.128	1.155	1.071	1.462	1.949	1.426	1.03	1.471
Pithovirus sibericum	CTSAG	0.924	1.063	0.858	0.583	0.873	1.042	1.38	1.041	1.207	0.913	1.28	0.79	0.841	0.788	1.18	0.998	1.072	1.023	1.099	0.748	1.045	0.787	0.634	1.02	0.902	1.063	1.023	1.161	0.957	1.154	1.097	1.216	0.985	1.087	1.252	1.034	1.12	1.035	1.003	1.172	0.781	0.94	0.974	1.267	1.085
Pithovirus sibericum	CTSAG	1.758	1.257	1.055	1.286	0.859	0.947	0.899	1.342	1.036	1.204	1.031	1.014	1.267	1.153	1	1.055	1.313	1.52	1.573	0.781	1.07	0.976	1.006	0.98	0.949	1.086	1.084	1.025	1.102	0.942	1.177	1.045	0.976	0.814	1.083	0.838	0.893	0.915	0.744	0.997	0.978	1.088	1.049	1.495	1.157
Pithovirus sibericum	CTSAG	1.153	1	1.055	1.313	1.52	1.573	0.781	1.07	0.976	1.006	0.98	0.949	1.086	1.084	1.025	1.102	0.942	1.177	1.045	0.976	0.814	1.083	0.838	0.893	0.915	0.744	0.997	0.978	1.088	1.049	1.495	1.157	1.116	0.979	1.224	1.279	1.143	1.229	1.175	1.275	1.047	1.13	1.233	1.097	1.297
Pithovirus sibericum	CTSAG	1.095	1.026	1.184	1.328	1.127	1.201	0.964	1.106	1.16	1.383	0.958	1.212	1.282	1.122	1.121	1.022	0.917	1.33	1.305	0.924	1.457	1.215	1.283	1.193	1.247	0.977	1.191	1.173	1.304	1.095	1.271	1.208	1.265	1.145	1.032	0.877	1.323	1.156	1.35	0.623	1.191	1.14	0.933	1.144	1.127
Pithovirus sibericum	CTSAG	0.99	0.925	0.995	1.326	1.289	1.304	1.15	1.46	1.001	1.254	0.722	1.147	0.987	0.982	1.479	1.21	1.151	1.322	1.182	0.813	1.256	0.69	0.905	0.927	1.144	1.167	1.346	1.169	1.099	1.317	1.894	1.348	1.094	1.001	1.231	1.219	1.148	1.025	1.252	1.131	1.123	1.06	1.113	1.111	0.977
Pithovirus sibericum	CTSAG	1.309	1.265	1.287	0.864	1.267	0.877	1.124	1.074	1.049	0.832	1.119	1.036	1.041	0.983	1.081	0.947	0.863	1.086	1.083	0.968	1.024	1.113	1.203	1.109	1.227	0.994	1.109	1.267	0.97	0.989	0.768	1.207	1.125	1.17	1.086	0.98	1.318	0.983	1.107	1.101	1.104	1.179	1.066	0.818	1.118
Pithovirus sibericum	CTSAG	0.937	0.878	0.883	0.992	0.978	0.913	0.869	1.438	1.002	1.126	1.093	1.17	1.011	0.845	0.979	0.876	0.9	1.036	1.302	1.009	1.429	1.121	0.805	0.992	1.039	0.944	0.947	1.402	1.442	1.116	1.056	1.062	1.208	1.056	1.39	1.319	1.213	1.168	1.074	1.169	1.097	1.024	0.939	1.133	1.12
Pithovirus sibericum	CTSAG	0.969	0.918	1.015	1.081	1.031	1.119	1.056	1.017	1.064	1.217	0.889	1.013	1.215	0.749	0.938	1.025	0.827	0.957	0.875	0.866	1.01	0.939	1.088	1.18	1.2	0.948	0.924	1.145	1.08	0.898	1.007	0.991	1	0.839	0.871	1.032	1.114	1.001	1.448	1.07	1.645	0.902	1.362	1.129	1.059
Pithovirus sibericum	CTSAG	1.025	0.982	1.233	0.765	0.958	1.066	1.066	0.833	1.065	0.811	1.202	1.113	0.74	1.102	0.904	1.458	1.105	1.034	1.14	0.882	1.002	1.179	0.781	0.95	0.831	1.095	1.154	1.428	1.058	1.013	1.315	1.191	0.679	0.626	1.067	1.111	1.132	1.044	1.121	0.97	1.001	0.768	1.01	1.099	0.896
Pithovirus sibericum	CTSAG	1.124	1.405	1.02	1.092	1.15	1.239	1.198	1.085	1.716	1.307	0.825	1.016	1.078	0.882	1.037	1.067	1.03	1.209	1.087	1.221	1.158	1.315	1.223	1.116	1.231	1.282	1.302	1.212	0.892	1.196	1.293	1.449	1.096	1.225	0.84	1.097	1.425	0.845	1.358	1.228	1.169	1.192	1.075	1.091	1.195
Pithovirus sibericum	CTSAG	1.011	1.146	1.051	1.259	0.901	0.902	1.151	1.107	1.013	1.042	1.226	1.094	0.968	1.227	1.133	1.284	0.949	1.157	0.997	0.755	0.972	1.028	1.363	1.032	1.329	0.964	1.095	1.38	1.31	1.107	1.241	1.062	0.834	1.291	1.246	1.266	1.22	1.031	1.05	1.281	1.079	1.059	0.849	1.035	1.357
Pithovirus sibericum	CTSAG	1.024	1.203	0.832	1.312	1.076	1.128	0.904	1.196	1.101	1.306	0.993	1.154	0.975	0.928	1.181	1.059	1.211	1.273	1.273	0.876	1.271	0.953	1.059	1.021	1.064	0.873	0.979	1.03	0.992	0.982	0.834	1.075	1.042	1.189	0.88	1.059	0.947	0.958	0.97	0.992	1.061	0.978	1.174	0.838	1.211
Pithovirus sibericum	CTSAG	1.251	1.115	0.813	1.065	1.267	1.095	1.151	1.226	1.278	1.039	1.361	0.617	1.191	0.987	1.27	1.016	1.283	1.464	1.118	0.851	1.198	1.228	0.965	0.932	1.151	1.555	1.175	1.211	1.023	1.408	0.924	1.037	1.077	1.021	1.136	1.043	1.205	1.158	1.093	1.122	1.155	1.117	0.835	1.164	1.076
Pithovirus sibericum	CTSAG	1.166	1.146	0.873	0.929	1.108	1.055	0.969	1.277	1.21	0.818	1.069	1.123	0.897	0.832	0.999	0.925	0.875	1.14	0.978	1.255	1.281	0.883	1.094	1.003	1.209	1.103	0.983	1.159	1.086	1.421	1.121	1.093	1.308	0.901	1.094	1.055	1.254	1.12	1.318	1.108	1.187	1.093	1.138	1.165	1.118
Pithovirus sibericum	CTSAG	1.065	1.109	1.028	1.015	1.017	1.286	0.984	1.465	0.955	1.341	0.856	1.125	0.895	1.224	1.045	1.074	1.313	0.838	0.825	0.441	1.11	1.049	0.991	0.949	1.127	1.347	1.242	0.962	1.029	1.117	1.104	0.978	1.149	1.432	1.268	1.123	1.575	1.193	1.133	1.063	0.829	1.215	1.073	1.079	1.127
Pithovirus sibericum	CTSAG	1.292	1.182	1.211	1.209	1.145	1.146	1.129	0.868	0.94	0.817	1.286	2.016	2.275	0.834	1.023	0.923	1.114	0.857	0.988	0.932	0.976	1.013	1.171	0.975	1.246	1.571	1.296	0.97	1.055	1.19	1.313	0.922	1.205	1.18	1.44	1.004	1.116	1.218	1.044	1.746	0.884	1.271	1.63	1.203	1.154
Pithovirus sibericum	CTSAG	1.08	1.48	0.928	1.289	1.358	1.243	1.161	1.337	0.991	1.097	1.037	1.074	1.063	1.013	1.394	0.985	1.15	1.319	1.262	1.015	1.569	1.194	1.369	0.877	1.705	0.97	1.033	1.055	1.038	0.867	1.123	0.937	0.998	1.116	1.038	1.148	1.061	1.321	1.376	1.131	1.175	1.274	1.063	0.969	1.223
Pithovirus sibericum	CTSAG	1.275	1.053	1.096	1.011	1.091	1.209	1.016	1.118	1.222	1.054	0.935	1.14	1.2	0.982	1.387	0.886	1.246	1.18	1.372	1.258	1.173	1.074	1.192	1.105	1.403	1.688	1.185	1.461	1.241	1.203	1.264	1.487	1.115	1.016	1.27	1.275	1.611	1.167	0.808	0.845	0.987	1.191	0.947	1.267	0.787
Pithovirus sibericum	CTSAG	1.058	1.657	1.162	1.289	1.522	1.405	1.228	1.335	1.322	1.229	1.211	1.335	0.953	1.192	1.26	0.999	1.086	1.359	1.488	1.294	1.136	1.276	0.958	1.221	0.797	0.93	1.135	1.102	1.266	1.208	1.377	0.969	1.161	0.859	1.029	1.055	1.115	1.057	1.057	1.136	0.877	1.06	0.972	0.993	0.825
Pithovirus sibericum	CTSAG	1.342	0.931	1.17	1.178	1.186	1.109	1.043	1.11	1.051	1.053	1.1	1.131	1.03	1.261	1.118	0.949	0.833	1.384	0.954	0.878	1.15	1.024	1.352	1.079	1.344	0.935	1.281	1.181	0.917	1.061	1.025	0.814	0.828	1.117	0.891	1.138	1.139	1.27	1.162	0.905	0.879	1.03	1.139	1.009	1.32
Pithovirus sibericum	CTSAG	0.91	1.13	1.239	0.965	1.515	1.195	1.296	0.722	0.959	1.021	1.072	1.357	0.918	1.553	1.024	1.339	0.869	0.898	1.25	0.833	0.928	1.241	1.178	0.929	1.223	1.163	1.256	1.044	0.821	1.261	1.197	1.493	0.786	1.157	1.147	1.224	1.18	0.878	1.001	0.92	1	1.336	1.188	1.013	1.144
Pithovirus sibericum	CTSAG	1.227	1.53	1.192	1.018	1.326	1.279	1.072	1.236	0.968	1.237	1.023	1.123	1.351	1.066	1.133	1.068	1.017	1.008	1.149	0.885	1.183	1.071	1.472	1.281	1.449	1.155	1.039	1.413	1.134	1.214	0.984	1.45	1.398	1.426	1.154	1.284	1.179	1.38	0.887	1.487	1.069	1.225	1.212	0.913	1.053
Pithovirus sibericum	CTSAG	1.173	1.162	1.072	0.995	1.051	0.931	0.997	0.866	1.131	0.947	1.104	1.295	1.186	1.218	1.381	1.161	0.981	1.083	1.394	0.914	1.268	1.238	0.957	0.865	1.277	0.876	0.888	0.95	1.009	0.837	0.694	1.125	0.908	1.104	1.419	1.152	0.978	0.916	1.014	1.167	0.996	1.172	1.035	1.006	1.194
Pithovirus sibericum	CTSAG	1.165	1.179	1.273	1.037	0.944	1.032	0.87	1.002	1.936	1.22	1.319	1.504	1.046	1.023	0.932	0.866	0.867	1.031	1.197	1.063	1.867	1.457	1.537	1.094	1.13	0.996	1.17	0.926	0.943	0.977	0.942	1.237	0.827	0.917	1.086	1.309	0.976	0.963	1.145	1.129	1.111	1.202	1.048	1.321	0.821
Pithovirus sibericum	CTSAG	1.33	0.94	0.986	0.996	1.223	1.387	1.069	1.435	1.099	1.039	1.047	0.984	1.134	0.982	1.267	1.085	1.167	1.151	0.946	0.92	1.194	0.964	0.885	0.975	1.127	1.067	1.093	0.776	1.345	0.754	1.24	0.929	0.919	0.914	1.335	1.538	1.022	1.354	1.398	1.097	1.061	1.068	0.954	0.895	1.156
Pithovirus sibericum	CTSAG	1.24	0.929	0.919	0.914	1.335	1.538	1.022	1.354	1.398	1.097	1.061	1.068	0.954	0.895	1.156	0.929	1.325	1.754	1.204	1.125	1.275	1.069	1.136	1.124	1.327	0.89	1.382	0.998	1.802	0.745	1.194	0.933	0.94	0.904	1.28	1.241	1.116	1.406	1.436	1.221	1.147	0.991	1.142	0.811	1.313
Pithovirus sibericum	CTSAG	1.055	1.066	1.103	1.008	0.927	1.015	1.061	1.061	1.204	1.115	1.166	1.282	0.996	0.831	1.141	1.132	0.884	0.903	0.892	0.98	0.992	0.849	1.026	0.973	1.051	1.021	1.058	0.927	1.397	0.993	0.88	0.998	1.116	1.055	0.98	0.951	0.949	1.354	0.967	1.059	0.942	1.289	1.175	1.101	1.068
Pithovirus sibericum	CTSAG	1.17	0.974	0.887	1.082	1.063	1.174	0.935	1.109	1.101	1.333	1.173	1.198	1.117	0.912	1.113	1.043	0.969	1.343	0.95	1.018	0.901	0.824	0.871	0.847	0.91	0.65	0.854	0.876	1.095	1.059	0.91	1.411	0.915	1.062	0.95	1.107	1.255	0.941	0.935	1.132	0.943	1.141	0.864	1.063	0.997
Pithovirus sibericum	CTSAG	1.198	1.117	0.912	1.113	1.043	0.969	1.343	0.95	1.018	0.901	0.824	0.871	0.847	0.91	0.65	0.854	0.876	1.095	1.059	0.91	1.411	0.915	1.062	0.95	1.107	1.255	0.941	0.935	1.132	0.943	1.141	0.864	1.063	0.997	1.038	0.815	1.104	1.135	1.141	1.056	1.214	1.136	1.135	1.187	1.136
Pithovirus sibericum	CTSAG	1.104	1.135	1.141	1.056	1.214	1.136	1.135	1.187	1.136	1.059	1.264	0.988	1.171	0.962	1.132	0.841	0.817	1.157	0.972	1.102	1.139	1.038	0.959	0.927	0.948	1.058	0.946	1.059	0.943	1.001	1.069	1.013	1.19	1.117	1.094	0.905	1.528	1.054	1.224	0.842	1.266	1.135	1.138	0.927	1.104
Pithovirus sibericum	CTSAG	1.142	1.039	1.229	0.947	1.189	0.787	0.984	1.146	0.723	1.528	1.123	1.582	1.022	1.204	0.838	1.025	0.945	1.252	0.92	1.025	0.889	0.877	1.017	1.022	1.255	1.055	1.028	0.979	1.088	1.062	1.155	1.283	1.405	1.03	0.996	1.108	0.956	1.093	1.246	1.406	0.996	1.033	0.979	1.071	0.862
Pithovirus sibericum	CTSAG	1.172	1.081	0.875	1.071	0.96	1.337	1.089	1.036	1.182	0.979	1.145	1.117	1.34	0.887	1.355	1.024	1.082	1.032	1.291	1.145	1.039	0.998	1.067	0.878	0.962	0.839	1.043	0.917	0.988	1.336	0.999	1.164	1.125	1.172	1.121	0.875	1.205	0.849	0.99	0.949	0.898	1.338	0.988	1.102	1.036
Pithovirus sibericum	CTSAG	1.47	0.838	1.153	1.3	1.098	1.005	1.16	1.189	1.109	1.085	1.003	1.169	0.939	0.77	1.089	0.959	0.99	0.971	0.895	0.899	1.035	0.953	1.205	0.867	0.88	1.065	0.896	0.982	0.982	1.163	1.187	1.016	1.165	0.925	1.069	1.071	1.333	1.106	1.578	1.286	1.447	1.236	1.112	0.969	0.964
Pithovirus sibericum	CTSAG	1.227	1.134	1.309	1.033	1.131	1.418	1.15	0.929	1.366	1.172	1.064	0.896	0.952	0.855	1.211	1.015	0.903	1.332	1.008	1.642	1.749	1.12	1.239	1.072	1.125	1.287	1.066	1.139	0.952	1.152	1.107	1.25	1.158	0.838	1.096	0.885	1.206	1.05	1.093	1.263	1.389	1.06	1.237	1.123	1.14
Pithovirus sibericum	CTSAG	1.718	1.168	2.023	1.138	1.213	1.246	1.005	1.138	1.027	0.895	1.574	1.384	1.477	1.115	0.995	1.125	0.715	1.271	1.474	1.004	1.251	1.167	0.994	1.086	1.255	1.07	1.378	0.965	1.124	1.239	1.045	1.132	1.297	1.046	0.973	1.011	0.936	1.039	0.886	1.671	0.831	1.131	1.122	1.289	1.16
Pithovirus sibericum	CTSAG	1.141	0.974	1.04	0.935	1.204	0.892	0.964	1.76	1.088	1.121	0.908	1.061	0.906	1.007	0.963	0.926	0.765	0.793	0.984	0.966	0.931	1.049	0.917	1.015	0.856	0.878	0.856	0.948	1.162	1.002	0.787	0.967	1.117	1.049	1.121	0.976	0.753	0.837	0.881	1.005	0.8	1.067	1.059	0.884	1.012
Pithovirus sibericum	CTSAG	0.823	0.909	1.254	0.808	1.05	0.996	1.083	1.251	0.923	1.024	0.939	1.031	0.697	1.064	0.673	1.097	0.862	1.246	1.071	0.919	0.985	1.148	1.106	0.917	0.884	1.339	1.192	0.968	0.93	1.093	1.263	1.313	1.196	1.142	1.088	0.973	0.94	1.136	1.123	1.42	0.954	1.351	1.061	1.228	0.957
Pithovirus sibericum	CTSAG	0.964	1.048	0.991	1.087	0.948	1.103	1.034	1.617	1.183	1.171	1.013	1.085	1.121	0.996	0.917	0.999	0.817	0.935	1.208	0.994	1.106	0.964	1.012	0.927	1.008	0.721	0.734	1.028	0.922	1.085	1.218	1.093	1.189	0.949	1.12	1.255	1.199	1.393	1.058	0.991	1.103	0.86	1.09	1.149	0.871
Pithovirus sibericum	CTSAG	1.047	0.804	0.972	0.753	1.22	1.228	1.133	0.955	1.559	0.932	1.047	0.817	0.823	0.733	1.182	0.978	1.333	1.499	1.189	0.783	0.953	1.047	0.58	0.83	0.762	1.244	1.315	1.332	1.067	0.939	0.74	1.311	0.953	1.188	1.082	0.978	1.056	1.247	1.157	1.151	0.972	1.107	1.12	0.943	1.075
Pithovirus sibericum	CTSAG	0.85	1.174	0.941	0.883	0.923	1.203	1.32	2.182	0.98	1.377	0.902	1.34	1.019	1.217	1.315	0.943	1.165	1.162	1.379	1.016	1.179	1.093	1.127	0.985	0.843	1.062	1.267	1.016	1.124	0.969	1.069	1.15	0.909	0.911	0.812	0.818	1.289	1.055	1.228	1.074	1.29	0.986	0.839	1.084	0.914
Pithovirus sibericum	CTSAG	0.942	1.276	0.909	1.342	0.804	0.952	0.797	1.088	1.15	1.097	0.889	0.989	1.161	1.075	1.07	0.961	0.763	0.97	0.983	1.074	1.066	1.119	1.437	1.17	0.978	1.179	0.978	0.774	1.163	1.036	0.768	0.912	0.932	1.059	1.243	1.225	1.123	0.844	0.772	0.853	0.826	0.698	1.007	1.15	1.015
Pithovirus sibericum	CTSAG	1.002	1.147	1.085	1.154	0.881	1.168	0.718	1.067	0.862	1.259	0.981	1.072	1.046	1.1	1.197	0.891	0.931	1.109	1.281	0.796	1.08	1.13	1.233	1.092	1.018	1.177	1.171	1.372	0.96	1.272	0.816	1.05	1.123	1.116	1.477	0.965	0.83	1.134	0.896	0.988	1.375	1.324	0.948	1.011	1.059
Pithovirus sibericum	CTSAG	0.76	1.191	1.023	0.966	1.023	1.686	1.103	1.355	1.256	1.318	0.989	1.041	1.105	0.689	1.032	1.143	1.018	1.132	1.046	1.132	1.109	1.117	1.138	0.93	0.885	1.188	1.184	1.105	1.063	1.41	0.951	1.092	0.914	1.084	1.061	1.111	1.212	1.421	1.41	1.068	0.954	1.237	1.355	1.249	0.978
Pithovirus sibericum	CTSAG	0.93	1.087	1.078	1.148	0.978	1.316	0.952	1.156	1.143	1.073	0.948	1.029	1.165	1.184	1.287	0.806	1.103	1.243	1.105	0.908	1.104	1.029	1.02	1.144	1.049	0.725	1.033	1.16	1.196	1.191	1.122	0.976	1.417	1.674	1.09	1.331	1.285	1.009	1.084	1.143	1.344	1.363	1.324	1.319	1.012
Pithovirus sibericum	CTSAG	0.842	0.894	1.074	1.272	1.203	1.223	1.299	1.139	1.102	1.304	1.317	1.283	0.976	1.22	1.094	1.659	1.319	1.556	1.103	1.228	1.208	1.297	0.919	0.97	1.37	1.078	1.233	1.024	1.047	1.1	1.196	0.948	1.003	1.305	1.22	0.979	1.474	1.116	1.272	0.992	1.087	1.207	0.873	1.321	0.974
Pithovirus sibericum	CTSAG	1.025	1.44	0.918	1.251	1.051	1.15	1.221	1.629	1.183	1.12	1.103	1.243	0.964	0.996	1.151	1.145	0.948	1.068	1.164	1.108	1.276	1.2	1.129	0.993	1.073	1.009	0.973	1.499	1.24	1.256	1.067	0.914	1.045	0.995	1.159	1.206	1.158	1.089	1.202	1.178	0.943	0.965	0.993	1.179	1.055
Pithovirus sibericum	CTSAG	1.11	1.052	0.942	1.186	1.085	1.168	0.843	0.735	1.056	1.057	0.802	1.066	0.803	1.548	1.171	1.084	0.832	1.189	0.954	1.061	1.044	1.108	0.909	0.919	1.325	1.059	0.994	1.083	0.929	0.852	0.779	0.947	1.173	0.812	1.09	1.229	1.001	0.954	1.224	1.111	1.147	1.294	0.968	1.308	1.157
Pithovirus sibericum	CTSAG	1.089	0.973	0.947	1.246	1.129	0.799	1.189	1.018	0.952	0.958	1.031	1.006	0.845	0.837	0.934	1.112	0.988	1.719	1.107	1.113	1.054	1.082	0.95	1.228	1.392	0.809	0.93	1.145	1.226	1.115	1.61	1.082	1.075	0.821	0.994	1.045	0.968	1.186	1.049	1.225	1.035	0.968	1.064	0.793	1.083
Pithovirus sibericum	CTSAG	1.295	0.957	0.914	1.226	0.939	1.253	1.155	1.051	0.971	1.121	0.948	1.136	1.033	0.936	1.232	1.04	0.889	1.005	0.947	0.72	1.044	1.063	1.025	1.019	1.214	0.888	1.055	1.276	0.857	1.282	0.856	0.875	1.105	1.262	1.098	1.067	1.115	0.949	0.927	1.276	1.223	1.027	1.117	1.07	1.009
Pithovirus sibericum	CTSAG	1.079	1.042	1.351	0.982	1.015	0.9	1.309	1.069	0.805	1.228	1.087	0.877	1.057	1.097	0.808	1.019	0.991	1.406	0.977	1.077	1.256	1.035	1.176	0.907	1.019	0.895	1.022	1.173	0.83	0.852	1.194	0.822	0.923	1.259	1.121	1.356	1.05	0.865	0.894	0.921	1.02	1.314	1.089	0.943	0.989
Pithovirus sibericum	CTSAG	1.135	0.991	1.201	1.168	1.13	0.798	0.884	1.273	1.04	1.354	1.005	1.254	1.175	0.964	1.043	0.796	1.157	1.106	1.118	1.332	1.454	0.766	0.781	0.854	0.988	0.992	1.206	0.957	0.88	1.034	1.185	0.911	2.054	0.718	1.091	1.64	0.862	0.951	1.054	0.909	1.136	1.024	1.113	1.096	0.997
Pithovirus sibericum	CTSAG	1.145	1.266	1.239	1.08	0.999	1.058	0.778	1.326	0.927	1.07	0.942	1.249	1.166	1.242	1.051	0.864	0.984	1.256	0.989	1.241	1.642	0.827	1.303	1.025	1.277	0.961	1.516	0.971	1.001	0.942	1.305	0.996	2.123	0.521	0.912	2.672	1.459	0.977	1.103	0.714	0.976	0.912	1.274	1.111	1.548
Pithovirus sibericum	CTSAG	1.274	1.111	1.548	1.083	1.207	0.814	0.823	1.083	0.887	1.029	0.886	1.356	1.033	1.109	0.948	0.837	1.131	1.039	0.949	1.138	1.45	0.878	1.097	1.034	1.143	0.824	1.164	0.793	0.958	1.024	0.856	0.961	2.407	0.714	1.25	2.035	0.89	0.893	1.003	0.859	1.08	1.238	1.154	1.119	1.199
Pithovirus sibericum	CTSAG	1.126	1.215	1.498	1.129	1.391	0.887	0.839	0.852	0.84	1.085	0.825	1.27	1.038	1.319	1.08	0.937	1.128	1.096	1.129	1.023	1.083	0.804	0.98	0.994	1.399	0.92	1.279	0.898	1.167	0.68	0.925	0.854	1.155	0.96	0.935	1.177	1.084	0.921	1.087	0.919	0.775	0.964	0.982	0.901	1.021
Pithovirus sibericum	CTSAG	1.074	1.144	0.923	1.076	1.061	0.991	1.281	1.046	1.146	1.16	1.134	1.306	0.969	1.117	1.223	0.823	0.935	0.916	1.142	0.863	1.183	1.186	1.25	0.897	1.034	1.35	1.177	0.828	0.967	0.94	0.992	1.093	1.632	1.083	1.227	1.112	1.135	0.883	0.685	1.014	1.042	1.29	1.267	1.308	0.97
Pithovirus sibericum	CTSAG	0.856	0.96	1.128	1.402	1.097	1.118	1.235	1.335	1.404	1.401	1.301	1.085	1.456	1.061	1.356	1.119	1.083	1.131	1.184	1.122	1.005	1.111	1.009	1.038	1.232	0.962	1.412	0.98	1.002	0.909	1.028	1.025	0.934	1.14	0.976	0.914	1.14	1.44	1.121	0.98	1.023	1.144	0.88	0.929	1.071
Pithovirus sibericum	CTSAG	1.235	1.335	1.404	1.401	1.301	1.085	1.456	1.061	1.356	1.119	1.083	1.131	1.184	1.122	1.005	1.111	1.009	1.038	1.232	0.962	1.412	0.98	1.002	0.909	1.028	1.025	0.934	1.14	0.976	0.914	1.14	1.44	1.121	0.98	1.023	1.144	0.88	0.929	1.071	1.239	1.119	1.431	1.468	1.093	1.083
Pithovirus sibericum	CTSAG	1.228	1.199	1.26	1.251	1.63	1.124	1.172	1.159	1.001	1.378	1.034	0.93	1.594	0.953	1.554	1.105	1.117	1.045	1.106	1.108	1.27	1.167	0.992	0.951	1.205	1.312	1.085	1.088	0.976	1.024	1.109	0.911	1.248	0.915	0.96	1.003	1.081	1.013	1.114	0.937	1.245	1.197	1.191	1.222	1.099
Pithovirus sibericum	CTSAG	1.127	1.069	1.313	1.096	0.902	1.021	1.23	1.169	1.084	1.06	0.989	1.642	1.083	0.761	0.869	1.052	1.073	1.171	1.2	1.066	1.002	1.106	0.833	1.072	1.037	1.179	1.27	1.04	0.977	1.232	1.186	1.301	0.987	1.265	1.119	1.339	1.097	0.922	1.062	1.027	1.101	0.97	1.102	1.27	1.264
Pithovirus sibericum	CTSAG	1.285	1.153	1.039	1.348	0.877	1.36	1.019	0.924	1.043	1.3	1.224	1.225	1.193	1	1.196	0.817	1.071	1.023	1.292	1.043	1.315	1.094	1.171	0.935	1.104	1.056	0.992	1.182	1.164	0.924	1.147	1.023	1.162	1.351	1.003	0.94	1.162	1.035	0.944	1.166	1.052	1.262	1.042	0.927	1.021
Pithovirus sibericum	CTSAG	1.288	1.049	1.068	1.092	0.88	1.044	0.752	1.171	1.15	0.855	0.938	1.088	0.97	1.148	0.763	0.779	1.147	0.903	1.056	0.884	1.183	1.168	1.53	1.069	1.584	0.974	0.893	1.292	1.091	0.89	1.007	1.03	1.17	1.1	1.046	1.126	1.07	1.237	1.013	0.918	1.132	1.085	1.125	1.272	0.904
Pithovirus sibericum	CTSAG	0.96	1.123	1.145	1.089	1.053	1.015	1.013	1.092	1.048	1.128	1.131	0.907	1.204	1.27	1.048	1.021	1.339	1.213	1.094	1.076	1.085	1.107	1.375	1.069	1.073	1.045	1.266	1.139	0.908	1.233	1.198	1.162	1.083	1.405	1.096	0.86	1.41	1.009	1.018	1.073	1.075	1.087	0.99	0.837	1.177
Pithovirus sibericum	CTSAG	1.11	1.042	0.959	1.014	0.904	1.028	1.04	1.166	1.005	0.955	1.217	1.025	1.102	1.119	0.996	0.981	0.943	1.117	0.916	0.964	1.106	1.098	1.154	1.139	1.179	0.931	1.051	1.011	0.849	1.345	1.05	1.117	0.952	1.074	0.902	1.1	0.948	0.83	1.313	0.671	0.612	1.01	0.79	1.277	0.873
Pithovirus sibericum	CTSAG	1.011	1.296	1.325	1.211	1.253	1.033	1.198	1.207	1.28	1.187	1.177	1.19	1.029	1.165	1.393	1.032	1.065	1.125	0.922	0.78	1.033	0.899	1.01	0.748	1.197	0.933	0.88	0.989	1.365	0.907	1.108	1.141	0.909	1.004	0.906	1.095	0.85	1.107	0.921	1.005	0.905	0.834	1.321	1.412	0.906
Pithovirus sibericum	CTSAG	1.393	1.295	1.042	0.788	1.045	1.042	1.117	1.191	1.51	1.163	1.019	1.259	1.271	0.858	0.811	0.951	0.978	1.248	1.087	1.142	1.307	1.089	1.188	1.18	0.988	1.007	0.956	1.166	0.959	1.23	1.081	1.205	1.006	1.131	0.851	1.023	0.759	1.027	1.101	1.061	0.958	1.563	1.068	1.275	0.826
Pithovirus sibericum	CTSAG	1.356	0.751	0.999	0.899	1.1	1.229	1.152	1.097	1.326	1.098	1.053	1.278	0.895	0.708	1.24	0.952	0.98	1.123	1.26	1.218	1.214	1.175	0.696	0.963	1.006	0.953	0.995	0.966	0.987	1.052	1.165	1.26	0.886	1.224	1.22	0.987	0.796	1.175	1.088	1.169	1.058	0.901	1.121	1.12	1.06
Pithovirus sibericum	CTSAG	1.151	0.824	1.096	0.954	1.064	0.932	1.188	1.225	2.001	1.409	1.128	1.044	1.187	0.965	0.765	0.839	1.279	1.305	0.884	1.363	1.461	0.935	1.315	1.28	1.161	0.985	1.261	1.396	1.449	1.134	1.342	1.163	1.226	1.261	1.28	0.999	0.891	1.102	0.887	1.209	1.076	0.99	1.113	1.141	1.038
Pithovirus sibericum	CTSAG	1.126	1.116	0.884	1.026	0.906	1.075	1.098	1.174	1.984	0.978	0.897	1.217	0.904	1.132	0.713	1.074	0.984	0.971	1.132	1.063	1.438	0.817	0.915	0.75	0.837	1.031	1.075	1.209	1.202	0.969	1.307	1.041	1.157	0.996	1.062	0.973	1.069	1.089	1.142	0.994	1.242	0.946	1.049	0.947	1.142
Pithovirus sibericum	CTSAG	1.237	1.266	1.277	1.246	1.239	0.939	1.292	1.287	1.281	0.895	1.026	1.012	1.105	1.033	1.03	1.13	0.961	1.394	1.257	1.331	0.967	0.975	0.981	1.047	1.245	1.134	0.77	1.154	1.075	1.283	1.099	1.026	1.468	1.063	1.176	0.988	0.757	1.106	0.834	1.056	1.379	1.412	0.963	1.08	1.142
Pithovirus sibericum	CTSAG	1.117	1.045	1.025	1.2	1.138	0.939	1.255	0.916	0.947	1.019	1.053	1.242	0.857	1.078	1.215	1.012	0.84	0.842	1.085	0.716	0.869	0.755	0.992	0.723	1.045	0.941	0.969	1.08	1.268	0.945	1.03	1.018	0.891	0.896	1.028	0.916	0.772	1.014	1.03	1.067	1.187	0.982	1.187	1.018	1.213
Pithovirus sibericum	CTSAG	1.029	0.952	1.151	0.909	1.015	0.954	1.227	1.061	1.005	0.867	1.092	0.885	0.672	0.848	1.113	0.919	0.955	1.043	0.926	0.87	0.779	0.766	0.849	1.048	0.892	1.019	1.166	1.291	1.087	1.012	0.793	0.8	0.677	0.718	1.168	1.035	1.147	0.929	0.903	0.987	0.901	0.795	0.865	0.884	1.284
Pithovirus sibericum	CTSAG	0.957	1.117	0.946	1.166	1.094	1.067	0.88	0.947	1.141	1.172	0.965	1.02	1.229	0.917	0.962	0.926	0.812	0.984	0.952	0.924	0.962	0.821	0.996	0.875	0.933	0.838	1.09	1.696	0.971	1.102	0.853	1.003	0.979	0.886	1.104	0.967	0.996	0.962	0.985	0.951	1.115	1.152	0.92	0.734	0.768
Pithovirus sibericum	CTSAG	1.145	1.12	1.049	0.866	1.125	0.892	1.011	1.081	1.135	0.869	1.473	0.848	1.038	0.967	1.236	0.791	0.91	0.921	1.202	0.912	1.063	1.254	1.266	0.918	1.117	0.791	0.91	1.001	1.026	1.232	1.18	1.232	1.293	1.095	1.014	0.986	0.955	0.926	1.162	1.038	0.976	1.132	1.332	0.92	1.255
Pithovirus sibericum	CTSAG	0.958	0.892	1.119	1.049	1.02	1.105	1.103	0.989	0.957	0.802	0.786	0.952	1.196	0.837	1.244	1.023	1.129	1.108	1.054	1.11	1.017	0.948	1.477	0.869	1.307	1.075	0.968	1.252	0.949	1.274	0.96	1.188	1.076	1.141	1.054	1.258	1.085	1.036	1.171	1.01	1.001	1.227	0.878	1.237	1.436
Pithovirus sibericum	CTSAG	1.697	1.157	0.926	1.184	1.401	1.133	1.2	1.198	1.034	0.916	1.283	1.118	1.393	0.788	1.323	0.993	1.033	1.018	1.15	1.128	1.258	1.054	1.236	0.95	0.921	0.975	1.016	1.117	1.058	1.407	0.876	0.923	1.187	1.242	1.207	1.566	0.97	1.012	1.052	0.993	1.187	1.14	1.072	1.07	1.297
Pithovirus sibericum	CTSAG	1.376	1.027	1.122	1.399	0.989	0.999	1.177	1.112	1.084	0.783	1.186	0.938	1.46	0.868	1.298	0.957	1.077	1.181	1.14	0.831	1.114	1.032	1.178	1.282	1.244	1.245	0.977	1.286	1.042	1.175	1.081	1.208	1.071	1.141	1.032	1.378	1.193	0.92	1.168	0.997	0.942	1.058	0.958	1.269	1.065
Pithovirus sibericum	CTSAG	0.982	1.163	1.094	1.209	0.974	1.278	1.246	1.094	1.078	1.01	0.884	1.064	1.074	0.838	0.959	0.782	0.887	1.121	1.293	1.063	1.241	1.075	1.121	1.124	1.224	0.985	1.122	1.258	1.12	1.08	1.439	0.875	1.322	1.033	1.35	1.024	1.031	1.074	1.059	0.981	1.124	0.959	0.9	1.003	0.809
Pithovirus sibericum	CTSAG	1.019	1.25	1.005	0.931	0.999	1.255	0.71	1.418	1.114	1.101	0.98	1.166	1.109	1.073	1.24	1.056	1.113	0.791	1.09	0.722	1.071	0.977	1.27	0.911	1.137	1.371	1.32	0.918	1.227	0.951	1.112	1.147	0.903	1.242	1.133	1.259	0.979	1.236	0.871	1.201	1.04	1.418	0.847	1.359	1.028
Pithovirus sibericum	CTSAG	1.152	1.167	1.229	1.372	1.144	1.45	1.683	1.368	1.329	1.257	1.193	0.937	1.337	0.981	1.523	0.974	0.705	0.838	1.209	0.891	1.361	0.988	1.104	1.015	0.904	1.14	0.866	1.014	0.926	1.158	1.042	0.973	0.929	1.081	1.161	1.743	1	0.992	1.336	1.002	0.996	1.056	1.091	0.839	1.095
Pithovirus sibericum	CTSAG	1.091	1.319	1.123	0.975	1.212	0.966	1.126	0.764	0.85	0.918	1.166	0.949	1.217	1.062	1.28	1.142	0.863	1.023	1.316	1.073	1.241	1.136	1.258	1.174	1.045	1.125	0.84	0.887	0.979	0.991	0.984	1.117	1.007	1.09	1.059	1.265	0.99	0.913	1.173	1.13	1.283	1.262	1.122	1.329	1.275
Pithovirus sibericum	CTSAG	1.102	1.148	0.83	1.165	0.936	1.011	1.459	1.177	0.993	1.118	0.903	0.799	1.039	0.986	0.915	0.943	0.938	1.178	1.34	1.25	1.167	1.098	1.07	1.116	1.189	1.47	0.935	1.097	1.239	1.256	1.258	1.447	1.554	1.281	1.276	1.312	1.523	1.011	1.077	1.17	0.981	1.297	1.245	1.35	0.976
Pithovirus sibericum	CTSAG	1.07	1.022	1.382	1.131	1.088	0.957	1.279	1.225	1.109	1.169	1.095	0.947	1.109	0.752	1.024	0.908	0.796	1.049	1.04	1.063	1.09	1.013	1.029	1.251	1.067	1.051	1.107	1.086	1.315	0.951	1.372	1.32	0.797	1.171	0.927	1.365	1.086	0.963	1.36	1.453	1.474	0.929	1.197	1.036	1.334
Pithovirus sibericum	CTSAG	1.021	0.945	1.362	1.008	0.876	1.069	0.907	0.994	1.453	0.766	1.219	0.895	0.802	0.854	1.016	1.099	1.145	1.031	1.041	1.232	0.989	0.869	0.862	0.849	1.312	1.034	0.901	1.394	1.006	1.324	0.875	0.994	1.003	1.011	0.834	0.692	1.015	1.344	1.007	1.022	1.181	0.892	1.023	1.089	1.164
Pithovirus sibericum	CTSAG	1.095	1.205	1.298	1.256	1.901	1.504	1.061	0.899	1.011	1.217	0.914	1.009	1.074	0.97	1.037	0.807	1.047	1.254	1.167	1.045	1.367	1.018	0.995	0.981	0.98	1.008	1.079	1.227	1.197	1.371	1.127	1.187	1.132	1.142	1.039	1.161	1.019	0.925	1.04	0.938	1.003	1.167	0.966	1.13	1.08
Pithovirus sibericum	CTSAG	0.944	0.878	1.054	1.144	0.948	0.857	0.943	1.049	0.903	0.798	0.905	0.618	1.119	0.929	1.067	1.007	1.002	1.038	0.931	1.024	1.338	1.045	1.515	1.328	1.823	0.758	1.547	1.06	0.697	0.926	1.055	0.873	1.08	1.166	1.109	1.003	0.925	0.898	0.82	1.316	1.041	0.878	0.873	1.014	0.979
Pithovirus sibericum	CTSAG	0.91	0.954	1.061	0.834	1.022	0.844	1.004	1.138	1.057	0.879	0.897	0.902	1.293	1.032	1.157	0.995	0.962	1.048	0.992	0.872	1.344	0.933	0.982	1.006	1.213	0.969	1.113	1.059	0.899	1.045	1.238	1.125	1.07	1.056	1.196	0.968	1.098	0.828	0.848	0.98	1.037	0.877	1.146	1.237	0.993
Pithovirus sibericum	CTSAG	1.163	0.965	1.099	1.257	0.863	0.922	1.017	1.086	0.896	1.009	1.054	1.141	1.039	1.04	0.907	0.864	0.988	1.043	0.943	0.882	0.86	0.91	0.97	1.037	0.929	0.938	1.036	0.841	0.881	0.784	1.054	0.865	0.905	0.922	0.952	0.886	0.96	0.934	0.932	0.799	0.879	0.759	0.733	0.998	1.218
Pithovirus sibericum	CTSAG	1.071	1.205	1.348	1.199	1.009	0.918	1.044	1.293	1.244	1.19	1.09	1.027	1.205	1.143	1.255	1.071	0.795	0.944	0.835	0.811	0.885	0.824	0.659	0.761	0.661	0.964	0.818	0.635	0.827	0.964	0.859	0.849	1.01	0.993	1.514	0.967	1.096	0.842	0.925	1	1.035	0.935	1.066	0.929	0.931
Pithovirus sibericum	CTSAG	1.255	1.071	0.795	0.944	0.835	0.811	0.885	0.824	0.659	0.761	0.661	0.964	0.818	0.635	0.827	0.964	0.859	0.849	1.01	0.993	1.514	0.967	1.096	0.842	0.925	1	1.035	0.935	1.066	0.929	0.931	1.101	0.936	0.943	0.889	1.017	1.008	1.135	1.221	0.997	1.012	0.791	0.614	1.501	1.15
Pithovirus sibericum	CTSAG	1.053	1.054	1.476	1.06	1.189	1.31	1.588	0.763	1.141	0.988	1.345	0.955	0.93	1.033	1.088	1.112	1.402	1.353	1.361	1.231	1.181	1.122	1.301	1.007	1.054	1.161	1.028	1.107	1.012	1.503	1.308	1.255	1.295	0.885	1.086	1.196	1.481	1.039	1.274	1.204	1.012	0.964	0.924	1.087	1.1
Pithovirus sibericum	CTSAG	0.864	0.788	0.911	1.041	1.051	1.035	1.06	1.005	1.152	1.334	1.059	0.98	1.095	1.281	1.031	1.533	0.882	1.064	1.121	0.922	1.04	0.948	1.165	1.099	1.389	0.92	1.308	0.927	1.072	0.902	1.035	0.825	0.957	1.184	1.368	1.055	1.388	0.885	1.007	0.95	0.938	1.014	1.071	1.014	1.146
Pithovirus sibericum	CTSAG	0.869	0.867	1.088	1.237	1.26	0.901	0.97	1.272	1.544	0.985	0.938	0.969	1.211	0.917	1.193	1.156	1.021	1.326	1.107	1.162	1.263	1.289	1.156	0.975	0.912	1.289	1.127	1.36	0.999	1.07	1.045	0.953	0.991	0.973	1.149	1.086	1.303	1.104	1.463	1.083	1.279	1.16	1.184	1.246	1.145
Pithovirus sibericum	CTSAG	1.042	1.064	0.994	1.028	1.387	0.902	1.142	1.164	1.281	1.158	1.104	1.177	1.091	1.066	1.371	0.821	1.047	1.048	0.968	0.917	1.235	1.104	1.003	0.879	1.191	0.877	0.881	0.887	0.922	0.995	0.996	1.114	1.047	1.062	1.737	0.821	1.197	0.981	1	0.962	0.924	0.994	1.017	1.17	1.378
Pithovirus sibericum	CTSAG	1.29	1.101	1.026	1.099	1.213	1.069	1.217	0.999	1.198	0.978	1.033	1.055	0.987	0.931	1.149	0.925	0.923	1.062	1.111	0.786	1.066	1.177	0.966	0.981	1.138	1.013	1.144	1.321	1.203	1.028	1.145	0.895	1.128	1.023	1.14	1.087	1.147	1.207	1.231	1.023	1.215	0.714	1.062	1.105	0.959
Pithovirus sibericum	CTSAG	0.95	1.03	1.06	1.288	1.209	1.262	1.206	1.121	1.501	1.37	1.025	1.318	0.968	0.971	1.081	1.103	0.935	1.093	1.332	1.067	1.141	1.064	1.177	1.075	1.25	1.198	1.223	1.384	0.996	1.097	1.277	1.051	1.116	1.188	1.327	1.368	1.168	1.109	1.056	0.905	1.224	0.97	1.433	1.108	1.324
Pithovirus sibericum	CTSAG	1.141	1.064	1.177	1.075	1.25	1.198	1.223	1.384	0.996	1.097	1.277	1.051	1.116	1.188	1.327	1.368	1.168	1.109	1.056	0.905	1.224	0.97	1.433	1.108	1.324	1.441	1.19	1.271	1.052	0.938	1.045	0.867	1.032	1.173	1.285	1.302	1.148	1.075	1.624	1.164	1.233	0.959	1.101	1.026	0.941
Pithovirus sibericum	CTSAG	1.29	1.614	1.295	1.177	1.202	1.057	1.1	0.926	1.043	1.345	1.338	1.34	1.264	1.102	1.018	0.907	0.921	1.268	1.08	1.039	1.376	1.282	1.3	1.107	1.102	0.838	0.869	0.993	0.849	0.926	0.951	1.299	0.873	1.277	0.91	0.946	1.043	0.946	0.931	1.059	1.139	0.945	1.013	1.776	1.382
Pithovirus sibericum	CTSAG	1.138	1.127	0.901	1.157	1.08	1.22	0.943	1.114	0.857	1.014	1.146	0.916	0.973	1.026	0.992	1.291	0.76	0.994	1.083	1.337	1.276	1.226	1.055	0.979	0.836	1.025	0.906	1.149	1.355	1.353	1.31	1.129	1.127	1.411	0.993	0.947	0.935	1.231	1.16	1.382	1.3	1.102	1.376	1.231	1.03
Pithovirus sibericum	CTSAG	1.301	1.208	1.104	1.342	1.33	1.2	1.178	1.12	1.253	0.86	1.137	0.957	1.065	0.958	0.997	1.073	0.95	1.393	1.331	0.929	1.141	1.173	1.1	1.163	1.131	1.101	1.146	1.162	1.237	1.429	1.324	1.344	1.189	1.427	1.307	1.645	1.469	1.216	1.025	1.103	1.833	1.352	1.312	1.328	1.328
Pithovirus sibericum	CTSAG	0.824	1.331	1.081	1.255	1.295	1.394	1.006	1.06	0.958	0.897	1.117	0.664	1.119	1.165	1.158	1.274	1.482	1.204	1.068	0.738	1.187	0.866	1.376	0.902	1.434	1.025	1.173	1.024	1.005	1.062	1.151	1.068	1.213	0.921	1.146	0.871	1.246	1.106	1.269	1.21	0.942	1.097	1.213	1.248	1.298
Pithovirus sibericum	CTSAG	1.18	1.043	1.029	1.035	0.899	1.19	0.982	1.003	1.053	1.403	1.153	1.188	1.594	1.268	1.181	1.231	0.887	1.179	1.064	1.198	1.212	1.199	1.306	1.178	0.893	1.382	0.917	1.651	0.831	1.36	1.185	1.258	1.206	1.269	1.33	1.383	1.138	1.088	1.002	0.841	1.076	1.19	1.146	0.991	1.076
Pithovirus sibericum	CTSAG	1.308	1.103	1.017	1.621	1.688	1.097	1.28	1.109	1.472	1.205	1.367	1.374	1.268	1.018	1.136	1.193	1.121	1.211	1.126	1.036	1.044	1.232	1.365	1.009	1.209	1.137	1.422	1.105	1.155	1.333	0.875	1.264	1.277	0.948	0.844	1.063	1.241	1.142	1.407	1.073	1.301	1.434	1.336	1.422	1.402
Pithovirus sibericum	CTSAG	1.104	1.163	1.201	0.953	1.225	1.203	1.262	1.041	1.202	1.01	1.004	0.887	1.155	1.038	1.37	1.109	1.262	1.131	1.229	0.919	1.092	1.167	1.163	0.949	1.08	0.993	1.212	1.337	0.963	1.146	1.594	1.326	1.153	0.973	1.017	1.106	1.014	1.156	1.192	1.111	1.128	1.171	1.046	0.894	0.938
Pithovirus sibericum	CTSAG	1.205	1.106	1.289	1.126	0.974	0.938	1.188	1.089	1.074	1.099	1.182	1.049	1.351	1.063	1.625	0.894	1.03	1.389	1.241	1.274	1.405	0.941	1.964	1.042	1.02	0.769	1.23	1.264	1.106	1.462	1.171	1.253	1.158	1.538	1.413	1.322	1.116	0.992	1.285	1.425	1.216	1.289	1.269	1.152	1.284
Pithovirus sibericum	CTSAG	1.499	1.499	1.444	1.151	1.115	1.108	1.061	0.997	1.025	0.943	1.024	1.18	1.056	1.012	1.224	1.295	0.902	1.144	0.976	0.916	1.407	1.071	1.301	1.178	1.222	1.133	1.23	1.41	1.075	0.964	1.292	1.482	1.194	1.177	1.324	1.13	1.109	1.118	1.05	1.191	1.374	1.358	1.459	1.434	1.312
Pithovirus sibericum	CTSAG	1.024	1.2	1.116	1.193	1.038	0.97	1.101	1.077	0.699	1.085	1.346	0.997	0.812	0.767	0.949	0.821	0.872	1.089	1.17	1.206	1.088	1.11	1.361	1.084	1.278	1.209	1.361	1.026	1.112	1.087	1.258	1.236	1.25	1.409	1.388	1.03	1.273	1.145	1.074	1.224	0.995	1.242	1.311	1.033	1.239
Pithovirus sibericum	CTSAG	0.663	1.26	1.258	1.446	1.589	1.022	1.192	1.113	1.284	1.361	1.075	1.194	1.346	1.285	1.139	1.139	1.016	1.398	0.928	0.885	0.975	1.071	1.149	1.028	1.306	1.084	1.134	1.353	1.192	1.344	1.058	1.038	1.092	1.119	1.637	1.165	1.148	1.064	1.173	1.399	1.614	1.073	1.389	1.277	1.359
Pithovirus sibericum	CTSAG	1.449	1.038	1.054	1.008	0.89	1.234	1.147	1.482	1.237	1.051	1.232	0.989	1.045	1.013	1.042	1.042	1.312	1.297	1.16	1.129	1.101	1.006	1.063	0.874	1.07	1.058	0.986	1.355	1.14	1.188	1.189	0.981	0.874	1.094	0.985	0.873	1.314	1.253	1.425	1.21	1.075	1.131	1.098	0.838	1.121
Pithovirus sibericum	CTSAG	1.077	1.001	1.102	1.054	0.921	1.194	1.007	1.093	1.064	1.415	0.971	1.153	1.042	0.919	1.023	1.113	1.183	1.202	1.074	0.806	1.204	0.991	1.052	1.169	0.801	0.973	1.063	1.086	1.37	1.203	1.251	1.153	1.174	0.766	0.879	1.164	1.225	1.039	1.142	1.217	1.23	1.235	1.111	1.014	1.112
Pithovirus sibericum	CTSAG	0.894	0.91	0.915	1.114	1.088	1.296	1.425	1.303	1.283	1.119	1.215	1.098	1.369	0.998	1.344	1.011	1.201	1.181	1.467	1.05	1.335	1.157	1.301	1.122	0.976	1.083	1.18	1.346	1.211	1.246	1.158	1.33	1.112	1.312	1.03	1.087	1.299	1.374	1.153	1.071	1.588	1.144	1.076	1.067	1.011
Pithovirus sibericum	CTSAG	1.052	1.028	1.378	1.176	1.262	1.276	0.834	1.222	1.056	0.781	1.061	1.059	1.362	1.188	1.328	1.111	1.312	1.041	0.934	1.083	1.151	0.958	1.024	1.205	1.357	0.928	1.208	1.064	1.148	0.981	1.11	1.188	1.584	1.15	1.206	1.24	1.095	1.153	1.213	1.169	1.111	1.175	1.306	1.103	1.126
Pithovirus sibericum	CTSAG	1.299	0.97	1.165	1.204	0.986	0.885	0.952	0.976	1.344	1.097	1.059	1.279	1.207	1.427	0.88	1.199	0.946	1.355	1.124	1.291	1.236	1.193	1.018	1.272	1.503	0.709	1.149	0.912	1.394	1.213	1.083	1.365	1.452	1.26	0.816	0.843	0.971	1.129	1.128	0.992	1.215	1.642	0.832	1.341	1.667
Pithovirus sibericum	CTSAG	1.002	1.187	1.057	1.111	1.124	1.351	1.065	0.981	1.005	0.81	1.234	1.088	1.355	1.213	1.204	0.878	0.82	1.153	1.214	0.898	1.348	1.011	1.28	1.007	1.308	1.014	1.054	1.289	1.223	1.296	1.233	1.47	1.111	1.275	0.909	0.963	0.861	1.214	1.105	1.042	1.125	1.484	1.125	1.177	1.107
Pithovirus sibericum	CTSAG	1.017	1.145	0.92	0.942	1.239	0.798	1.134	1.067	1.12	0.812	1.058	0.929	0.79	0.945	0.903	0.812	1.094	0.943	0.822	0.997	1.589	1.021	1.235	1.162	1.178	0.933	0.9	0.97	0.763	1.45	1.016	1.126	1.341	1.066	0.984	1.035	0.74	1.124	0.714	0.745	0.879	1.145	1.225	1.356	2.154
Pithovirus sibericum	CTSAG	1.308	1.265	1.316	0.968	1.274	1.169	1.382	0.961	1.224	1.083	1.085	0.835	1.24	0.944	1.241	1.162	1.284	1.059	0.832	0.912	1.315	0.72	1.489	0.986	0.998	1.018	1.02	1.203	0.96	1.298	1.275	1.205	0.872	1.092	1.242	1.347	1.197	1.181	1.334	1.232	0.997	1.214	1.17	0.812	1.089
Pithovirus sibericum	CTSAG	1.18	1.026	1.165	1.059	1.295	1.214	1.043	0.974	1.162	1.4	0.722	1.178	1.343	1.089	0.865	1.193	0.841	1.093	0.958	1.04	1.246	0.979	1.101	1.011	1.16	1.113	1.038	1.008	0.799	1.179	0.974	1.101	1.465	1.098	1.075	0.978	0.882	1.165	0.983	1.295	1.093	0.992	1.268	1.132	1.078
Pithovirus sibericum	CTSAG	1.125	1.073	1.563	1.561	1.501	1.372	1.226	1.211	1.092	1.241	1.12	1.02	1.174	1.129	1.163	1.073	1.117	1.168	1.177	0.952	1.24	0.983	0.81	0.82	1.384	1.094	1.343	1.075	1.596	0.862	1.087	0.734	1.29	0.96	1.019	1.34	1.151	1.138	1.236	1.858	1.177	1.062	1.311	1.265	1.113
Pithovirus sibericum	CTSAG	1.079	1.326	1.005	1.28	1.063	1.223	0.996	1.003	0.991	1.025	1.146	1.178	1.236	1.19	1.282	1.362	0.95	1.084	1.174	1.118	1.222	1.002	1.328	1.027	1.088	0.903	1.094	1.168	0.977	1.104	1.059	1.033	1.181	1.145	1.035	1.108	1.016	1.241	1.35	1.055	0.78	0.995	1.118	1.067	1.237
Pithovirus sibericum	CTSAG	1.048	0.866	1.091	1.127	1.334	1.234	1.558	1.27	1.349	0.989	1.064	1.237	1.005	1.405	1.544	1.23	1.13	1.335	1.222	1.024	0.957	1.249	1.278	1.246	0.899	1.5	1.34	1.201	1.284	1.114	0.941	1.269	1.24	0.773	1.054	1.424	1.275	1.385	1.246	1.185	1.321	1.106	1.276	1.101	1.384
Pithovirus sibericum	CTSAG	1.006	1.297	0.874	1.124	0.877	1.047	0.797	1.888	1.356	1.079	1.035	1.249	1.165	1.186	1.074	1.144	1.158	1.101	1.418	0.969	1.406	1.248	0.886	1.169	1.107	1.138	1.219	1.252	1.429	1.223	1.282	1.02	1.19	0.898	0.998	0.975	0.877	1.083	1.141	1.365	1.08	1.021	1.047	1.076	0.908
Pithovirus sibericum	CTSAG	0.976	1.029	0.889	0.944	1.097	1.104	1.083	1.146	1.12	1.332	1.106	1.039	1.136	0.9	1.193	0.896	1.287	1.095	1.13	0.925	1.274	1.11	1.309	0.833	0.887	1.474	1.004	1.358	1.179	1.262	1.215	1.138	1.003	0.924	0.856	0.99	1.166	1.078	1.287	1.513	1.071	1.302	1.007	1.06	1.146
Pithovirus sibericum	CTSAG	1.548	1.096	1.237	1.265	1.255	1.15	1.027	1.229	1.074	1.086	1.119	1.065	0.967	1.312	1.112	0.954	1.061	1.068	1.01	0.969	1.105	1.16	1.093	1.269	1.208	1.195	1.571	1.031	1.315	1.09	1.295	1.095	1.17	0.99	1.053	1.13	1.077	1.371	0.946	1.112	1.079	1.045	0.997	1.423	1.014
Pithovirus sibericum	CTSAG	1.09	1.295	1.095	1.17	0.99	1.053	1.13	1.077	1.371	0.946	1.112	1.079	1.045	0.997	1.423	1.014	0.932	1.14	1.225	1.001	1.566	1.106	1.164	0.939	1.282	0.92	1.005	0.939	1.006	1.12	1.187	1.151	1.3	0.864	1.066	1.08	1.018	1.319	1.09	0.913	1.01	1.168	1.147	0.913	1.264
Pithovirus sibericum	CTSAG	1.235	1.18	0.922	1.168	0.947	1.259	1.105	1.315	1.102	0.95	1.1	0.738	1.059	1.306	1.544	0.907	1.114	1.404	1.276	0.783	1.147	1.172	1.122	1.154	0.953	1.282	1.292	0.944	1.317	1.08	1.248	1.13	1.13	1.14	0.966	1.267	1.139	1.361	1.068	1.06	1.163	1.39	1.136	1.3	1.218
Pithovirus sibericum	CTSAG	0.978	1.005	0.944	1.201	1.119	1.224	0.923	1.021	1.02	1.157	1.082	1.086	1.181	0.982	0.957	1.133	0.953	1.344	1.156	0.997	1.046	1.086	1.14	0.77	1.465	0.981	1.155	1.163	1.01	1.14	0.967	1.198	1.021	0.957	1.104	1.105	0.986	1.016	0.795	1.024	0.935	1.353	0.968	1.096	1.524
Pithovirus sibericum	CTSAG	0.795	1.024	0.935	1.353	0.968	1.096	1.524	1.07	1.138	1.047	0.983	1.027	1.117	0.973	0.965	0.931	1.099	1.25	1.224	0.809	0.945	0.942	0.837	0.933	1.11	0.871	0.928	1.328	1.114	1.28	1.001	0.965	0.963	1.274	1.064	0.876	1.05	1.147	1.33	1.228	1.15	1.088	1.025	1.122	0.708
Pithovirus sibericum	CTSAG	1.373	1.101	0.884	1.134	1.075	1.233	0.872	1.198	1.103	0.948	0.945	0.899	1	1.206	0.943	0.852	0.866	0.932	1.017	0.841	1.302	1.225	1.117	0.797	1.174	1.009	1.415	1.069	0.846	1.046	0.987	0.989	0.81	0.798	0.945	0.948	0.911	0.853	1.048	1.024	0.88	1.153	1.035	1.069	0.996
Pithovirus sibericum	CTSAG	1.108	1.29	1.251	1.147	0.967	1.171	0.884	1.2	1.019	1.006	1.397	1.704	1.288	0.893	0.776	0.98	0.771	0.912	0.934	0.802	0.997	0.738	0.994	0.81	1.237	0.999	1.12	0.806	1.445	0.987	1.187	1.116	1.13	1.098	1.148	1.237	1.135	0.921	0.969	0.933	0.784	1.064	1.165	1.51	0.881
Pithovirus sibericum	CTSAG	0.888	0.959	1.132	1.381	1.042	1.211	1.446	1.175	0.98	1.031	0.921	0.768	0.902	1.066	1.086	1.163	1.171	1.157	1.157	0.885	1.258	1.12	1.47	1.082	0.964	1.191	1.03	1.472	0.994	1.392	1.169	1.162	1.514	1.228	1.298	1.204	1.316	1.089	1.211	0.985	1.184	0.917	1.189	1.072	1.202
Pithovirus sibericum	CTSAG	1.197	0.939	1.014	1.63	1.05	1.261	1.166	1.167	0.985	0.95	0.834	1.251	0.685	1.261	0.845	0.937	0.853	1.238	1.157	1.339	1.142	1.144	1.081	0.956	0.842	1.016	0.863	1.257	0.824	1.728	1.077	1.132	1.33	1.362	1.198	1.142	0.766	0.886	1	1.151	1.061	1.165	1.338	0.988	0.986
Pithovirus sibericum	CTSAG	1.047	0.822	0.921	1.038	1.321	0.956	0.965	0.875	0.907	0.911	0.769	0.688	0.846	1.038	1.089	0.814	1.07	1.016	1.067	0.71	1.118	0.825	1.402	0.829	1.026	1.14	0.887	0.881	1.086	1.273	0.955	0.696	1.097	0.884	0.872	0.923	0.986	1.139	0.911	0.916	1.02	1.206	1.204	1	0.785
Pithovirus sibericum	CTSAG	0.819	0.842	1.012	0.981	1.072	0.954	1.136	0.937	1.058	1.096	1.128	1.159	0.926	0.788	1.079	0.93	0.921	0.959	1.016	0.968	1.053	1.066	0.99	0.988	0.91	1.248	0.924	1.103	1.176	1.068	1.162	0.897	1.531	0.86	0.85	0.924	0.887	1.126	0.988	0.988	1.108	1.148	1.118	1.091	1.22
Pithovirus sibericum	CTSAG	1.026	0.897	1.083	0.778	0.926	0.804	1.183	0.985	1.088	0.789	1.185	0.951	1.343	0.855	1.165	0.837	0.933	0.879	0.849	0.989	1.233	1.027	1.118	0.897	1.299	0.732	1.023	1.049	0.955	1.155	1.163	1.089	1.079	1.031	0.971	0.806	0.94	0.836	1.013	1.132	0.863	1.242	1.034	1.121	0.898
Pithovirus sibericum	CTSAG	1.347	0.932	0.962	1.123	1.066	1.368	1.28	1.857	1.106	1.286	1.027	0.864	0.935	0.93	1.027	1.359	1.193	1.498	1.017	1.145	1.044	0.94	1.289	0.794	0.912	1.021	1.162	1.02	1.009	0.925	1.444	0.96	1.306	0.987	1.215	1.136	1.135	1.163	1.022	1.516	1.33	1.191	1.421	1.254	1.048
Pithovirus sibericum	CTSAG	1.464	1.103	1.298	1.114	0.924	1.11	1.416	1.53	1.355	1.308	1.053	1.034	0.931	0.857	0.818	1.053	1.1	1.081	1.056	1.022	0.92	1.051	1.076	1.217	1.005	1.341	1.136	0.921	0.972	1.007	1.158	1.015	1.061	1.192	0.999	1.397	1.089	1.12	1.185	1.078	0.915	1.506	0.933	0.967	0.937
Pithovirus sibericum	CTSAG	1.051	1.076	1.217	1.005	1.341	1.136	0.921	0.972	1.007	1.158	1.015	1.061	1.192	0.999	1.397	1.089	1.12	1.185	1.078	0.915	1.506	0.933	0.967	0.937	1.524	1.052	0.891	1.348	1.234	1.231	1.039	1.187	1.012	1.008	0.773	1.419	1.191	1.214	1.025	0.905	1.065	1.001	0.804	1.416	1.05
Pithovirus sibericum	CTSAG	0.933	0.967	0.937	1.524	1.052	0.891	1.348	1.234	1.231	1.039	1.187	1.012	1.008	0.773	1.419	1.191	1.214	1.025	0.905	1.065	1.001	0.804	1.416	1.05	1.36	0.968	1.151	0.92	1.134	0.929	1.094	1.264	1.152	1.36	1.584	0.834	1.098	1.103	1.159	1.101	1.116	1.256	1.147	0.873	1.115
Pithovirus sibericum	CTSAG	1.36	0.968	1.151	0.92	1.134	0.929	1.094	1.264	1.152	1.36	1.584	0.834	1.098	1.103	1.159	1.101	1.116	1.256	1.147	0.873	1.115	1.156	1.007	1.059	1.014	1.353	1.205	1.126	1.101	1.067	1.265	1.318	1.509	1.098	1.301	1.025	1.276	0.909	1.276	1.064	0.933	1.153	1.059	0.946	1.226
Pithovirus sibericum	CTSAG	1.203	1.235	1.459	1.046	1.09	1.304	1.036	1.332	1.155	1.08	1.061	1.449	0.816	1.229	1.101	0.792	0.816	0.9	1.083	1.034	1.482	1.096	1.007	1.051	1.176	1.239	1.238	1.095	0.935	1.043	0.93	1.081	1.382	0.983	1.489	1.114	1.272	1.034	1.112	1.181	1.044	0.843	0.905	0.756	1.335
Pithovirus sibericum	CTSAG	1.212	1.116	1.026	1.048	0.878	1.236	1.383	1.11	1.193	1.207	0.775	1.133	0.792	1.126	1.08	1.079	1.191	1.294	1.377	1.12	1.182	1.389	0.921	1.12	0.819	0.956	1.061	1.124	1.296	1.097	0.948	1.389	1.003	0.908	1.094	0.97	1.009	0.991	1.24	1.116	1.159	0.965	0.925	0.833	0.93
Pithovirus sibericum	CTSAG	1.207	0.775	1.133	0.792	1.126	1.08	1.079	1.191	1.294	1.377	1.12	1.182	1.389	0.921	1.12	0.819	0.956	1.061	1.124	1.296	1.097	0.948	1.389	1.003	0.908	1.094	0.97	1.009	0.991	1.24	1.116	1.159	0.965	0.925	0.833	0.93	1.356	1.222	1.19	1.615	1.847	1.091	1.131	1.401	0.931
Pithovirus sibericum	CTSAG	0.87	0.932	0.886	0.876	1.094	0.938	1.214	1.184	1.458	0.989	1.083	0.832	1.16	1.287	0.946	0.746	1.276	1.033	1.251	0.859	1.244	0.873	1.242	0.764	1.192	1.058	1.477	1.032	1.26	1.116	1.318	1.014	1.415	1.149	0.988	1.253	1.394	1.583	1.218	1.125	1.146	0.991	1.523	0.867	1.533
Pithovirus sibericum	CTSAG	1.123	0.996	1.131	1.142	1.824	1.066	1.096	1.344	1.02	0.919	1.181	0.932	1.225	0.943	1.424	1.155	1.266	1.05	1.225	0.878	1.297	1.094	1.164	0.956	0.947	1.056	1.165	1.11	1.138	1.491	1.277	1.134	1.226	1.208	1.13	0.921	0.844	0.922	1.269	1.063	0.963	1.25	1.12	1.402	1.032
Pithovirus sibericum	CTSAG	0.993	1.077	0.976	0.872	1.15	1.003	1.261	1.112	1.016	1.966	0.981	1.788	1.17	1.118	1.479	1.188	0.602	1.12	1.129	1.085	1.071	1.126	1.02	0.855	1.107	1.374	0.966	1.408	1.255	1.301	1.162	1.129	1.36	1.084	1.07	0.925	1.323	1.268	1.703	1.196	1.36	1.126	1.137	0.995	0.93
Pithovirus sibericum	CTSAG	1.022	1.094	1.097	1.215	1.245	1.104	1.13	0.981	0.866	1.073	1.179	0.786	1.038	1.182	1.22	0.97	1.265	1.104	1.164	0.893	1.379	1.096	1.319	1.106	1.19	1.441	1.142	1.138	1.369	0.815	0.75	1.099	1.075	1.62	1.237	1.287	0.994	1.121	1.409	0.86	1.037	0.994	1.324	1.197	1.303
Pithovirus sibericum	CTSAG	0.837	1.569	1.205	1.172	1.292	1.063	1.36	1.046	1.175	1.328	1.249	0.996	1.238	1.231	1.1	1.254	1.131	1.292	1.394	1.016	1.239	1.197	1.325	0.966	1.265	1.058	1.025	1.268	0.986	1.101	1.085	1.297	1.191	1.294	1.699	1.058	1.019	1.023	0.962	0.85	1.07	0.994	1.253	1.107	1.008
Pithovirus sibericum	CTSAG	1.081	1.132	1.357	1.279	1.306	1.065	1.485	1.165	0.977	0.974	1.032	1.186	0.997	1.248	1.056	1.226	1.022	1.341	1.6	1.119	1.201	1.364	1.229	1.086	1.449	1.275	1.216	1.254	1.493	1.199	1.227	1.615	1.192	1.007	1.303	1.178	1.574	1.102	1.017	1.115	1.119	1.303	1.092	1.374	1.194
Pithovirus sibericum	CTSAG	1.119	1.303	1.092	1.374	1.194	1.316	1.135	1.212	1.112	1.123	1.235	0.846	1.259	0.98	1.317	1.288	1.168	1.09	1.151	0.981	1.112	1.147	1.183	0.947	1.261	1.375	1.15	0.972	1.402	1.055	1.28	1.022	1.024	1.037	1.038	1.146	1.074	1.233	1.117	1.177	1.257	1.078	1.153	1.304	1.225
Pithovirus sibericum	CTSAG	1.195	1.021	1.085	1.025	1.14	1.165	1.447	0.992	1.311	1.345	1.293	0.99	1.005	1.163	1.252	1.169	0.912	1.164	1.362	1.215	1.082	1.114	1.379	1.061	1.15	1.102	1.174	1.432	1.018	1.409	1.145	1.096	1.11	1.409	1.14	1.344	1.219	1.242	1.136	1.068	1.132	1.009	1.113	1.221	1.337
Pithovirus sibericum	CTSAG	0.763	0.797	1.063	0.98	1.101	1.085	0.965	1.172	0.895	1.311	1.182	1.604	1.105	0.959	1.189	1.095	1.424	1.658	1.074	1.052	1.062	1.399	1.186	1.194	1.15	1.147	1.404	0.994	1.194	1.028	1.086	1.164	1.182	1.147	1.314	1.118	1.094	0.945	0.934	0.864	1.186	0.904	1.124	0.998	1.147
Pithovirus sibericum	CTSAG	1.071	1.204	0.928	1.119	1.305	1.066	1.513	1.198	1.261	0.999	1.078	1.224	1.254	0.866	1.084	1.243	1.231	1.193	1.068	1.172	1.317	1.07	1.106	1.161	1.088	0.916	1.114	1.031	1.178	1.091	1.284	0.907	0.986	0.926	1.163	0.766	1.21	1.063	1.194	1.214	1.326	1.075	1.131	0.901	1.254
Pithovirus sibericum	CTSAG	1.059	1.07	1.087	1.171	0.995	1.494	1.247	1.125	1.024	0.908	1.142	0.937	1.064	1.12	1.056	0.939	1.152	1.334	1.151	0.904	1.563	0.928	1.155	0.978	0.939	0.878	1.287	1.291	1.101	1.167	1.343	0.999	0.839	0.924	0.95	0.977	0.828	1.034	0.95	0.953	1.794	0.946	1.428	0.997	1.023
Pithovirus sibericum	CTSAG	1.817	1.353	1.269	1.258	1.306	1.343	1.45	1.008	0.862	0.955	0.685	0.968	1.247	1.167	1.267	1.206	1.192	1.134	1.023	0.785	1.018	0.974	0.839	0.786	1.471	1.124	1.004	0.989	1.163	1.171	1.166	1.165	1.194	1.07	1.444	1.228	1.272	0.94	1.659	1.261	1.271	1.136	1.152	1.071	1.287
Pithovirus sibericum	CTSAG	0.839	1.324	0.756	1.359	1.221	1.099	0.907	1.13	1.246	1.231	0.841	1.257	0.86	1.089	0.898	1.313	0.958	1.209	1.349	0.984	0.989	1.006	0.996	1.162	1.184	0.96	1.124	1.044	0.735	1.201	0.864	1.066	0.9	1.182	1.079	0.971	0.854	0.884	1.535	1.252	0.822	1.217	1.085	0.945	1.427
Pithovirus sibericum	CTSAG	1.231	0.841	1.257	0.86	1.089	0.898	1.313	0.958	1.209	1.349	0.984	0.989	1.006	0.996	1.162	1.184	0.96	1.124	1.044	0.735	1.201	0.864	1.066	0.9	1.182	1.079	0.971	0.854	0.884	1.535	1.252	0.822	1.217	1.085	0.945	1.427	0.934	0.863	1.083	0.98	1.039	1.129	1.047	1.056	1.075
Pithovirus sibericum	CTSAG	0.953	0.985	1.023	1.167	0.962	1.019	1.041	1.367	1.197	1.248	1.019	0.852	0.942	0.79	1.003	1.374	1.104	1.122	0.903	0.832	1.067	0.986	0.816	1.033	1.407	1.096	1.076	1.142	1.009	1.423	1.109	1.019	0.909	1.195	0.995	1.183	1.219	1.442	1.177	1.167	1.028	0.81	0.968	1.412	1.14
Pithovirus sibericum	CTSAG	0.885	1.149	0.946	1.024	1.074	1.183	1.047	1.065	0.943	0.972	0.59	0.808	0.868	0.905	0.931	0.943	0.94	1.169	1.023	0.938	1.203	1.029	1.149	0.837	1.496	0.924	0.882	1.08	0.993	0.956	1.157	0.862	0.768	0.911	1.066	1.272	1.194	1.385	1.035	0.906	1.308	1.176	1.105	1.189	0.963
Pithovirus sibericum	CTSAG	1.031	1.163	1.084	1.207	1.053	0.986	1.018	1.05	1.111	1.028	1.127	1.007	0.934	0.969	0.877	1.18	0.797	0.922	1.277	0.994	1.054	1.143	1.528	0.814	1.089	1.052	0.939	1.208	1.051	1.203	1.228	0.817	1.398	1.253	1.052	1.287	1.198	0.987	1.045	0.93	1.282	1.169	1.143	0.968	1.477
Pithovirus sibericum	CTSAG	1.464	1.3	1.195	1.307	1.075	0.971	0.916	0.971	1.079	0.849	1.133	0.997	1.197	1.208	1.142	1.422	1.226	1.187	0.97	0.881	1.172	0.823	1.584	1.453	1.452	0.956	1.023	0.967	1.153	0.781	0.876	1.346	0.816	1.197	1.136	1.178	1.031	0.971	1.284	0.892	1.015	0.591	1.208	0.941	1.051
Pithovirus sibericum	CTSAG	0.828	1.116	1.108	1.33	0.746	1.134	1.061	1.102	0.85	1.047	1.096	1.164	0.797	1.178	1.017	1.078	1.113	1.455	1.161	1.08	1.292	1.1	1.123	0.95	1.299	0.973	1.353	1.191	1.518	1.177	1.587	1.336	1.094	1.121	1.303	0.961	1.015	1.247	1.103	1.088	1.497	1.33	1.491	1.238	1.037
Pithovirus sibericum	CTSAG	1.311	1.375	1.276	1.057	0.909	1.034	0.955	1.177	0.828	1.133	1.193	1.179	1.052	0.945	0.969	0.729	1.003	0.981	0.974	0.832	1.222	1.102	1.188	0.957	1.005	0.975	0.985	1.407	0.877	1.402	1.19	1.313	0.917	0.953	0.98	1.154	0.925	0.801	1.41	0.971	0.743	1.073	1.094	1.104	1.489
Pithovirus sibericum	CTSAG	0.998	0.983	1.174	1.305	0.836	1.314	1.045	1.312	0.996	1.039	1.159	0.767	1.017	0.922	1.383	1.117	1.157	1.432	1.429	0.963	1.486	1.059	1.647	0.89	1.359	1.375	1.391	1.394	1.317	1.147	1.17	1.122	0.772	1.078	1.063	1.467	1.324	1.272	1.21	1.163	1.174	0.718	0.994	1.015	0.838
Pithovirus sibericum	CTSAG	1.286	1.127	1.024	1.144	1.335	1.512	1.221	1.02	1.414	1.034	1.017	0.981	1.333	1.125	1.18	1.189	1.034	1.22	1.395	0.967	1.509	1.234	1.388	1.175	1.58	1.248	1.12	1.27	1.078	1.151	1.377	1.32	1.069	1.237	1.143	1.001	1.212	1.213	1.158	0.965	1.235	0.886	1.225	1.081	1.237
Pithovirus sibericum	CTSAG	1.547	1.098	1.345	0.945	0.96	1.172	1.041	1.315	1.304	1.285	1.2	1.229	1.183	0.955	1.176	1.336	1.167	1.271	1.05	0.919	1.002	1.345	1.024	0.98	1.199	1.185	0.922	1.01	1.033	0.879	1.471	0.962	0.987	0.992	1.203	1.128	1.259	1.196	1.338	1.143	1.181	1.166	1.202	1.147	1.192
Pithovirus sibericum	CTSAG	0.992	1.203	1.128	1.259	1.196	1.338	1.143	1.181	1.166	1.202	1.147	1.192	1.141	0.878	1.07	0.972	0.954	1.085	1.014	0.91	1.106	1.139	1.172	1.089	1.544	1.023	1.24	1.104	1.115	0.897	1.196	1.188	1.234	1.03	1.012	1.309	0.94	0.901	0.715	1.089	0.947	1.246	1.075	1.127	0.985
Pithovirus sibericum	CTSAG	1.101	1.351	1.062	1.174	0.949	1.074	1.056	1.315	1.097	1.017	1.085	1.044	1.151	1.001	1.593	1.114	1.213	1.144	1.24	1.129	1.368	1.044	0.998	0.937	1.348	0.94	1.07	1.02	1.138	1.196	1.152	1.198	1.316	1.079	1.173	1.137	0.986	0.843	1.113	1.498	1.365	1.031	1.066	0.887	1.013
Pithovirus sibericum	CTSAG	1.115	1.004	1.073	0.929	1.073	1.087	1.211	1.264	1.239	1.018	1.105	1.11	0.856	1.091	0.924	1.767	1.062	1.199	0.922	0.976	1.014	0.95	1.09	1.14	0.81	0.989	1.02	1.04	0.939	1.064	1.234	1.115	1.013	1.067	1.119	0.899	1.334	1.283	1.121	1.129	1.133	0.653	0.782	1.093	0.949
Pithovirus sibericum	CTSAG	1.192	1.273	1.223	1.184	1.501	1.041	0.906	0.89	0.997	0.891	1.078	0.869	0.87	1.142	1.255	1.013	0.944	0.983	1.202	0.866	1.051	1.185	1.098	0.99	1.353	0.884	1.017	1.077	1.065	0.839	1.372	1.015	0.965	0.876	0.911	1.207	0.805	1.401	1.564	1.334	1.01	0.931	0.972	1.207	0.943
Pithovirus sibericum	CTSAG	0.942	1.088	1.214	1.013	0.996	1.064	1.127	1.304	1.202	0.981	1.003	0.845	1.133	0.862	1.215	1.106	1.067	1.161	1.371	0.958	1.125	1.043	1.105	0.937	0.906	1.049	0.997	1.177	1.033	1.285	1.021	1.307	1.003	1.013	0.809	1.085	0.924	1.091	0.995	1.09	1.155	1.024	1.358	0.948	1.388
Pithovirus sibericum	CTSAG	1.429	0.973	1.169	1.234	1.052	1.014	1.222	1.104	1.13	0.973	1.149	0.905	1.231	0.897	1.12	0.922	1.097	1.176	0.956	0.736	0.953	0.792	0.987	0.939	1.166	1.148	1.109	0.915	0.967	0.868	0.831	1.006	0.951	1.039	1.198	1.098	1.158	0.98	0.808	0.798	0.816	0.952	0.924	1.053	0.935
Pithovirus sibericum	CTSAG	1.179	1.58	0.996	1.188	0.839	1.244	1.378	1.2	0.97	1.126	1.143	1.272	1.034	0.952	1.093	0.946	0.894	1.296	1.063	1.068	1.131	1.289	1.03	1.202	1.399	1.228	1.171	1.059	1.235	1.214	1.396	1.198	1.289	0.941	1.131	1.187	1.277	0.96	1.13	1.143	1.048	1.003	1.396	0.853	1.293
Pithovirus sibericum	CTSAG	1.21	1.198	1.125	0.986	1.297	1.115	1.098	1.245	1.217	1.32	0.956	1.558	1.005	0.842	1.045	0.782	1.011	0.989	1.072	1.011	1.3	0.957	1.121	0.86	0.935	0.916	0.912	1.035	0.764	0.954	1.021	1.144	0.923	1.124	1.108	1.035	0.904	1.222	0.913	1.116	0.956	1.351	1.182	1.215	1.133
Pithovirus sibericum	CTSAG	0.965	0.944	0.863	1.217	0.932	0.991	0.869	0.831	1.28	0.962	0.951	0.916	1.141	1.09	0.939	1.021	0.725	1.249	1.254	1.089	1.032	1.095	1.314	0.918	1.001	0.922	0.976	1.039	1.091	1.122	0.976	1.015	1.059	0.987	1.067	0.901	1.277	1.232	1.076	0.988	1.152	0.87	0.911	1.034	1.141
Pithovirus sibericum	CTSAG	1.115	1.011	1.078	0.972	0.904	0.868	1.283	1.077	2.045	0.944	1.195	1.134	1.06	1.085	1.253	0.857	0.846	1.208	1.044	0.87	1.382	0.872	0.989	0.877	0.997	0.968	1.278	0.808	0.909	1.194	1.029	1.416	0.966	1.113	1.044	1.126	1.368	0.915	1.091	1.008	1.249	1.173	1.175	1.138	1.425
Pithovirus sibericum	CTSAG	1.194	1.029	1.416	0.966	1.113	1.044	1.126	1.368	0.915	1.091	1.008	1.249	1.173	1.175	1.138	1.425	1.034	1.655	1.251	1.026	1.08	1.096	1.087	1.086	1.251	0.973	1.224	1.164	1.117	1.002	0.769	1.223	1.282	1.378	0.968	0.817	1.05	0.85	1.26	1.051	1.275	1.038	1.115	0.838	1.358
Pithovirus sibericum	CTSAG	0.778	1.095	0.742	0.816	0.894	1.043	0.965	0.976	1.183	1.006	0.969	0.992	1.644	0.992	0.78	1.045	0.83	1.122	0.96	1.011	1.113	1.066	0.861	1.074	1.291	1.077	1.009	1.158	1.049	1.425	1.024	1.021	1.069	1.215	1.009	1.384	1.149	0.838	1.105	1.025	0.838	1.05	1.16	0.915	1.034
Pithovirus sibericum	CTSAG	1.408	1.323	1.48	1.097	1.193	1.265	1.075	1.137	1.258	1.16	1.014	1.048	1.203	0.866	0.906	0.851	0.947	1.125	1.116	0.891	1.065	0.954	1.111	0.933	1.096	0.826	1.325	0.886	1.099	1.015	1.223	0.884	1.031	1.063	1.119	1.125	1.297	1.303	1.367	1.214	1.299	1.081	0.986	1.073	1.066
Pithovirus sibericum	CTSAG	0.924	1.08	1.494	1.044	1.152	0.968	1.435	1.272	1.288	1.127	1.253	0.905	0.919	1.019	1.109	1.118	1.12	1.31	1.044	0.961	1.191	1.008	1.247	0.81	0.949	1.032	1.283	0.92	1.236	1.081	1.133	1.356	0.986	0.983	1.116	0.99	1.185	0.973	1.131	1.028	1.15	1.015	1.369	0.947	0.865
Pithovirus sibericum	CTSAG	1.074	1.006	0.878	1.091	1.334	0.966	1.112	1.268	1.092	1.094	1.241	1.193	1.103	0.801	1.022	0.796	1.23	1.583	1.225	1.138	1.376	1.031	1.261	0.95	1.146	0.999	1.135	1.113	1.21	0.906	1.295	1.033	1.111	0.968	1.178	1.461	1.125	0.932	1.514	1.344	1.081	1.044	0.864	1.204	1.081
Pithovirus sibericum	CTSAG	1.062	1.373	0.921	1.064	0.89	0.945	1.114	1.132	1.156	0.969	1.088	1.341	1.085	1.036	1.152	1.384	0.927	1.055	1.084	1.021	0.901	1.246	1.179	1.049	1.166	1.582	0.967	1.459	0.904	1.027	1.061	1.275	1.032	1.35	1.193	1.14	1.075	1.019	1.082	1.029	1.098	1.162	1.157	0.973	1.17
Pithovirus sibericum	CTSAG	1.101	1.339	0.959	1.168	1.459	0.946	0.939	0.965	1.023	1.047	0.965	0.878	0.92	1.36	1.038	1.056	1.1	0.87	1.118	0.702	1.274	1.074	1.479	1.148	1.422	1.074	1.124	1.002	1.171	1.113	0.893	1.206	1.177	1.09	1.208	1.599	0.834	1.371	0.686	0.949	0.766	0.908	0.908	0.96	1.058
Pithovirus sibericum	CTSAG	1.217	1.106	1.38	1.134	1.043	1.057	1.287	0.935	1.253	1.173	1.152	1.134	1.011	1.068	1.194	1.032	1.077	1.162	1.096	1.126	1.401	0.996	1.674	1.131	1.406	1.126	1.209	0.994	1.133	1.555	1.214	1.077	1.118	1.505	1.379	1.224	1.173	1.18	1.116	0.91	1.095	1.38	1.118	1.061	1.22
Pithovirus sibericum	CTSAG	1.195	1.196	1.153	0.993	1.238	1.379	1.261	1.103	0.874	1.158	1.38	1.205	0.995	1.145	1.733	1.121	1.319	1.39	1.313	0.94	1.317	0.941	1.197	1.011	1.179	1.144	1.071	1.079	0.922	1.11	0.894	0.886	1.266	1.24	0.972	1.279	1.08	1.03	1.039	1.178	0.979	1.191	1.17	1.076	1.129
Pithovirus sibericum	CTSAG	0.991	1.223	1.229	1.057	1.014	1.195	1.083	1.004	1.175	1.186	1.099	1.257	1.061	1.368	0.929	1.192	0.896	1.132	1.158	1.179	1.172	1.037	1.031	1.07	0.856	0.738	1.107	1.114	1.116	0.992	1.167	0.892	1.724	0.968	0.849	1	0.799	0.895	1.443	0.965	1.127	0.798	0.875	0.561	1.181
Pithovirus sibericum	CTSAG	1.087	0.99	1.131	1.117	1.179	1.037	1.119	1.072	1.324	1.341	1.31	1.286	1.417	1.151	0.854	1.281	0.904	1.166	1.078	0.999	1.233	1.236	1.267	1.125	1.084	1.004	1.008	0.912	1.102	1.311	1.121	1.106	0.965	1.579	1.093	1.156	1.112	1.226	1.027	1.118	1.31	1.502	1.237	1.248	1.434
Pithovirus sibericum	CTSAG	1.232	0.86	1.047	1.256	1.424	1.153	1.308	1.241	0.876	1.042	1.061	1.124	0.962	1.375	1.425	1.005	0.953	1.137	0.973	0.886	1.114	1.021	1.066	0.934	1.139	1.06	1.218	1.474	1.114	1.019	1.004	0.993	0.897	0.895	1.085	1.335	1.311	1.173	1.086	1.075	0.844	1.52	1.205	0.713	0.899
Pithovirus sibericum	CTSAG	1.229	1.01	1.066	1.119	1.275	1.022	1.206	1.035	1.068	1.106	0.824	1.133	1.312	0.908	0.914	1.366	0.964	1.512	1.031	0.98	1.12	1.085	1.406	1.298	0.854	0.864	1.14	1.113	1.058	1.038	0.868	1.31	1.196	1.106	1.062	1.077	0.823	1.116	1.067	1.138	0.88	1.217	1.181	1.135	0.761
Pithovirus sibericum	CTSAG	1.072	1.196	1.015	1.106	0.991	1.21	0.933	0.997	1.197	0.953	0.916	1.171	0.912	0.992	1.136	1.054	0.962	1.191	1.266	0.92	1.25	1.136	1.19	1.109	1.092	1.028	0.943	0.867	1.003	0.883	0.98	0.817	0.975	1.204	1.225	0.89	1.146	0.738	1.063	0.864	1.049	1.005	1.134	1.043	1.138
Pithovirus sibericum	CTSAG	1.146	1.016	1.052	1.006	1.067	1.094	1.052	1.067	1.126	0.822	0.993	0.908	0.826	0.81	0.889	1.206	0.984	0.989	1.093	1.058	1.1	1.144	0.978	0.764	0.662	1.01	1.331	1.196	1.084	1.112	1.174	1.055	1.229	0.976	1.067	1.021	1.624	1.122	1.202	1.088	0.908	1.112	0.92	1.126	1.204
Pithovirus sibericum	CTSAG	1.316	1.328	0.949	0.934	1.269	1.224	1.232	1.091	1.026	1.05	0.989	1.021	0.932	1.169	1.024	0.784	1.255	0.859	1.237	0.761	1.082	0.983	1.034	0.803	1.061	0.915	1.08	1.597	1.282	1.121	1.325	1.115	0.997	0.961	1.144	0.827	1.08	1.069	1.067	1.176	1.036	1.112	1.02	1.194	0.624
Pithovirus sibericum	CTSAG	1.041	1.081	1.621	1.337	1.021	1.067	0.958	1.041	1.106	1.167	1.121	1.225	0.874	0.917	0.968	0.979	0.882	1.089	0.897	0.76	0.816	1.082	1.128	1.084	1.446	1.177	1.214	0.917	0.899	0.802	0.985	1.007	1.261	1.264	1.458	1.01	1.287	0.992	1.218	1.174	0.98	0.891	1.239	1.044	0.93
Pithovirus sibericum	CTSAG	1.296	1.179	1.052	1.184	1.022	1.112	1.181	1.472	0.967	0.714	1.284	1.294	0.921	1.154	0.959	0.795	0.947	0.941	0.88	0.835	0.953	1.206	1.228	1.296	1.144	1.259	0.962	1.226	1.223	1.385	0.909	1.053	1.055	1.119	1.076	1.033	0.937	1.141	1.13	0.931	0.86	1.16	1.013	1.043	0.985
Pithovirus sibericum	CTSAG	1.426	1.369	1.305	1.074	1.198	0.965	1.492	0.991	1.731	1.137	1.183	1.58	1.239	1.104	1.104	1.275	0.987	1.1	1.078	1.124	1.079	1.32	1.21	1.225	1.365	1.002	1.138	1.106	1.324	1.243	1.027	1.081	1.148	1.167	0.956	1.273	1.149	1.41	1.508	1.239	1.55	1.03	1.104	1.137	0.989
Pithovirus sibericum	CTSAG	1.347	1.266	1.356	1.274	1.275	1.001	1.089	1.002	1.102	1.017	1.053	0.908	1.659	1.111	1.014	1.019	0.762	0.942	1.135	1.108	1.104	1.048	1.468	1.261	1.244	0.992	1.046	1.141	1.193	1.103	1.056	1.037	1.153	1.328	1.055	1.27	1.308	1.085	1.093	1.224	1.119	1.213	0.888	1.115	1.262
Pithovirus sibericum	CTSAG	1.242	1.315	1.048	0.89	1.08	0.966	1.314	1.25	1.401	1.294	1.258	1.319	1.28	1.201	1.3	0.983	0.83	1.041	1.084	1.021	1.023	1.024	1.116	1.033	1.215	0.952	1.125	1.071	1.206	1.038	1.065	0.993	1.195	1.15	0.922	1.093	1.165	0.903	1.03	0.953	1.199	1.178	1.059	1.525	1.299
Pithovirus sibericum	CTSAG	1.169	1.237	0.977	0.979	0.767	0.836	1.14	1.104	1.091	1.018	1.117	0.928	0.936	0.985	0.923	0.952	0.881	1.082	1.023	1.011	1.333	1.144	0.936	1.074	0.982	1.131	1.008	1.208	1.038	1.079	1.087	1.114	1.26	0.966	0.893	1	0.97	0.994	1.04	1.173	1.028	1.002	1.02	0.823	0.944
Pithovirus sibericum	CTSAG	1.152	1.028	1.124	0.943	1.027	1.389	1.054	1.197	1.053	0.94	1.1	0.863	1.193	0.992	1.033	1.003	0.952	1.129	1.123	1.015	1.125	0.959	0.953	1.091	0.859	0.869	0.853	1.161	0.968	1.131	1.238	1.345	1.235	1.706	1.129	1.224	1.01	1.139	1.013	1.141	1.187	1.077	0.953	0.945	1.006
Pithovirus sibericum	CTSAG	1.066	1.09	1.248	1.03	1.146	0.899	0.863	0.983	1.028	1.177	1.121	1.105	1.176	0.907	1.055	1.187	0.864	1.031	1.188	1.331	1.375	1.164	1.132	1.012	0.929	1.029	1.413	1.055	0.858	1.192	1.042	1.381	1.047	1.543	1.24	1.089	0.878	0.955	1.032	1.061	1.026	1.076	1.238	1.3	1.382
Pithovirus sibericum	CTSAG	0.94	1.104	0.981	0.986	0.842	1.171	0.942	1.105	1.159	1.027	0.86	1.049	0.846	0.826	0.88	1.477	1.038	1.126	0.992	0.941	1.071	0.992	0.941	0.894	1.066	0.917	0.945	1.052	1.045	1.105	1.099	0.97	1.13	0.775	0.89	0.92	0.905	1.011	1.337	0.936	1.099	0.894	1.086	0.963	1.121
Pithovirus sibericum	CTSAG	0.912	0.955	0.911	0.936	1.159	1.128	0.899	1.085	1.017	0.913	1.083	0.721	0.977	0.891	1.4	1.011	1.181	1.102	1.121	1.02	1.109	1.129	1.139	0.876	0.967	1.027	1.07	1.033	0.984	0.881	1.281	1.255	1.118	1.355	1.127	1.195	0.902	0.84	0.966	0.932	0.974	1.269	1.037	1.035	1.062
Pithovirus sibericum	CTSAG	0.953	1.103	0.958	0.968	1.098	1.03	0.828	0.869	0.935	1.075	0.845	0.817	1.037	0.947	0.954	0.788	1.133	1.05	0.69	0.997	1.218	1.29	1.163	0.899	1.092	0.904	1.003	0.834	0.785	0.807	0.86	0.94	1.216	0.996	0.983	1.178	0.949	0.957	1.115	1.001	0.92	1.075	0.947	0.914	0.83
Pithovirus sibericum	CTSAG	0.942	0.839	0.779	0.866	0.916	1	0.919	0.892	0.947	0.847	1.144	0.99	0.831	0.945	0.716	0.946	1.025	1.047	1.062	1.009	0.814	0.925	1.064	0.84	0.953	0.831	1.001	1.1	1.018	0.965	0.873	1.243	1.061	0.964	1.307	1.263	1.055	0.834	0.882	1.109	1.292	1.24	0.806	1.246	0.936
Pithovirus sibericum	CTSAG	0.894	0.726	1.071	0.971	1.246	1.285	1.423	1.071	1.137	1.059	0.672	0.694	1.221	0.686	1.211	1.411	1.278	1.158	1.324	1.185	1.67	1.322	1.875	1.14	1.17	1.03	1.22	1.267	0.844	1.478	1.152	1.077	1.086	1.219	1.046	0.984	1.063	1.045	1.056	1.109	0.983	1.086	0.814	0.814	0.888
Pithovirus sibericum	CTSAG	1.04	1.177	1.187	1.673	1.04	1.089	1.069	1.082	1.044	0.985	1.112	1.027	1.087	1.041	1.08	0.975	1.084	0.982	1.189	0.679	0.901	1.118	0.998	1.077	1.242	1.129	0.872	1.039	0.996	0.985	0.997	0.948	0.928	1.027	0.913	1.102	0.944	1.002	0.957	0.889	1.287	1.053	1.286	1.265	1.184
Pithovirus sibericum	CTSAG	1.221	0.917	1.056	0.822	0.68	0.867	1.053	1.109	1.024	1.469	1.234	1.027	0.806	1.081	0.992	1.086	0.87	0.912	0.939	0.974	1.198	1.288	1.091	1.004	0.886	1.105	1.027	1.229	1.438	1.154	1.244	0.996	0.946	0.938	0.969	0.958	1.146	0.969	1.188	1.171	1.155	0.922	0.97	1.339	1.258
Pithovirus sibericum	CTSAG	1.357	1.031	1.099	1.047	1.142	1.008	0.958	1.081	0.842	1.231	1.289	0.989	0.969	1.048	1.302	1.078	0.844	1.119	1.087	0.989	1.101	1.016	1.142	0.941	1.231	0.93	1.082	1.031	0.947	1.338	0.925	0.868	1.084	0.923	0.826	1.027	1.353	1.022	1.143	1.111	1.224	1.105	1.047	0.967	1.04
Pithovirus sibericum	CTSAG	0.994	1.031	0.952	1.1	0.954	1.228	1.066	1.166	1.117	1.163	1.083	1.164	1.044	0.977	0.945	0.972	0.809	1.228	0.862	1.032	0.958	0.931	1.008	0.977	1.165	0.996	0.933	1.352	0.911	1.233	1.213	1.533	0.965	1.238	1.09	1.042	1.027	1.221	0.918	0.927	0.952	0.929	1.138	1.002	1.071
Pithovirus sibericum	CTSAG	1.374	0.932	1.56	0.843	1.142	1.119	1.059	1.043	1.201	1.317	1.565	1.079	1.104	0.988	1.028	1.026	0.851	1.073	1.088	1.111	0.979	1.127	1.024	1.126	0.823	0.761	0.955	0.861	0.946	1.152	1.392	1.081	1.165	1.179	1.214	1.301	0.883	1.256	0.823	1.288	1.163	1.133	1.346	1.31	1.301
Pithovirus sibericum	CTSAG	1.2	1.094	1.114	1.182	1.228	1.004	1.042	1.137	1.086	0.861	1.366	1.083	1.095	0.989	1.269	1.042	0.948	1.09	1.08	1.302	1.214	1.229	1.635	1.148	1.331	1.046	1.245	1.467	1.336	1.411	1.332	1.187	1.279	1.125	1.164	1.061	1.048	1.068	0.919	1.229	1.101	1.143	0.908	1.529	0.935
Pithovirus sibericum	CTSAG	1.324	1.495	1.163	1.259	1.25	1.257	1.071	1.169	1.199	1.093	1.11	1.155	1.172	1.035	1.15	0.968	1.019	1.19	0.994	0.86	1.34	0.939	1.204	1.028	0.953	1.032	0.967	1.189	1.012	1.051	1.145	0.997	1.068	0.989	1.108	1.019	1.099	1.238	1.311	0.961	1.12	0.879	0.805	0.906	1.553
Pithovirus sibericum	CTSAG	1.085	0.943	0.873	0.991	1.055	0.958	1.09	1.266	1.001	0.986	1.13	1.239	0.899	0.938	1.414	0.808	1.056	1.059	1.248	1.084	1.156	1.195	0.996	1.042	0.628	1.177	1.068	1.064	1.041	1.249	1.278	1.182	1.424	0.71	1.141	0.943	1.426	1.093	1.17	1.178	1.05	1.175	1.175	1.16	1.281
Pithovirus sibericum	CTSAG	1.224	0.984	0.812	0.989	1.166	1.238	1.181	1.392	1.179	1.08	1.124	1.125	1.109	1.06	0.932	1.198	0.966	1.327	1	0.897	1.248	1.111	1.021	1.134	0.932	1.064	1.15	1.347	1.228	1.078	1.134	1.064	1.13	1.179	1.357	1.198	1.569	1.085	0.985	1.356	1.138	1.097	1.204	0.931	1.025
Pithovirus sibericum	CTSAG	0.962	1.121	1.402	1.102	1.417	1.335	0.991	1.035	1.389	0.957	1.262	1.12	1.313	0.937	1.381	1.019	1.185	1.053	1.182	1.008	1.307	1.127	0.985	0.984	1.285	1.243	1.386	1.138	1.549	0.96	1.416	1.15	1.027	1.462	1.188	1.296	1.236	0.958	1.305	1.065	1.231	1.203	1.332	1.135	1.015
Pithovirus sibericum	CTSAG	1.106	1.087	1.377	1.216	1.065	1.187	1.423	0.995	1.291	1.104	1.073	1.027	1.156	1.093	1.026	1.164	1.022	1.377	1.158	0.598	1.901	0.959	1.122	0.979	1.468	0.951	1.167	1.414	1.085	1.337	0.963	0.944	1.241	1.22	1.302	1.033	1.099	1.06	1.207	0.953	1.167	1.594	1.114	1.167	1.056
Pithovirus sibericum	CTSAG	0.859	1.391	1.1	0.967	1.085	1.074	0.771	1.231	1.17	1.208	1.547	1.446	1.053	1.026	1.148	0.883	0.82	1.08	1.173	1.2	1.225	1.019	1.128	0.91	1.053	0.959	1.223	1.035	1.014	1.083	1.227	1.184	1.141	0.998	1.153	0.826	0.93	0.919	1.153	0.967	1.086	1.054	1.398	0.981	1.054
Pithovirus sibericum	CTSAG	1.053	0.629	0.739	1.046	0.798	1.047	1.001	1.012	0.902	0.984	1.05	1.097	1.14	0.955	0.971	1.238	1.254	1.077	1.47	1.047	1.004	1.186	1.156	1.097	1.169	1.221	1.295	1.057	1.243	1.485	1.343	1.284	1.289	1.479	1.078	1.315	1.698	1.462	1.267	1.493	1.216	1.011	1.186	1.119	1.331
Pithovirus sibericum	CTSAG	0.954	1.137	0.908	0.963	1.179	1.191	1.173	1.135	1.171	1.165	1.14	1.051	1.238	1.059	1.111	1.248	1.307	1.292	1.17	1.234	1.047	1.094	0.897	1.317	1.099	1.105	1.365	1.234	1.123	1.125	1.16	1.295	0.978	0.976	0.817	1.072	1.283	1.201	1.328	1.219	1.07	1.053	0.77	1.132	1.161
Pithovirus sibericum	CTSAG	1.062	1.117	1.053	1.144	0.899	1.07	0.926	0.83	1.198	0.985	1.235	1.076	0.959	0.852	1.339	0.958	0.92	1.04	0.97	1.046	1.122	1.155	1.103	1.03	1.192	1.099	1.151	1.003	0.877	1.074	1.045	1.077	1.106	1.168	0.974	1.102	1.12	0.811	1.168	1.072	1.122	0.882	1.031	0.922	1.335
Pithovirus sibericum	CTSAG	0.822	0.826	0.679	0.926	0.944	1.049	1.052	1.16	1.079	0.866	1.022	1.237	1.092	0.993	0.983	0.885	1.3	1.143	0.923	0.85	1.076	1.004	0.593	0.997	0.939	1.272	1.294	1.059	1.392	1.022	0.774	0.865	1.101	0.918	0.952	0.859	0.77	1.637	1.034	1.096	0.952	1.283	1.15	1.097	0.981
Pithovirus sibericum	CTSAG	0.952	1.283	1.15	1.097	0.981	0.91	1.075	1.17	1.103	1.22	1.153	0.935	0.999	0.845	0.986	1.108	0.972	0.867	0.977	0.976	1.084	1.138	1.231	0.931	1.856	1.056	1.41	0.994	1.026	1.094	1.295	1.105	1.085	1.192	1.091	1.126	0.92	1.037	1.09	1.086	0.998	1.067	1.024	1.056	1.1
Pithovirus sibericum	CTSAG	1.013	1.707	1.003	1.174	1.321	1.543	1.142	1.157	1.06	0.786	0.965	1.043	1.107	1.146	1.347	1.29	0.788	1.34	1.219	0.976	1.161	1.446	1.049	1.154	1.364	1.003	1.156	1.332	0.965	1.14	0.852	0.902	1.069	0.865	1.004	0.889	1.001	0.992	0.955	1.074	1.151	1.029	1.182	0.887	0.93
Pithovirus sibericum	CTSAG	1.195	1.08	0.905	1.075	0.938	1.433	1.069	1.058	1.184	1.314	1.188	1.166	1.004	1.001	1.025	0.853	0.991	1.208	0.94	1.001	1.301	1.181	1.693	1.017	0.945	0.854	1.194	1.135	0.966	1.419	1.572	1.137	1.089	1.346	0.915	1.273	1.002	1.276	0.954	1.373	1.387	1.365	1.514	1.107	1.128
Pithovirus sibericum	CTSAG	0.92	0.845	0.969	1.077	1.128	0.918	0.933	1.07	1.022	0.913	1.154	0.611	1.013	1.049	0.988	1.077	0.758	1.116	1.018	0.982	0.975	0.954	0.757	0.835	1.065	0.933	1.046	1.005	0.997	1.009	0.996	1.013	1.177	0.62	1.172	0.931	0.921	1.234	1.067	1.613	1.094	1.22	0.823	1.242	0.895
Pithovirus sibericum	CTSAG	1.132	1.702	1.17	1.431	1.226	0.955	1.019	1.243	1.004	0.974	0.966	1.321	1.235	1.392	1.311	1.175	0.766	1.105	1.071	1.23	1.311	1.13	1.534	1.134	1.215	1.23	1.148	0.931	1.175	0.997	1.224	1.026	1.36	1.124	0.991	1.069	1.115	0.822	0.861	0.985	1.073	1.069	0.973	0.961	0.953
Pithovirus sibericum	CTSAG	0.988	0.833	0.988	1.024	0.67	0.758	1.075	0.945	0.803	0.788	0.841	1.032	0.981	0.877	1.007	0.876	1.193	1.077	1.15	1.049	1.329	0.886	1.261	0.949	1.147	0.917	0.927	0.991	1.013	1.115	1.376	1.048	1.008	0.928	1.164	1.032	1.218	0.872	0.91	1.047	1.053	0.922	1.114	0.985	0.94
Pithovirus sibericum	CTSAG	0.965	1.2	0.806	0.851	1.158	1.581	1.392	1.324	1.219	1.213	1.234	1.067	0.676	0.785	1.221	1.195	1.096	1.19	0.954	1.023	1.346	1.076	1.046	0.914	1.015	1.122	1.175	1.342	1.049	1.034	1.108	1.109	1.275	0.758	0.876	1.39	1.412	1.215	1.42	1.499	1.098	1.054	1.123	1.241	1.404
Pithovirus sibericum	CTSAG	1.072	1.29	0.809	0.929	0.981	1.322	1.043	0.976	1.059	1.052	1.014	1.054	0.991	0.906	1.549	1.264	0.939	1.188	1.372	0.939	1.128	1.009	1.073	0.753	1.122	0.961	0.934	1.181	1.049	1.161	0.925	0.911	1.207	0.805	1.075	1.06	1.029	1.149	1.141	1.328	0.981	0.885	1.156	1.11	1.125
Pithovirus sibericum	CTSAG	0.999	0.833	0.889	1.044	0.974	1.006	1.072	1.136	0.849	0.934	0.93	1.026	0.923	0.722	1.043	0.974	0.845	1.032	1.402	0.858	1.031	0.949	0.885	0.965	0.994	0.853	0.887	1.033	0.783	1.052	0.898	1.039	0.922	0.813	0.763	1.131	0.985	1.055	1.068	1.117	0.929	1.317	0.721	0.957	0.831
Pithovirus sibericum	CTSAG	1.036	1.174	1.185	1.169	1.308	1.174	1.028	0.96	0.955	1.026	1.098	1.221	1.183	1.176	1.154	0.937	0.903	1.087	1.183	0.796	1.022	1.192	1.559	1.009	0.807	1.075	1.152	0.984	1.333	1.179	0.954	0.937	1.245	1.129	1.59	1.398	1.394	1.158	1.652	1.112	0.994	1.091	1.048	0.977	0.957
Pithovirus sibericum	CTSAG	0.772	1.395	0.978	1.257	0.96	1.219	1.125	1.377	1.187	1.008	1.34	0.993	0.863	1.051	1.108	0.885	0.963	1.073	1.258	0.989	1.088	1.168	1.15	0.953	1.056	0.988	1.45	0.965	1.119	1.105	1.302	0.89	1.191	1.04	0.847	0.983	0.769	1.153	0.937	1.112	1.007	1.078	0.91	1.005	1.16
Pithovirus sibericum	CTSAG	1.361	0.9	0.907	0.873	1.083	0.961	0.96	1.127	1.115	1.09	1.097	0.97	0.882	1.198	0.853	0.986	1.122	1.156	1.477	1.037	1.299	1.354	1.454	0.924	1.478	1.013	1.535	1.095	1.478	1.327	1.102	0.934	1.601	1.307	1.254	1.386	0.975	1.029	1.15	1.11	1.194	0.926	1.376	1.433	0.991
Pithovirus sibericum	CTSAG	1.007	0.968	0.902	1.073	0.99	1.232	1.045	0.951	0.909	0.9	0.812	0.864	0.871	0.998	1.504	0.945	1.19	1.43	1.121	0.657	1.17	0.898	0.808	0.98	1.88	1.651	0.962	1.296	1.349	1.217	1.879	0.995	1.428	1.169	0.841	1.25	1.084	0.961	1.113	1.082	1.204	1.094	0.966	1.09	1.213
Pithovirus sibericum	CTSAG	0.945	1.19	1.43	1.121	0.657	1.17	0.898	0.808	0.98	1.88	1.651	0.962	1.296	1.349	1.217	1.879	0.995	1.428	1.169	0.841	1.25	1.084	0.961	1.113	1.082	1.204	1.094	0.966	1.09	1.213	1.297	1.152	0.931	1.283	0.94	1.344	1.249	1.112	1.052	1.254	1.131	1.083	1.049	1.074	1.146
Pithovirus sibericum	CTSAG	1.468	1.166	1.201	0.883	1.071	0.831	0.956	1.04	1.22	1.166	1.168	0.957	1.289	1.381	0.888	1.24	0.936	1.218	1.227	1.155	1.374	1.364	1.686	1.355	1.261	1.066	1.141	1.331	0.912	1.284	1.315	1.357	1.161	1.2	1.351	0.901	1.254	0.682	0.985	0.983	1.112	1.143	1.281	1.037	1.077
Pithovirus sibericum	CTSAG	1.332	0.906	1.114	1.086	0.992	0.953	1.109	0.992	1.134	1.367	1.319	0.92	0.975	0.794	0.865	0.875	1.152	1.186	1.259	1.146	1.103	1.187	1.515	0.977	1.093	0.892	1.145	1.114	1.258	1.497	1.298	1.059	1.209	1.227	1.027	0.737	0.947	0.938	1.118	1.023	1.015	1.088	1.232	1.036	1.377
Pithovirus sibericum	CTSAG	1.01	1.261	0.869	1.223	1.373	1.204	1.257	1.782	1.101	0.948	1.1	0.835	1.061	1.077	1.333	1.352	1.46	1.383	1.462	1.168	1.684	1.228	1.309	1.298	1.18	1.203	1.067	1.351	1.172	2.09	0.989	1.981	1.228	1.276	1.023	1.208	1.196	1.125	1.026	1.133	1.018	1.006	0.89	1.31	1.011
Pithovirus sibericum	CTSAG	1.07	0.934	1.074	1.013	1.339	1.125	1.077	1.131	1.068	1.211	1.234	1.353	1.165	1.148	1.076	1.044	1.107	1.173	1.14	1.037	1.482	1.351	1.223	0.934	1.073	1.204	0.934	1.042	0.811	1.214	1.027	1.083	1.05	0.947	0.879	1.139	0.953	0.977	0.997	1.031	1.169	1.306	0.92	1.014	1.113
Pithovirus sibericum	CTSAG	1.005	0.976	1.058	1.164	1.299	1.16	1.108	1.1	1.104	0.91	1.037	1.287	1.224	1.038	1.116	0.986	1.11	1.111	0.999	0.991	1.188	1.054	1.35	1.11	1.263	1.253	1.106	1.154	1.108	1.516	1.187	1.262	1.065	1.129	1.032	1.342	1.102	1.082	1.062	1.286	1.097	1.008	1.182	1.072	1.036
Pithovirus sibericum	CTSAG	1.221	1.079	1.239	1.042	1.151	1.337	1.243	1.099	1.297	1.039	0.974	1.091	1.121	0.836	1.078	1.006	0.991	1.063	1.09	0.959	1.112	0.829	0.908	1.095	1.043	0.844	1.006	1.119	1.009	0.967	1.183	0.94	1.174	1.016	1.18	1.329	1.542	1.176	1.361	1.09	0.994	0.874	1.027	0.831	1.108
Pithovirus sibericum	CTSAG	1.335	1.221	1.057	1.236	1.383	1.498	1.211	1.255	1.246	1.084	1.39	1.231	1.231	1.281	1.079	0.978	0.969	1.225	1.221	1.241	1.545	1.242	1.246	1.015	1.142	1.09	1.199	1.227	1.23	1.051	1.285	1.225	1.057	1.166	1.119	0.96	0.896	1	1.177	1.355	1.294	1.996	1.021	1.83	1.13
Pithovirus sibericum	CTSAG	1.124	1.354	1.148	1.284	1.142	1.005	1.211	1.52	1.018	1.024	1.212	1.301	1.142	1.593	1.315	0.927	1.095	1	0.934	1.063	1.368	1.091	1.921	1.234	0.867	1.12	1.183	1.24	0.916	1.267	1.174	1.478	1.197	0.981	1.132	0.963	1.095	0.988	1.391	1.177	1.229	1.288	1.216	1.235	1.118
Pithovirus sibericum	CTSAG	1.126	0.908	1.074	0.972	1.197	1.143	0.948	1.059	1.011	1.523	1.242	1.233	1.239	1.077	0.976	1.249	0.786	1.153	0.938	1.059	1.272	1.04	1.166	1.154	0.898	1.116	0.947	1.038	1	1.079	0.978	0.975	0.921	1.269	0.952	1.148	1.134	0.798	1.144	1.226	0.911	0.963	0.906	1.064	1.057
Pithovirus sibericum	CTSAG	1.035	0.989	1.067	1.173	1.003	1.096	1.191	1.126	1.372	1.156	1.188	1.044	1.188	1.18	0.961	1.08	1.227	1.411	2.149	0.999	1.198	1.056	1.166	1.208	0.715	0.749	1.083	1.282	1.203	1.093	1.28	1.161	1.015	1.134	0.896	1.057	1.028	1.23	1.236	1.071	1.292	1.07	0.934	1.225	1.133
Pithovirus sibericum	CTSAG	1.093	1.21	0.977	1.022	0.902	1.079	0.878	1.103	0.957	1.185	0.79	0.996	0.878	0.857	1.131	0.948	0.945	1.129	1.275	0.735	1.51	0.903	1.153	1.155	1.478	1.216	1.146	1.177	1.243	0.888	1.336	1.063	1.106	1.163	1.319	1.099	1.28	0.993	1.353	1.045	1.097	1.16	1.236	0.895	0.828
Pithovirus sibericum	CTSAG	1.085	1.443	0.94	1.353	0.989	1.027	1.349	1.054	1.038	1.147	1.173	1.015	0.952	1.417	1.607	1.173	1.127	1.058	1.097	1.082	1.373	1.286	0.986	0.826	0.996	1.124	0.975	0.979	1.068	1.285	1.18	1.151	1.289	1.238	1.032	1.255	1.257	1.056	1.211	1.189	1.344	1.07	0.969	1.097	0.979
Pithovirus sibericum	CTSAG	0.974	1.187	1.034	1.15	1.232	0.924	1.053	1.209	0.957	1.022	1.15	1.521	0.887	1.543	1.326	1.021	0.939	1.286	1.075	1.02	1.164	0.945	1.089	0.945	1.144	0.936	1.036	1.132	1.109	0.857	1.024	0.757	1.056	1.146	0.804	1.019	0.976	1.194	1.109	0.895	1.279	0.946	1.026	0.9	1.177
Pithovirus sibericum	CTSAG	1.016	1.04	1.678	1.031	1.627	1.084	1.003	1.003	1.008	1.191	1.185	0.993	1.171	1.347	1.108	0.885	1.19	1.284	1.065	1.017	1.207	0.982	0.905	1.024	1.046	0.847	1.037	1.15	1.355	1.053	1.27	1.137	1.035	1.162	1.207	0.808	1.107	1.023	1.085	1.075	1.263	1.124	1.078	0.986	1.053
Pithovirus sibericum	CTSAG	1.26	1.269	1.222	1.131	1.001	1.008	1.588	1.068	1.186	1.033	1.013	0.894	1.149	1.027	1.55	1.201	1.225	1.191	1.133	1.124	1.59	1.335	1.198	1.111	1.362	1.231	1.201	1.306	1.141	1.249	1.227	1.241	1.033	1.592	1.407	1.14	1.237	0.95	1.045	1.172	0.949	0.959	1.06	1.053	1.101
Pithovirus sibericum	CTSAG	1.362	1.231	1.201	1.306	1.141	1.249	1.227	1.241	1.033	1.592	1.407	1.14	1.237	0.95	1.045	1.172	0.949	0.959	1.06	1.053	1.101	1.122	1.041	0.967	1.088	1.305	1.141	0.986	1.312	1.182	1.272	1.087	0.947	1.09	0.97	0.997	1.289	1.077	0.948	0.962	0.984	0.995	1.068	0.837	0.603
Pithovirus sibericum	CTSAG	1.087	0.966	1.14	1.199	1.21	1.148	1.14	1.5	1.158	1.394	1.281	1.335	1.149	1.172	0.879	0.728	0.953	1.206	1.047	0.987	1.43	1.08	1.053	0.917	0.781	1.146	0.733	0.988	1.047	0.798	0.631	1.011	0.863	1.033	0.949	0.947	1.077	0.929	0.995	1.039	1.458	1.167	1.128	1.002	1.058
Pithovirus sibericum	CTSAG	1.335	1.149	1.172	0.879	0.728	0.953	1.206	1.047	0.987	1.43	1.08	1.053	0.917	0.781	1.146	0.733	0.988	1.047	0.798	0.631	1.011	0.863	1.033	0.949	0.947	1.077	0.929	0.995	1.039	1.458	1.167	1.128	1.002	1.058	1.222	1.172	1.049	1.03	1.119	1.002	1.464	0.986	1.068	0.952	2.269
Pithovirus sibericum	CTSAG	1.033	0.949	0.947	1.077	0.929	0.995	1.039	1.458	1.167	1.128	1.002	1.058	1.222	1.172	1.049	1.03	1.119	1.002	1.464	0.986	1.068	0.952	2.269	1.152	1.01	0.787	0.924	1.23	1.162	1.102	1.17	1.186	1.406	1.217	1.311	1.104	1.199	1.078	1.154	1.194	1.208	1.279	1.371	1.151	0.928
Pithovirus sibericum	CTSAG	1.212	1.45	1.225	1.487	1.02	1.05	0.773	1.083	1.116	1.493	1.348	1.262	1.088	1.167	1.294	0.956	0.96	1.127	1.108	1.113	1.079	1.109	1.621	0.817	0.944	0.973	1.355	1.31	0.876	1.426	1.337	1.092	1.074	1.268	1.15	1.15	1.381	1.522	1.435	1.362	1.313	1.14	1.18	1.062	1.327
Pithovirus sibericum	CTSAG	0.929	1.041	0.855	1.045	1.217	1.186	1.163	1.481	1.093	1.496	0.938	1.223	1.089	1.141	1.111	1.407	0.935	1.19	1.011	1.031	1.079	1.184	0.94	1.128	1.516	1.195	1.124	1.001	1.075	1.068	0.976	0.887	1.201	1.217	1.257	1.228	1.182	1.103	0.844	1.249	1.331	1.097	1.057	1.134	1.39
Pithovirus sibericum	CTSAG	1.046	1.002	1.096	1.021	1.235	1.048	1.085	1.298	1.261	1.421	0.911	1.241	1.25	1.374	0.962	1.125	1.113	1.161	1.064	1.013	1.003	1.021	0.893	1.11	1.084	1.604	0.953	1.284	1.307	1.233	1.189	1.179	1.696	1.375	1.2	1.567	1.523	1.363	1.237	1.16	1.199	1.544	1.495	1.266	1.078
Pithovirus sibericum	CTSAG	1.203	1.139	1.114	1.269	1.083	1.278	1.096	1.042	1.469	1.187	1.212	1.041	1.23	0.942	1.112	1.011	0.996	1.251	1.329	1.256	1.245	1.098	1.229	0.845	1	0.837	0.858	1.005	0.977	1.061	1.286	1.416	1.138	1.217	1.171	1.087	1.257	1.114	1.058	0.975	1.225	1.3	1.124	1.103	1.162
Pithovirus sibericum	CTSAG	0.985	0.928	0.762	1.085	1.227	1.015	0.999	0.859	0.883	0.907	0.917	0.891	0.846	0.89	1.063	1.303	1.293	1.05	0.93	1.091	1.416	1.061	0.998	0.999	1.254	1.17	1.054	1.066	1.119	1.167	0.94	1.09	0.896	0.976	0.878	1.021	0.924	1.215	0.876	0.995	1.029	0.852	0.907	1.316	0.919
Pithovirus sibericum	CTSAG	1.258	1.344	0.942	0.877	1.261	1.016	1.29	1.417	1.474	1.289	0.997	1.292	1.035	1.105	1.208	1.064	0.884	1.064	1.195	1.051	1.299	1.156	1.484	1.044	1.628	1.151	1.181	1.085	1.1	1.078	1.07	1.154	0.995	0.862	0.892	1.186	1.05	1.27	1.17	0.958	1.013	1.049	1.009	1.072	1.322
Pithovirus sibericum	CTSAG	1.002	0.997	0.857	0.937	0.885	1.003	0.987	1.071	1.234	0.922	1.036	0.974	1.213	1.09	0.898	0.79	1.001	0.866	0.855	0.921	1.03	1.058	1.481	1.244	1.199	1.145	1.318	1.047	1.238	1.068	1.279	1.178	1.007	1.185	1.026	0.933	1.058	0.998	1.085	1.076	1.163	1.143	1.274	0.924	0.798
Pithovirus sibericum	CTSAG	1.274	0.924	0.798	0.793	0.79	1.059	0.869	0.933	0.928	1.055	1.161	0.964	0.999	0.829	1.003	0.872	0.762	1.013	0.935	1.244	0.969	1.129	1.444	0.939	1.003	0.965	1.104	1.125	0.986	1.023	1.042	1.18	1.26	1.1	1.193	1.427	1.029	1.133	1.003	1.215	1.339	1.141	1.112	1.266	1.124
Pithovirus sibericum	CTSAG	1.272	0.97	1.067	1.008	1.226	1.26	1.028	1.023	1.047	0.961	0.998	0.787	0.831	0.651	0.836	0.924	0.982	1.181	0.838	0.843	1.027	1.009	0.867	1.014	0.989	0.999	0.901	0.883	0.93	1.131	1.014	1.412	1.348	0.957	0.888	0.89	0.979	1.015	1.257	0.947	1.06	1.06	1.348	1.301	1.03
Pithovirus sibericum	CTSAG	0.951	1.109	0.991	1.056	0.961	1.04	1.172	1.109	1.427	0.959	1.146	0.977	1.243	0.93	1.145	0.886	1.176	1.005	1.09	0.96	1.042	1.008	1.195	0.81	0.943	1.096	1.045	0.822	0.936	0.989	1.379	1.234	1.126	1.154	1.095	1.235	1.149	0.931	0.962	1.122	1.316	1.073	1.177	0.945	0.963
Pithovirus sibericum	CTSAG	1.016	1.242	1.224	0.828	0.919	0.954	1.047	1.123	1.174	1.191	1.183	1.014	1.131	1.067	0.881	1.086	1.011	1.267	1.036	1.281	1.016	1.029	1.339	0.967	1.025	1.068	1.087	1.127	1.006	1.095	0.991	0.922	1.103	1.051	1.283	1.074	1.056	1.138	0.968	0.923	0.808	1.048	0.776	1.108	1.001
Pithovirus sibericum	CTSAG	1.05	1.027	1.002	1.125	1.024	1.088	0.891	0.817	1.083	0.999	1.14	1.252	1.099	1.028	1.021	0.984	0.866	0.949	1.117	1.013	1.117	1.095	1.117	0.831	1.092	1.064	1.162	1.042	1.012	1.174	1.041	1.642	1.071	1.04	0.907	1.173	1	1.14	0.999	1.151	1.181	1.396	1.204	1.213	1.156
Pithovirus sibericum	CTSAG	0.822	1.201	1.032	1.326	1.04	1.048	1.002	1.283	1.125	1.144	0.965	0.935	0.847	0.998	1.053	1.013	1.3	0.926	1.332	0.908	1.087	1.051	0.945	0.747	0.691	1.248	1.114	1.133	0.77	1.298	0.959	1.055	1.237	1.06	0.753	1.452	1.132	1.014	1.348	1.026	1.236	1.093	1.287	0.766	1.067
Pithovirus sibericum	CTSAG	1.119	1.079	1.225	0.944	1.314	1.152	1.378	1.308	1.144	1.004	1.058	1.162	1.169	1.206	0.933	0.968	1.008	1.174	1.094	0.922	1.208	1.186	1.12	1.101	1	1.059	1.07	1.176	1.078	1.215	1.084	0.941	1.513	1.086	0.943	0.804	1.058	1.129	1.149	1.071	1.431	1.457	1.412	1.021	1.161
Pithovirus sibericum	CTSAG	0.85	0.703	0.974	1.041	1.418	1.192	1.292	1.091	1.217	1.061	0.8	1.082	1.108	0.77	1.211	1.024	1.284	1.226	1.023	0.737	1.092	0.988	1.012	0.937	1.01	1.098	1.291	1.115	0.847	1.238	1.084	1.254	0.715	1.115	1.015	1.096	1.093	1.041	1.067	1.122	1.058	0.723	1.246	1.057	1.089
Pithovirus sibericum	CTSAG	1.431	1.415	1.303	1.629	1.349	1.138	0.808	1.265	1.042	1.43	1.083	1.065	1.074	0.796	1.083	1.196	0.862	1.232	1.316	1.036	1.045	1.039	0.853	1.11	1.063	0.86	0.734	1.375	1.06	1.065	1.05	1.141	0.9	1.109	1.423	1.202	1.133	1.092	0.906	0.982	0.797	0.997	1.08	0.882	0.979
Pithovirus sibericum	CTSAG	1.367	1.188	1.275	1.271	1.213	0.885	1.618	1.346	1.568	0.943	1.276	1.03	1.25	1.218	1.173	0.973	1.013	1.378	1.16	1.096	1.221	1.42	1.334	0.942	1.361	1.014	1.206	1.024	0.871	0.785	1.321	1.199	1.313	1.187	1.092	0.857	0.736	0.827	0.934	0.83	1.052	1.002	1.238	1.105	1.102
Pithovirus sibericum	CTSAG	1.176	0.802	0.712	0.872	1.366	1.287	1.142	1.517	1.173	0.825	0.932	0.949	1.15	1.043	1.167	1.141	0.984	1.243	1.17	1.117	1.109	1.118	0.871	0.835	1.377	1.667	1.318	1.208	0.947	1.061	1.111	1.002	0.865	1.35	0.937	1.47	1.123	1.233	1.05	1	1.021	1.081	0.965	1.354	0.915
Pithovirus sibericum	CTSAG	1.036	0.92	0.964	0.903	1.019	0.957	1.132	1.468	0.915	0.896	1.345	0.748	0.968	0.831	0.947	1.087	0.964	1.062	1.062	0.938	1.243	1.168	1.115	0.959	1.127	1.129	1.051	1.219	1.083	1.239	1.019	1.204	0.707	1.002	0.977	0.783	1.202	0.9	1.041	0.918	0.994	0.976	0.964	1.189	1.062
Pithovirus sibericum	CTSAG	1.062	0.894	0.877	1.02	1.051	0.994	1.114	1.667	1.012	1.152	1.126	0.926	0.926	0.902	1.078	1.13	1.196	0.97	1.1	1.007	1.606	1.219	1.216	1.117	1.104	1.135	1.016	1.249	1.083	1.236	0.951	1.194	0.696	0.977	0.907	0.823	1.131	0.847	1.13	1.08	0.995	0.886	1.019	1.195	0.968
Pithovirus sibericum	CTSAG	0.968	0.827	1.073	0.949	1.167	0.892	1.031	0.937	1.322	0.988	1.496	0.867	1.022	0.818	0.944	1.217	1.135	1.198	1.11	1.024	1.844	1.211	1.341	0.969	1.255	1.115	1.048	1.245	1.009	1.345	1.01	1.243	0.754	1.072	1.044	0.759	1.195	0.907	1.202	0.929	0.998	1.019	1.005	1.224	0.989
Pithovirus sibericum	CTSAG	0.989	0.937	1.026	1.154	1.02	1.007	1.088	1.205	1.025	1.071	1.172	0.836	0.98	0.917	1.041	1.024	1.101	1.186	1.031	1.075	1.5	0.998	0.924	0.967	0.96	1.026	1.141	1.198	1.055	1.307	1.082	1.345	0.746	1.074	0.889	0.841	1.038	0.918	1.139	0.988	0.949	0.994	0.944	1.36	0.953
Pithovirus sibericum	CTSAG	0.953	0.913	0.87	1.11	1.102	1.038	1.099	1.27	0.898	0.85	0.993	0.987	1.106	0.805	0.896	1.038	1.139	1.138	1.093	1.004	1.848	1.179	1.02	1.02	1.127	1.102	1.052	1.139	1.061	1.362	1.176	1.233	0.763	1.056	0.934	0.796	1.091	1.125	1.299	1.138	0.945	1.062	0.972	1.301	1.145
Pithovirus sibericum	CTSAG	1.145	0.87	0.888	1.043	0.922	0.998	1.098	1.497	0.91	0.856	1.487	0.782	1.025	0.882	0.967	1.027	1.103	1.081	0.898	0.872	1.33	1.195	1.063	0.968	1.031	1.109	1.046	1.09	1.008	1.308	1.164	1.217	0.655	1.055	0.834	0.883	1.133	0.948	1.111	0.873	0.998	0.916	0.996	1.263	1.018
Pithovirus sibericum	CTSAG	1.018	0.918	0.995	1.114	1.206	0.908	1.264	1.547	1.106	1.035	1.046	0.837	0.955	0.869	0.942	1.298	1.007	1.116	0.986	0.972	1.552	1.162	1.129	0.995	1.178	1.136	0.933	1.037	1.015	1.318	1.093	1.335	1.048	0.907	1.01	0.822	1.187	1.111	1.108	0.905	0.961	1.255	0.952	1.111	0.894
Pithovirus sibericum	CTSAG	1.165	1.186	1.091	0.989	1.131	1.289	1.151	0.829	1.05	1.142	1.558	1.212	1.175	1.038	1.149	1.054	0.891	1.195	0.902	1.011	1.012	0.968	1.141	0.905	1.113	0.944	0.719	0.926	0.948	0.932	0.931	1.007	0.863	0.929	1.104	0.787	0.926	0.795	0.957	0.741	1.038	0.876	1.235	0.926	1.203
Pithovirus sibericum	CTSAG	1.009	1.497	0.936	1.098	0.845	0.867	0.866	1.136	1.041	1.097	0.864	1.081	0.853	0.941	1.218	0.67	1.126	0.985	1.073	1.154	1.147	1.076	1.958	1.02	1.215	0.635	1.004	0.927	0.812	1.306	1.029	1.496	1.096	1.235	0.998	1.007	0.963	0.789	0.912	1.204	1.062	1.382	0.946	0.96	0.993
Pithovirus sibericum	CTSAG	0.888	1.17	0.925	0.835	0.77	0.97	1.121	0.981	1.311	1.032	0.838	0.939	0.89	0.809	1.209	0.788	0.773	0.911	0.971	1.229	1.059	0.863	1.08	0.929	0.744	1.045	0.981	0.956	1.082	1.243	1.45	1.572	1.046	1.27	0.93	0.926	1.022	1.168	0.861	1.247	1.062	1.186	1.249	0.98	0.802
Pithovirus sibericum	CTSAG	1.217	0.836	1.222	1.448	1.043	0.801	1.11	1.266	1.174	1.014	1.363	1.142	1.304	1.084	1.045	1.186	0.833	1.17	1.658	1.256	0.921	1.096	1.187	0.913	1.451	0.776	1.07	1.081	1.186	1.233	1.013	1.157	0.868	0.821	0.823	1.086	1.058	0.994	0.913	1.228	1.055	1.148	1.046	0.883	1.011
Pithovirus sibericum	CTSAG	0.799	1.04	1.039	1.179	1.035	1.049	1.141	0.972	1.077	1.095	0.728	0.903	1.094	1.206	1.044	1.262	1.023	1.113	1.275	1.061	1.282	1.157	1.264	1.02	0.934	1.264	0.985	1.1	0.99	1.021	0.806	1.303	1.066	1.106	1.159	1.079	1.449	1.347	1.332	1.137	1.093	1.035	0.969	1.216	0.922
Pithovirus sibericum	CTSAG	1.189	1.284	1.361	1.423	1.4	1.606	1.284	1.221	1.17	1.319	1.202	1.521	1.405	1.018	1.288	1.082	1.244	1.326	1.111	1.207	1.471	1.226	1.715	1.3	1.284	0.937	1.05	1.028	0.828	1.027	0.894	1.252	0.972	1.48	1.582	0.849	1.114	0.918	0.907	1.166	0.944	1.229	1.025	1.216	0.983
Pithovirus sibericum	CTSAG	1.278	0.908	1.522	0.806	1.069	0.996	1.127	0.869	1.446	1.558	0.913	1.168	1.091	1.157	1.029	1.174	0.985	1.301	1.176	1.257	1.065	1.063	1.13	0.893	1.269	1.229	1.121	1.026	1.16	0.999	1.109	1.106	0.97	1.024	0.955	1.071	0.826	0.892	1.02	0.974	1.349	1.33	1.138	1.157	0.951
Pithovirus sibericum	CTSAG	1.046	1.181	0.922	0.975	0.922	0.846	1.15	0.876	1.052	1.112	0.886	0.916	0.878	0.956	0.9	0.82	0.817	1.112	0.977	0.981	1.112	0.743	1.058	1.094	0.959	0.894	1.043	1.251	1.008	0.831	1.061	0.896	0.941	1.069	1.048	1.061	1.081	0.981	1.021	1.254	0.999	1.15	1.022	0.85	0.929
Pithovirus sibericum	CTSAG	1.087	0.76	1.062	1.152	0.914	1.129	0.974	1.081	0.892	0.831	0.72	0.919	0.981	0.811	1.117	0.851	1.012	1.114	0.935	0.983	1.084	0.921	1.108	1.125	1.063	1.024	0.851	1.107	1.087	0.994	0.977	0.968	0.896	0.998	0.946	1.053	1.113	0.845	1.035	1.164	0.885	0.903	1.101	0.886	1.091
Pithovirus sibericum	CTSAG	1.104	0.94	0.986	0.904	1.141	1.057	1.088	1.042	1.257	1.001	1.248	1.126	0.947	1.6	0.918	0.924	1.053	1.054	1.081	0.894	0.865	1.001	0.992	1.094	0.975	1.133	0.949	0.816	0.983	0.849	0.979	1.014	0.983	1.616	1.105	1.354	1.124	0.848	1.206	1.369	1.36	1.233	1.258	1.063	0.881
Pithovirus sibericum	CTSAG	1.226	1.455	1.073	0.996	0.996	1.056	0.817	0.954	0.776	1.074	1.073	0.979	0.856	1.165	0.829	1.908	0.865	1.339	0.93	1.065	1.071	1.12	1.102	0.978	0.772	0.864	0.934	1.109	0.953	0.966	1.147	1.122	1.006	0.98	1.009	0.826	0.687	0.886	1.127	1.045	0.975	0.955	1.101	1.175	1.154
Pithovirus sibericum	CTSAG	0.663	1.112	1.179	1.188	1.108	1.073	0.975	1.679	1.074	1.485	0.938	0.995	0.804	0.882	1.327	1.064	1.005	1.124	1.167	0.761	1.039	1.146	1.235	1.096	1.488	1.143	0.962	1.157	1.191	0.982	0.677	1.109	1.005	1.49	0.987	1.261	0.969	1.093	1.003	0.907	1.194	0.732	0.735	0.826	1.197
Pithovirus sibericum	CTSAG	1.272	1.15	1.061	1.061	0.973	1.26	1.215	1.242	1.111	0.842	0.926	1.127	1.142	0.879	1.163	1.006	1.003	1.075	1.445	1.321	1.302	1.199	1.254	0.875	1.119	0.873	0.815	1.034	1.132	1.218	1.287	1.208	1.08	1.176	1.037	1.171	0.741	0.977	0.923	0.956	1.047	1.268	1.166	1.171	1.076
Pithovirus sibericum	CTSAG	1.063	0.795	1.13	1.178	1.13	1.004	1.034	0.906	1.332	0.967	1.202	1.111	1.078	0.925	1.027	1.222	0.932	1.035	1.191	1.06	1.295	1.1	0.953	0.941	1.013	1.251	1.066	0.948	1.333	1.254	1.246	1.266	0.904	1.23	0.96	1.246	1.135	1.314	1.269	1.201	1.199	1.209	1.034	0.951	0.979
Pithovirus sibericum	CTSAG	1.269	1.201	1.199	1.209	1.034	0.951	0.979	1.218	0.999	0.854	0.96	1.089	0.972	0.787	1.002	0.812	0.913	0.939	0.931	0.925	1.046	0.963	1.143	1.017	1.252	1.073	1.191	1.235	0.856	1.193	1.054	1.265	1.413	1.202	1.134	1.03	1.464	0.998	1.152	0.88	1.367	1.225	1.402	1.264	1.337
Pithovirus sibericum	CTSAG	1.047	0.92	1.153	1.003	1.135	0.869	0.731	0.988	0.517	0.915	1.166	1.294	1.067	1.1	1.124	0.981	0.831	0.918	1.05	0.848	1.033	1.026	1.156	0.944	1.177	1.07	0.863	1.132	0.961	1.159	1.085	1.054	1.168	1.328	0.999	1.352	0.921	0.954	1.022	1.005	1.268	0.964	0.991	1.356	0.742
Pithovirus sibericum	CTSAG	1.32	1.046	1.06	1.169	0.956	1.202	0.972	1.137	1.337	0.917	0.943	1.285	1.115	0.926	1.173	1.079	0.982	1.126	1.001	1.019	1.174	1.046	1.282	0.916	0.909	0.85	0.968	0.993	1.003	1.014	1.197	1.079	1.119	0.92	1.083	1.183	1.106	1.033	1.015	0.981	0.812	0.966	1.2	1.067	1.153
Pithovirus sibericum	CTSAG	1.123	1.091	1.094	1.149	0.87	0.996	1.162	1.225	1.109	1.212	1.018	1.329	1.011	1.265	1.164	1.002	1.022	1.056	1.012	0.907	1.02	0.947	1.088	0.976	0.926	0.982	0.925	1.155	0.947	1.035	1.128	1.147	1.108	1.321	0.974	0.94	1.262	1.025	0.911	1.312	0.94	1.155	1.004	1.016	1.076
Pithovirus sibericum	CTSAG	1.389	1.066	1.234	1.335	1.069	1.243	1.07	1.232	0.991	0.885	1.225	1.017	0.922	1.16	0.98	1.243	0.966	1.332	1.058	1.043	1.017	1.2	1.287	0.964	1.426	1.209	1.359	1.31	1.002	1.549	1.054	1.624	1.278	1.543	1.023	1.164	0.974	1.047	1.052	1.192	1.353	1.182	1.259	1.376	1.482
Pithovirus sibericum	CTSAG	1.002	1.08	0.703	1.22	1.032	1.034	1.157	1.069	1.305	1.019	1.149	1.159	1.369	0.96	0.953	1.241	1.168	1.318	1.042	0.916	1.018	1.083	0.871	0.992	0.977	0.959	1.282	1.042	0.952	1.077	1.004	0.717	0.81	0.956	0.859	0.937	1.064	1.163	1.077	1.249	1.197	1.118	1.031	0.681	1.093
Pithovirus sibericum	CTSAG	1.166	1.112	0.771	1.046	1.005	1.225	1.456	1.184	1.225	1.192	1.272	1.192	1.377	0.971	1.123	1.122	0.858	0.987	1.068	1.117	0.927	0.983	1.034	1.041	1.014	1.28	0.816	0.797	0.946	1.243	1.192	1.021	1.171	1.037	1.063	1.043	0.975	0.92	0.917	0.895	0.998	1.085	0.978	0.983	1.002
Pithovirus sibericum	CTSAG	1.07	0.977	0.975	0.909	1.311	0.941	1.314	1.03	0.923	0.844	1.043	1.362	0.89	0.848	0.996	1	0.807	1.182	1.041	1.283	1.231	0.937	0.877	0.965	1.253	0.991	0.979	0.982	1.147	1.066	1.308	0.957	1.245	1.349	0.863	1.47	1.101	0.978	1.035	0.97	1.076	0.912	1.166	1.148	1.333
Pithovirus sibericum	CTSAG	1.176	1.124	1.007	1.035	1.23	0.946	1.175	0.975	1.46	1.305	1.037	1.063	0.985	0.795	1.23	1.229	1.032	1.425	1.081	1.095	0.915	1.032	1.049	0.95	1.073	0.924	1.134	1.25	1.676	1.14	1.077	1.176	0.814	0.8	0.855	0.766	1.045	1.168	1.473	1.151	1.495	1.09	0.896	0.834	0.625
Pithovirus sibericum	CTSAG	1.141	1.035	1.01	1.001	1.099	1.437	1.171	1.573	1.068	1.684	1.061	1.075	0.899	0.995	0.834	0.982	1.031	1.135	1.369	1.081	1.166	0.991	0.974	0.986	1.146	1.084	1.19	1.089	1.002	0.754	0.944	1.235	1.391	1.004	1.829	1.293	1.818	1.175	0.815	1.212	0.975	1.293	1.238	1.34	1.21
Pithovirus sibericum	CTSAG	0.908	0.891	1.017	0.906	0.931	1.241	1.069	1.096	1.055	1.223	1.058	1.007	0.966	0.911	1.046	0.798	0.896	1.014	1.132	0.997	1.134	1.035	1.463	0.72	0.976	0.908	1.09	1.369	1.201	1.068	1.287	1.243	1.063	0.925	1.043	1.037	1.122	1.27	1.092	1.02	1.212	1.228	1.186	1.17	1.073
Pithovirus sibericum	CTSAG	0.979	1.015	0.86	1.069	1.133	0.788	1.226	1.155	1.429	1.088	1.199	1.046	1.137	0.92	1.325	1.179	1.106	1.017	1.038	0.907	1.103	1.031	0.99	1.085	1.395	1.075	1.291	1.121	1.088	1.139	1.111	1.555	1.077	1.22	1.344	1.129	1.087	1.202	0.876	1.231	0.896	1.197	1.126	1.224	1.144
Pithovirus sibericum	CTSAG	1.583	0.972	1.186	1.303	1.261	1.005	1.248	0.942	0.964	0.897	1.328	0.962	1.041	0.956	1.722	1.238	1.036	1.384	1.056	0.891	1.289	0.991	0.99	1.109	1.432	1.037	1.045	1.19	1.018	0.922	0.99	1.04	0.74	0.962	1.456	1.268	1.21	0.926	1.396	1.018	0.988	0.876	1.527	0.931	0.986
Pithovirus sibericum	CTSAG	1.276	1.095	1.097	1.385	1.059	1.091	1.296	0.923	0.887	1.093	1.331	1.346	1.264	1.313	0.945	1.21	0.907	1.315	1.368	1.008	1.362	1.188	1.345	1.023	1.029	0.77	1.331	1.302	1.024	1.035	1.323	1.461	1.264	1.462	0.946	1.06	1.236	1.272	1.181	1.044	1.21	1.184	1.284	1.187	1.224
Pithovirus sibericum	CTSAG	1.075	0.971	1.058	0.919	0.985	1.162	1.003	1.057	0.961	0.863	1.158	1.127	1.344	1.273	1.094	1.066	0.898	1.186	0.942	0.988	1.328	0.73	1.019	1.064	1.424	0.995	1.443	0.899	1.36	0.862	0.769	1.005	1.327	1.212	1.245	2.097	1.091	1.394	1.23	1.411	0.894	1.189	1.169	1.764	1.004
Pithovirus sibericum	CTSAG	0.975	1.496	1.077	0.921	1.051	0.884	1.035	1.06	1.247	1.238	1.402	1.109	1.159	0.947	1.126	0.759	1.108	1.238	1.044	0.948	1.279	1.156	1.469	0.92	0.976	1.171	0.773	1.263	1.107	1.477	1.275	1.27	1.102	1.284	1.166	0.872	1.322	1.158	1.206	1.16	1.425	1.334	1.072	1.103	1.139
Pithovirus sibericum	CTSAG	0.9	0.859	0.803	1.315	1.008	1.313	1.742	1.504	0.963	1.027	0.98	1.01	0.862	1.076	1.339	1.451	1.585	1.692	1.218	0.939	1.32	1.476	0.986	0.972	0.775	1.322	1.298	1.273	1.155	1.514	1.654	1.17	0.916	0.949	1.034	1.071	1.128	1.108	1.126	1.094	1.025	1.006	0.938	1.035	0.971
Pithovirus sibericum	CTSAG	1.272	0.648	1.158	1.404	1.846	1.169	1.344	1.103	1.455	1.11	1.176	1.101	1.32	1.505	1.301	1.177	1.07	1.387	1.012	0.939	1.215	0.79	1.513	0.848	1.395	1.118	1.257	1.322	1.076	1.177	1.193	1.046	0.999	1.418	1.263	1.52	1.315	1.061	1.245	1.099	1.526	1.101	1.867	1.495	1.385
Pithovirus sibericum	CTSAG	1.11	0.886	0.991	0.991	1.137	1.005	0.957	0.934	1.313	1.098	1.12	1.061	1.088	0.95	1.136	0.897	0.761	1.067	0.864	0.875	1.005	1.243	1.118	0.881	0.951	1.009	1.01	0.85	0.966	1.578	1.195	1.039	1.095	0.985	1.15	1.021	1.041	1.021	1.099	1.003	0.936	1.376	1.174	1.216	0.799
Pithovirus sibericum	CTSAG	1.001	1.069	0.984	0.952	1.052	1.443	0.825	1.234	1.147	1.177	0.918	1.098	0.813	1.249	1.025	0.805	0.912	0.896	1.178	1.04	1.26	1.194	1.189	1.304	1.057	0.887	1.116	0.941	1.332	1.092	1.314	0.968	1.393	1.051	1.354	0.832	0.983	1.082	1.142	0.905	1.118	1.143	1.2	1.183	1.404
Pithovirus sibericum	CTSAG	0.968	0.771	1.085	0.955	1.172	0.953	1.15	1.269	1.077	1.094	1.183	1.046	0.81	0.97	0.978	0.662	0.875	0.966	0.854	0.825	1.033	1.009	0.87	0.936	0.743	0.87	0.867	1.28	0.955	1.121	1.048	1.163	1.153	0.887	1.416	0.844	1.083	1.289	1.111	0.911	1.01	1.178	1.175	1.009	0.966
Pithovirus sibericum	CTSAG	1.157	1.08	1.041	1.446	0.989	0.948	0.946	1.07	0.724	1.548	1.017	1.197	1.4	0.99	1.234	1.47	0.994	1.1	0.89	0.872	0.855	0.826	0.721	1.014	1.318	1.182	0.836	0.912	0.925	0.699	1.289	0.863	1.501	1.237	1.221	1.405	1.128	0.885	1.173	0.943	1.397	0.887	1.277	1.442	1.415
Pithovirus sibericum	CTSAG	0.89	0.872	0.855	0.826	0.721	1.014	1.318	1.182	0.836	0.912	0.925	0.699	1.289	0.863	1.501	1.237	1.221	1.405	1.128	0.885	1.173	0.943	1.397	0.887	1.277	1.442	1.415	1.088	1.33	1.078	1.159	1.066	0.933	0.98	1.222	1.14	1.029	1.078	1.324	1.025	1.009	0.915	1.005	0.799	1.081
Pithovirus sibericum	CTSAG	1.176	0.99	1.055	0.979	0.974	0.888	0.85	0.981	1.065	1.087	1.084	1.185	1.162	0.913	0.839	1.264	0.924	0.91	1.199	0.848	1.218	0.829	1.225	1.187	1.156	1.327	0.876	1.101	0.858	1.207	0.949	1.371	1.029	1.079	1.127	1.132	0.948	1.17	0.973	1.097	0.864	1.006	0.944	1.107	0.893
Pithovirus sibericum	CTSAG	1.215	1.329	1.139	1.252	1.08	1.313	1.132	1.158	1.657	0.979	1.106	0.787	0.882	1.107	1.032	1.172	1.16	1.286	1.019	1.057	1.086	1.17	0.962	0.93	1.116	1.33	1.45	1.141	1.141	1.034	1.121	0.93	0.98	1.075	0.915	0.995	0.996	1.043	1.05	0.957	0.981	1.01	0.968	1.146	1.115
Pithovirus sibericum	CTSAG	0.98	1.075	0.915	0.995	0.996	1.043	1.05	0.957	0.981	1.01	0.968	1.146	1.115	1.015	0.864	0.973	0.775	0.985	0.977	0.975	0.971	0.911	0.937	0.982	0.987	0.955	1.058	1.117	1.062	0.978	1.203	0.899	1.082	0.917	0.821	0.953	0.967	1.114	1.001	0.857	0.844	1.158	0.99	0.876	1.034
Pithovirus sibericum	CTSAG	1.083	1.332	0.772	0.964	1.103	0.982	1.037	1.176	1.264	1.187	1.174	0.904	1.108	0.801	1.173	0.977	0.861	0.813	0.979	0.863	1.048	0.93	1.307	0.918	0.92	0.757	0.964	1.176	0.878	0.996	1.172	0.955	1.02	1.353	1.176	1.49	0.954	1.122	0.95	1.291	1.02	1.214	0.917	0.966	0.994
Pithovirus sibericum	CTSAG	1.118	1.219	1.583	1.625	1.067	1.337	1.161	1.009	0.982	0.876	1.091	1.007	1.064	1.21	1.051	1.039	1.439	1.106	1.433	1.225	1.556	0.828	1.283	0.951	1.265	1.163	1.075	1.287	1.207	0.97	1.297	0.909	1.221	1.125	1.067	1.159	0.883	0.988	1.197	0.982	0.832	0.972	1.042	0.835	0.937
Pithovirus sibericum	CTSAG	0.929	0.909	1.085	0.99	1.161	0.785	0.783	1.17	1.053	1.096	0.971	1.135	1.071	1.106	1.061	0.976	0.556	0.955	1.103	0.927	1.123	1.132	0.967	0.968	1.018	1.101	0.997	1.089	0.809	1.115	1.04	1.193	1.27	1.068	1.221	1.047	1.108	0.786	1.242	0.952	0.98	1.208	1.055	0.867	0.851
Pithovirus sibericum	CTSAG	1.157	1.176	1.028	1.335	1.17	0.962	0.963	1.155	0.649	0.917	0.939	1.126	0.952	1.301	1.153	1.783	0.722	1.006	1.076	0.726	0.84	1.342	1.172	1.261	1.189	0.896	1.035	0.944	0.873	1.054	0.899	1.055	1.135	1.089	1.107	1.04	0.96	1.095	1.175	1.071	0.781	1.236	1.033	1.018	1.1
Pithovirus sibericum	CTSAG	0.835	1.068	0.907	1.157	0.919	1.322	0.949	1.12	1.23	0.984	1.079	0.968	1.619	1.179	1.175	1.209	1.14	1.022	0.904	0.927	1.326	0.926	1.298	1.059	0.99	1.055	1.023	1.112	1.037	1.146	1.042	1.065	1.001	1.147	0.963	1.06	0.757	0.757	0.822	1.207	0.767	1.056	1.137	1.091	1.086
Pithovirus sibericum	CTSAG	0.809	0.904	0.784	0.765	0.857	0.603	1.116	1.059	1.217	0.885	0.943	0.871	0.838	0.964	0.915	0.868	0.844	0.974	1.002	0.77	0.833	0.885	0.704	0.715	0.957	0.865	0.959	0.869	0.942	1.076	0.938	0.917	1.264	1.036	1.02	1.187	1.074	1.007	1.102	0.893	1.046	0.984	1.131	0.861	1.24
Pithovirus sibericum	CTSAG	0.723	0.815	0.901	1.018	0.928	1.2	0.999	0.909	0.902	0.944	0.967	1.07	0.928	0.923	1.144	1.099	1.082	1.017	1.186	0.816	0.874	0.762	1.406	0.705	1.223	0.905	1.092	1.145	1.081	0.942	1.102	0.775	0.765	0.918	0.909	1.227	1.327	1.283	1.566	1.138	1.402	1.373	0.727	1.34	1.13
Pithovirus sibericum	CTSAG	1.353	1.053	1.537	1.155	1.062	0.955	1.014	1.094	0.993	0.847	1.113	0.996	0.862	0.695	1.374	0.961	1.142	0.874	1.107	0.925	1.232	1.108	1.305	1.011	0.913	1.186	0.991	1.264	1.098	1.133	1.081	1.272	1.006	0.908	1.233	1.173	1.21	1.286	1.867	1.413	1.05	0.901	0.924	1.083	1.036
Pithovirus sibericum	CTSAG	1.571	1.033	1.415	1.477	1.355	1.325	1.446	1.202	1.393	1.28	1.032	0.972	1.609	1.414	1.236	1.615	1.254	1.549	1.436	1.138	1.427	1.398	1.603	1.382	1.542	1.077	1.559	1.239	1.007	1.401	1.169	1.084	1.231	1.155	1.126	0.923	1.305	1.12	1.22	1.404	1.248	1.546	1.382	1.518	0.996
Pithovirus sibericum	CTSAG	1.142	1.245	1.158	1.153	1.148	1.222	1.255	0.962	1.018	1.021	1.325	1.041	1.132	1.151	1.119	1.196	0.819	1.03	1.126	1.256	1.154	1.11	0.787	0.975	1.036	1.004	0.853	0.752	0.968	1.024	1.174	0.978	1.229	1.497	1.08	0.899	0.941	1.222	1	1.075	1.158	0.989	1.102	1.131	1.484
Pithovirus sibericum	CTSAG	1.068	1.277	0.881	0.943	1.332	1.181	1.166	1.13	1.246	1.017	1.185	0.77	0.986	0.887	1.267	1.133	1.19	1.162	1.245	0.795	1.181	0.932	0.952	1.152	1.191	1.354	1.405	0.87	0.989	1.165	1.173	0.89	1.256	1.051	1.008	1.184	1.129	1.202	1.162	1.484	0.864	0.922	1.045	1.051	1.079
Pithovirus sibericum	CTSAG	0.927	1.05	1.275	1.148	1.232	1.16	0.956	1.163	0.987	1.353	1.294	1.074	0.971	1.102	0.741	0.846	0.827	1.334	1.082	1.127	1.149	1.073	1.062	1.031	1.032	1.136	0.932	1.133	1.221	0.855	1.414	1.02	1.011	1.136	1.301	0.769	0.885	1.02	0.764	0.984	1.109	0.916	1.009	0.973	1.11
Pithovirus sibericum	CTSAG	0.913	1.134	1.229	1.113	1.042	1.258	1.05	1.237	1.003	0.949	1.056	0.919	1.028	1.024	0.904	0.906	1.051	1.153	1.001	1.022	1.047	1.059	1.009	1.153	1.753	1.122	1.031	1.194	1.006	1.108	1.255	1.123	1.255	1.03	1.427	1.164	1.188	1.11	1.299	1.054	1.088	1.182	1.275	1.105	1.246
Pithovirus sibericum	CTSAG	1.027	1.129	1.28	1.256	1.079	1.075	0.947	1.239	1.102	1.121	1.086	1.178	0.948	1.325	0.944	1.173	1.043	1.354	1.007	1.129	1.191	1.287	1.098	1.035	1.272	1.129	1.1	1.096	1.075	0.888	0.892	1.002	0.949	0.928	1.009	1.597	1.201	1.127	1.005	1.013	1.022	1.216	1.054	0.881	1.165
Pithovirus sibericum	CTSAG	1.054	1.322	0.858	1.099	0.703	0.769	1.136	1.094	1.118	0.985	1.622	0.891	1.492	0.844	0.976	0.634	0.98	1.083	1.002	1.085	1.294	1.12	1.068	1.037	1.369	1.065	1.076	1.05	0.981	1.045	0.993	1.614	1.047	1.369	1.225	0.99	1.191	1.131	0.912	1.301	1.095	1.083	1.012	1.054	0.957
Pithovirus sibericum	CTSAG	1.054	1.064	1.047	1.05	0.899	1.091	1.172	1.482	1.04	1.143	1.012	0.954	0.664	0.78	1.031	0.967	1.083	1.333	1.134	1.572	1.277	0.995	0.94	0.838	0.912	0.76	0.962	1.277	1.114	1.065	1.182	1.324	1.061	1.321	0.957	1.087	1.024	1.434	1.106	1.154	1.425	1.014	1.124	1.383	1.039
Pithovirus sibericum	CTSAG	1.027	0.978	1.084	1.156	1.171	1.041	1.16	0.91	1.333	1.13	1.78	0.732	0.92	0.947	1.132	0.954	0.986	1.054	0.901	1.099	1.03	1.05	1.055	1.331	1.113	1.157	0.823	0.899	1.113	1.124	1.144	1.259	0.962	0.94	1.057	1.209	0.927	1.127	0.836	1.314	1.126	1.183	1.222	1.395	1.156
Pithovirus sibericum	CTSAG	1.027	1.176	1.279	1.185	0.891	1.102	0.826	1.169	0.857	1.044	1.129	1.052	0.896	1.106	0.999	0.906	1.269	1.215	1.101	1.067	1.297	0.974	1.004	1.078	1.261	1.143	1.074	1.138	1.138	1.173	1.03	0.969	1.123	1.248	1.253	1.165	1.251	0.866	1.144	0.856	1.222	1.008	1.41	1.233	1.183
Pithovirus sibericum	CTSAG	1.38	0.992	1.456	1.286	1.14	1.253	1.069	1.348	1.238	1.19	0.961	1.189	1.264	1.072	1.34	1.156	1.103	1.341	1.081	1.224	1.377	1.087	0.904	0.843	0.904	1.438	1.543	1.75	1.276	1.531	1.035	1.81	1.03	0.912	1.284	0.858	1.088	1.13	1.235	1.151	1.216	1.366	1.425	1.277	1.227
Pithovirus sibericum	CTSAG	0.996	1.139	1.113	0.925	1.249	1.077	1.23	1.078	1.038	1.225	0.979	0.884	1.262	0.926	1.383	0.96	0.994	1.289	1.445	0.878	1.444	0.979	1.271	1.115	1.1	0.982	1.239	1.05	1.395	1.05	1.741	1.123	1.753	1.244	1.465	1.305	0.976	1.065	1.215	1.02	1.145	1.096	0.995	1.281	0.955
Pithovirus sibericum	CTSAG	1.289	1.209	0.969	0.937	1.1	1.226	1.239	0.954	1.65	1.147	1.245	1.365	1.232	1.272	1.014	1.242	0.739	1.321	1.154	1.157	1.021	1.063	0.99	0.735	1.346	0.848	0.796	0.743	1.19	1.086	1.245	1.183	1.508	1.046	1.018	0.892	1.126	1.157	1.528	1.212	1.13	1.096	1.073	1.16	1.834
Pithovirus sibericum	CTSAG	1.284	1.21	1.441	1.047	1.254	1.312	1.102	1.131	1.127	1.121	1.121	1.199	1.201	0.987	1.135	0.965	1.046	1.201	1.121	1.014	1.046	1.026	0.876	1.022	1.271	1.156	1.07	1.009	0.914	0.995	0.777	0.929	1.223	1.134	1.31	1.535	1.239	1.235	1.051	1.102	1.137	1.023	0.925	0.866	0.877
Pithovirus sibericum	CTSAG	1.726	1.541	1.331	1.252	1.328	1.236	1.106	1.158	1.631	1.135	0.92	1.075	1.055	1.167	1.322	1	1.172	1.242	1.778	0.866	1.481	1.288	1.147	1.24	1.091	1.342	1.02	1.001	0.903	1.015	0.92	2.379	1.086	1.156	0.992	1.194	1.122	0.913	1.212	1.041	0.999	1.072	1.389	1.126	1.538
Pithovirus sibericum	CTSAG	1.129	1.534	1.27	1.357	1.302	1.239	1.396	1.014	1.046	1.279	1.163	1.379	0.998	1.255	1.107	1.322	1.135	1.718	1.367	1.213	1.025	0.988	1.566	1.196	0.96	1.125	1.421	1.308	1.058	1.474	1.645	1.127	1.295	1.034	1.027	1.229	1.435	1.222	1.037	1.278	1.154	1.049	1.082	1.055	1.125
Pithovirus sibericum	CTSAG	1.393	1.082	1.126	0.879	0.738	0.973	0.865	0.99	1.016	1.142	0.934	1.255	0.881	1.117	1.909	0.996	1.009	1.102	1.041	0.832	0.992	0.955	1.045	0.994	1.084	1.007	1.205	1.271	1.054	0.886	0.862	1.142	1.087	0.615	1.25	1.154	0.892	1.276	1.665	1.198	1.358	0.91	1.091	0.829	0.777
Pithovirus sibericum	CTSAG	1.06	2.207	1.094	1.027	1.172	1.026	1.011	1.381	0.761	1.38	0.996	1.003	0.859	1.157	0.981	1.154	1.007	1.067	1.002	0.919	1.191	1.482	1.246	1.223	1.132	0.922	0.97	1.218	1.392	1.282	1.11	1.405	1.241	1.171	1.043	0.882	1.06	1.206	1.153	1.135	1.133	0.984	0.793	1.189	0.836
Pithovirus sibericum	CTSAG	0.895	0.982	1.294	1.221	0.886	1.374	1.006	2.071	1.221	1.507	1.242	1.11	1.253	1.268	1.119	0.947	1.134	1.094	1.268	0.855	1.26	1.104	1.675	1.217	1.632	1.037	1.585	1.301	1.293	1.193	1.266	1.06	0.928	1.148	1.335	1.336	1.3	1.239	1.108	0.971	0.973	1.264	1.078	1.203	1.432
Pithovirus sibericum	CTSAG	1.268	0.951	1.023	1.098	1.41	1.285	1.043	1.355	1.361	1.364	1.181	1.419	1.211	1.13	1.069	1.16	1.529	1.157	1.392	1.15	1.031	1.208	1.073	1.122	1.09	1.137	1.186	1.085	1.039	1.25	0.914	1.223	1.209	1.068	1.005	1.333	1	1.159	1.088	1.168	0.931	1.185	1.259	1.093	1.097
Pithovirus sibericum	CTSAG	1.267	1.557	1.054	1.244	0.895	1.13	1.312	0.784	1.125	0.884	1.213	0.985	1.252	1.173	1.192	1.057	1.019	1.02	1.01	1.046	1.112	0.942	0.858	0.952	1.3	0.956	1.334	1.086	0.96	1.216	1.16	1.291	1.182	1.551	1.198	1.293	0.963	1.113	0.962	0.889	1.109	1.038	1.142	1.242	1.206
Pithovirus sibericum	CTSAG	1.081	1.18	1.038	1.245	1.171	1.284	1.002	1.22	0.977	1.157	1.005	0.849	1.343	0.891	1.21	0.939	0.973	0.947	1.283	0.878	1.023	1.163	1.076	1.078	1.365	0.919	0.975	1.257	1.012	1.103	1.185	0.693	1.047	0.989	1.288	1.129	1.133	1.182	1.064	0.941	0.98	1.103	1.194	1.025	1.324
Pithovirus sibericum	CTSAG	1.076	1.302	1.053	1.106	1.011	1.353	1.023	1.059	1.156	1.036	1.166	0.879	1.08	1.186	1.572	1.071	1.104	1.237	1.684	1.32	1.729	0.985	1.567	1.218	1.392	1.108	1.111	1.205	1.093	1.095	1.085	1.156	0.836	1.122	1.132	1.633	1.024	0.877	1.224	0.903	0.988	0.819	0.952	0.953	1.197
Pithovirus sibericum	CTSAG	1.212	1.223	1.22	1.142	1.136	0.981	1.256	1.115	0.789	0.889	0.995	1.203	1.18	1.101	1.14	1.326	0.863	1.097	1.057	1.076	1.087	1.099	1.327	1.175	1.08	1.158	1.064	0.817	1.297	0.947	0.87	1.061	1.086	1.145	1.112	1.144	0.955	0.921	0.857	0.941	1.238	1.074	1.241	1.128	1.155
Pithovirus sibericum	CTSAG	1.429	0.908	1.103	1.379	0.967	1.148	0.972	0.927	0.931	1.011	0.881	0.999	0.957	1.05	0.938	0.954	0.789	1.083	0.875	0.99	0.909	0.938	0.909	0.989	0.989	1.201	0.813	1.095	0.901	1.176	1.053	1.053	1.155	1.439	1.938	1.022	0.797	1.035	0.936	1.078	0.98	1.044	1.148	1.153	1.121
Pithovirus sibericum	CTSAG	0.909	0.989	0.989	1.201	0.813	1.095	0.901	1.176	1.053	1.053	1.155	1.439	1.938	1.022	0.797	1.035	0.936	1.078	0.98	1.044	1.148	1.153	1.121	1.025	0.981	1.201	1.09	1.135	0.769	0.969	1.053	1.265	1.036	1.508	1.058	1.092	1.001	1.083	0.975	0.858	1.01	1.166	1.251	1.166	1.083
Pithovirus sibericum	CTSAG	0.943	1.372	1.537	1.329	1.263	1.251	1.406	1.025	1.233	0.968	0.966	0.715	1.079	0.963	1.136	1.008	1.415	1.157	0.966	0.819	0.882	0.914	0.771	0.961	1.003	1.165	1.079	1.426	1.476	0.899	1.056	1.225	0.673	0.746	1.185	1.041	1.359	1.717	0.992	1.066	0.834	1.359	0.993	0.978	1.321
Pithovirus sibericum	CTSAG	0.988	1.015	1.076	1.333	1.018	1.097	1.107	1.308	1.007	1.213	1.096	0.913	1.129	1.048	1.252	1.271	1.257	1.083	0.997	0.992	1.079	0.922	1.064	1.138	1.177	0.876	1.05	1.152	1.323	1.001	1.207	1.196	1.688	0.979	1.105	0.937	1.416	1.054	1.016	1.183	1.194	0.91	1.538	1.646	1.587
Pithovirus sibericum	CTSAG	1.294	1.261	1.343	1.33	1.091	0.909	1.016	1.077	1.042	1.01	1.524	1.089	1.261	1.101	1.09	1.02	1.11	1.311	0.953	1.129	1.411	1.22	1.274	1.167	1.173	1.381	0.993	1.157	1.122	1.192	1.31	1.414	1.05	1.272	1.053	0.999	1.093	1.172	1.09	0.978	1.314	1.079	1.181	1.045	1.038
Pithovirus sibericum	CTSAG	1.239	1.056	1.12	1.214	1.22	0.939	0.931	1.033	1.069	1.178	1.186	1.102	1.175	1.021	1.268	0.764	1.171	1.236	0.923	0.856	1.381	1.068	1.341	1.051	1.157	0.893	1.154	0.91	0.759	1.39	0.679	0.893	0.901	1.034	1.084	1.206	1.09	1.121	1.307	1.115	1.27	1.119	1.14	1.271	1.074
Pithovirus sibericum	CTSAG	1.167	1.248	1.086	0.999	1.428	1.048	0.999	1.267	1.223	1.299	0.927	1.113	0.977	1.599	1.077	0.999	0.994	1.284	1.043	0.979	1.081	1.176	0.787	0.957	0.953	0.958	1.058	0.894	0.925	0.997	1.003	1.251	1.058	1.012	1.255	1.245	1.153	1.035	1.008	1.104	1.422	1.108	1.059	1.319	1.053
Pithovirus sibericum	CTSAG	0.987	1.124	1.209	0.791	0.903	0.719	1.048	0.869	1.048	1.057	0.951	1.024	0.816	0.853	1.171	1.022	0.901	1.057	1.234	1.018	0.966	0.972	1.287	1.118	0.953	1.212	1.122	1.095	1.002	1.366	1.046	1.178	0.889	1.416	0.926	1.063	1.243	1.248	1.173	1.02	1.11	1.165	0.997	1.015	1.075
Pithovirus sibericum	CTSAG	1.139	1.337	1.222	1.079	1.099	0.866	1.33	1.233	1.278	1.152	1.178	1.3	1.1	1.221	0.948	1.13	0.831	1.287	1.112	1.142	1.49	1.307	1.499	1.038	1.148	0.697	1.107	0.967	0.797	0.757	1.148	1.18	1.309	1.291	1.152	1.269	0.988	1.229	1.335	1.076	0.993	1.176	1.07	1.102	0.925
Pithovirus sibericum	CTSAG	0.902	1.037	0.919	1.411	0.965	1.147	1.064	1.037	0.963	1.093	1.094	1.136	1.016	0.851	1.159	0.912	0.913	1.117	1.096	0.972	1.012	0.785	1.056	1.074	0.961	1.001	1.009	1.162	0.882	1.292	1.052	0.961	1.232	1.072	1.055	0.871	1.085	1.078	1.306	1.214	1.142	1.072	1.017	1.249	1.042
Pithovirus sibericum	CTSAG	0.761	1.092	0.711	0.875	0.863	0.996	0.91	1.134	1.114	0.761	0.97	0.896	1.052	0.942	0.723	0.848	0.99	1.234	0.991	0.845	1.287	0.98	1.407	1.13	1.108	0.855	1.274	1.298	1.206	1.395	1.199	1.292	1.053	1.179	0.974	0.985	1.115	1.156	1.153	1.286	1.4	1.154	1.134	1.451	0.954
Pithovirus sibericum	CTSAG	1.267	1.182	1.124	1.167	1.234	0.965	1.203	0.987	1.081	1.197	1.216	0.992	0.97	0.882	1.026	1.042	0.947	1.219	0.9	0.748	1.236	1.442	1.718	1.249	1.492	1.209	1.094	1.451	1.315	0.995	1.272	1.008	1.028	0.877	1.024	1.064	1.078	1.101	1.065	0.997	1.21	1.196	1	1.17	1.163
Pithovirus sibericum	CTSAG	0.967	0.993	0.876	0.937	0.954	1.212	1.141	0.978	0.903	1.011	0.839	1.007	1.014	0.818	1.665	1.114	1.254	1.207	1.207	0.856	1.617	0.913	0.846	0.83	1.049	0.923	1.129	0.93	1.078	0.972	1.004	0.957	0.845	1.053	1.115	1.542	0.995	0.997	0.983	1.012	1.126	1.08	0.905	0.958	1.015
Pithovirus sibericum	CTSAG	1.038	0.977	0.971	1.099	1.18	1.66	1.069	1.229	1.009	1.066	0.969	1.034	1.093	0.851	1.159	1.013	1.105	1.013	0.883	0.878	0.947	0.846	0.832	1.175	1.049	1.026	1.097	1.088	0.99	1.076	0.714	0.971	0.84	1.131	1.364	1.148	1.099	1.286	0.984	1.402	0.955	1.039	0.897	1.051	1.105
Pithovirus sibericum	CTSAG	1.168	1.322	1.119	0.912	1.406	1.045	1.075	1.431	1.183	0.895	0.923	0.966	1.006	0.892	0.867	0.856	0.768	0.905	0.864	0.788	1.245	1.136	0.864	0.939	1.201	1.003	0.968	0.947	1	0.857	1.026	1.185	1.304	1.328	1.301	1.07	1.229	0.849	1.267	0.947	1.16	1.104	1.167	1.203	1.114
Pithovirus sibericum	CTSAG	0.734	1.072	0.897	0.72	0.997	0.986	1.583	1.169	1.358	1.321	0.934	0.833	1.006	0.806	1.092	0.891	1.035	1.056	1.427	0.914	1.302	1.068	0.99	0.745	1.072	0.883	0.959	0.932	1.189	1.166	0.86	1.053	1.14	0.803	1.149	0.88	1.389	1.246	1.044	1.152	1.148	1.075	1.082	0.942	1.131
Pithovirus sibericum	CTSAG	1.077	1.083	1.488	1.366	1.232	1.152	0.819	1.478	1.162	1.38	0.962	0.995	1.066	0.969	1.1	1.23	1.296	1.367	1.198	0.918	1.057	1.044	1.04	1.159	1.305	0.979	1.21	0.971	0.849	0.969	1.334	1.425	1.193	1.571	1.101	0.916	1.464	1.089	1.922	1.022	1.02	1.139	0.946	1.272	1.054
Pithovirus sibericum	CTSAG	1.46	1.108	1.018	1.302	1.304	1.274	1.43	1.101	1.263	1.287	1.652	1.538	1.16	1.159	1.125	1.082	1.212	1.111	1.477	0.901	0.921	1.238	1.056	1.164	1.207	1.131	1.099	1.096	1.277	1.092	1.222	0.951	1.272	0.807	0.929	1.102	0.997	1.087	1.054	1.204	1.08	1.051	1.054	1.204	0.876
Pithovirus sibericum	CTSAG	1.472	0.997	1.079	1.202	1.129	0.744	1.191	1.206	1.274	0.908	1.249	1.037	0.983	0.934	1.216	1.104	0.923	1.283	1.238	1.186	1.138	1.176	1.092	0.852	0.844	1.291	0.848	1.36	1.021	1.172	1.131	1.242	1.104	1.023	0.903	1.058	1.158	1.116	0.985	1.039	1.03	1.115	1.192	0.986	1.112
Pithovirus sibericum	CTSAG	1.086	1.056	1.179	1.108	0.993	1.251	1.065	1.094	1.091	1.222	1.342	1.036	0.897	1.012	0.969	1.709	0.681	0.849	1.078	1.077	1.053	1.087	1.176	1.079	0.98	0.98	1.141	0.899	1.007	1.1	0.937	1.156	1.044	1.035	1.084	0.977	0.736	1.088	0.835	1.074	0.897	1.16	0.968	1.105	0.84
Pithovirus sibericum	CTSAG	1.024	1.082	1.125	1.053	1.301	1.28	1.645	1.176	1.061	1.228	0.933	1.022	1.142	0.975	1.017	1.137	1.206	1.481	1.273	1.08	1.19	1.13	1.03	1.153	1.118	1.081	1.112	0.959	1.014	0.874	1.107	1.143	1.294	0.885	1.062	1.354	1.121	0.876	1.237	1.144	1.188	1.494	1.659	0.76	1.46
Pithovirus sibericum	CTSAG	1.118	1.081	1.112	0.959	1.014	0.874	1.107	1.143	1.294	0.885	1.062	1.354	1.121	0.876	1.237	1.144	1.188	1.494	1.659	0.76	1.46	0.846	1.334	0.945	0.822	0.968	1.079	0.976	0.892	1.018	1.335	0.921	1.285	0.982	1.215	0.93	1.014	0.769	1.133	1.042	1.079	1.064	1.165	1.198	0.949
Pithovirus sibericum	CTSAG	0.876	1.284	1.009	1.063	0.963	1.041	1.134	0.935	1.128	1.144	1.16	0.986	1.192	1.016	1.104	0.926	1.286	1.103	1.345	1.2	1.225	1.167	1.041	0.842	1.276	0.97	1.189	1.066	1.172	1.283	1.075	1.406	1.217	1.467	1.495	1.265	1.252	1.257	0.978	1.221	1.135	0.97	0.98	0.967	0.914
Pithovirus sibericum	CTSAG	1.215	0.961	0.913	0.907	1.011	1.135	1.173	1.129	1.2	0.909	1.123	0.86	0.765	1.044	1.001	1.022	0.99	1.057	1.011	1.132	1.201	1.098	1.214	0.74	1.171	1.186	1.137	0.855	1.207	1.205	1.235	1.16	1.363	1.016	0.705	1.098	1.005	1.042	1.044	1.05	1.152	1.198	0.899	0.98	1.21
Pithovirus sibericum	CTSAG	0.893	0.828	0.853	1.039	1.342	1.005	1.174	1.402	1.041	1.233	1.04	1.035	0.764	0.834	1.15	1.433	1.258	1.316	1.07	1.227	1.051	1.201	1.184	1.179	0.909	0.948	1.213	1.377	1.06	1.076	1.349	1.48	1.652	0.831	1.298	1.15	1.403	1.189	1.363	0.95	1.061	1.137	0.914	1.128	0.993
Pithovirus sibericum	CTSAG	0.975	1.007	0.689	1.053	1.068	0.948	0.877	1.046	0.836	0.971	0.833	0.741	0.824	1.053	1.077	1.175	1.121	1.006	1.401	1.191	1.082	1.108	0.904	1.134	1.227	1.242	0.964	1.006	1.253	1.015	1.475	1.081	1.095	1.297	1.639	0.984	1.452	1.075	1.228	1.6	0.868	1.105	1.34	1.232	1.09
Pithovirus sibericum	CTSAG	1.174	1.189	1.074	0.912	1.017	1.564	1.1	1.12	1.231	1.224	1.03	1.194	1.088	1.129	0.98	0.966	0.898	1.249	1.06	1.037	1.039	0.989	1.278	0.874	1.198	1.313	1.109	1.536	1.168	1.229	1.239	0.937	0.866	1.152	1.087	0.983	1.165	1.24	1.347	1.145	1.008	1.501	1.197	1.507	1.125
Pithovirus sibericum	CTSAG	1.28	1.127	1.238	0.869	1.476	1.308	1.108	1.383	1.022	1.095	1.132	1.408	1.019	1.155	0.835	1.132	0.933	1.338	1.15	1.028	1.203	1.219	1.509	1.29	1.218	1.149	1.283	1.108	0.949	1.36	1.246	1.051	1.252	1.117	1.315	1.221	1.128	1.383	1.659	1.202	1.064	1.054	0.97	1.27	1.252
Pithovirus sibericum	CTSAG	1.202	0.896	1.242	1.095	1.246	1.34	1.188	1.122	1.199	1.069	1.212	1.035	0.994	1.12	1.104	0.724	0.981	1.19	1.319	0.9	1.173	1.041	1.069	0.986	0.857	1.006	1.457	1.153	1.165	1.209	1.056	1.075	0.99	1.384	0.888	1.143	1.195	1.174	1.189	1.094	1.227	1.089	1.001	1.39	1.133
Pithovirus sibericum	CTSAG	1.253	0.975	1.248	0.889	1.099	1.115	1.507	1.165	1.542	0.784	0.81	1.395	0.791	0.983	1.172	1.166	1.167	1.121	1.138	0.991	1.213	0.861	1.607	1.143	1.342	0.88	1.042	0.814	0.903	0.951	1.307	1.38	0.939	1.026	1.005	1.193	1.077	1.37	1.186	1.399	1.688	1.335	1.233	1.097	1.306
Pithovirus sibericum	CTSAG	1.035	1.435	1.05	1.007	1.042	1.311	1.075	0.883	1.244	0.97	1.134	1.494	1.513	1.106	1.078	1.254	1.031	1.087	1.015	0.968	1.4	1.138	1.523	0.993	1.065	0.937	1.176	0.75	1.389	0.794	1.027	1.165	1.179	1.256	1.27	1.114	1.094	1.135	1.096	0.81	0.989	0.948	1.228	1.126	0.976
Pithovirus sibericum	CTSAG	0.937	1.269	1.161	1.12	1.088	1.097	1.075	1.12	1.123	1.358	0.985	1.217	1.316	1.137	0.861	0.881	0.876	1.12	0.937	0.965	1.567	1.15	1.575	1.004	1.094	0.633	1.078	0.917	0.776	1.215	1.015	1.278	1.218	1.116	1.052	1.367	1.068	0.996	1.543	0.991	0.774	1.565	1.142	1.107	1.123
Pithovirus sibericum	CTSAG	0.916	1.078	0.94	0.924	1.078	0.898	0.978	0.784	1.025	0.848	0.959	0.812	1.064	1.102	1.098	1.034	1.005	1.023	0.952	0.829	1.023	1.066	1.146	0.891	1	0.937	1.03	0.886	0.95	1.155	0.949	0.948	1.01	0.973	1.006	1.138	0.953	1.067	0.895	1.142	1.016	0.948	1.112	1.006	1.215
Pithovirus sibericum	CTSAG	1.062	0.849	0.883	1.092	0.853	0.995	1.148	0.893	1.66	1.158	1.031	1.043	1.003	0.818	0.857	0.865	1.016	0.867	0.979	0.977	1.05	0.97	0.871	0.967	1.224	1.153	0.77	1.081	1.049	0.891	1.193	0.998	1.123	0.827	1.038	0.928	1.281	0.974	0.933	0.901	1.043	0.829	0.939	1.223	1.168
Pithovirus sibericum	CTSAG	1.177	1.373	1.186	1.201	1.249	1.097	1.042	1.013	1.258	1.219	1.514	1.182	1.496	1.152	0.993	1.194	1.071	1.159	1.041	1.128	0.929	1.165	1.064	1.253	1.509	1.332	0.891	1.074	1.032	1.145	1.035	1.021	1.294	1.17	1.105	1.116	1.237	1.191	1.07	1.309	1.188	1.29	1.313	1.421	1.062
Pithovirus sibericum	CTSAG	1.022	0.814	0.976	1.008	1.154	0.811	1.089	0.859	0.872	0.79	0.96	1.121	0.939	0.822	0.964	1.037	0.73	1.155	1.186	1.215	1.033	1.061	1.04	0.947	0.976	1.092	1.142	1.136	1.026	1.215	1.31	1.223	1.285	1.106	0.978	0.998	1.299	0.888	0.837	1.287	1.094	1.19	0.954	0.96	0.878
Pithovirus sibericum	CTSAG	1.262	1.34	0.872	1.054	1.164	1.204	1.186	1.045	0.945	0.941	0.961	1.048	1.098	0.941	0.954	1.007	1.071	1.072	1.871	1.278	1.39	0.754	0.891	1.032	1.165	1.226	1.09	1.407	1.044	1.022	0.945	0.957	0.776	0.696	0.909	0.881	1.007	0.991	1.26	0.936	1.236	1.1	0.905	1.128	1.077
Pithovirus sibericum	CTSAG	1.09	1.239	0.919	1.066	0.906	0.943	1.187	1.29	0.834	1.107	1.062	0.847	0.99	0.775	0.754	0.768	1.204	0.956	0.841	0.953	0.838	0.93	1.036	0.805	1.029	0.965	1.03	1.286	1.114	1.097	1.024	0.973	0.98	1.096	0.782	1.246	0.996	1.026	0.811	0.781	0.876	1.136	1.011	1.034	1.141
Pithovirus sibericum	CTSAG	1.511	1.027	0.828	0.807	0.812	0.909	1.07	1.042	0.926	1.308	1.31	1.728	0.845	1.95	1.435	1.138	0.718	1.076	0.999	1.069	1.962	1.298	1.425	0.975	0.519	0.685	0.764	0.961	1.324	1.156	1.604	0.854	1.695	1.48	1.054	0.997	1.394	0.922	0.71	0.856	1.122	1.773	1.292	1.795	1.934
Pithovirus sibericum	CTSAG	1.272	1.226	1	0.981	0.953	0.969	0.977	0.983	0.747	0.868	1.014	1.027	0.843	0.879	0.885	0.744	0.998	1.003	1.114	0.985	1.208	1.193	1.475	0.888	1.104	0.929	0.893	1.055	1.083	1.149	1.27	1.213	1.182	1.239	1.06	0.918	1.132	0.914	0.954	1.103	1.541	1.168	1.559	1.345	1.254
Pithovirus sibericum	CTSAG	1.116	0.936	1.032	0.748	0.947	1.253	1.08	1.385	1.248	0.979	0.937	0.96	0.816	0.983	0.812	1.028	0.939	1.2	1.171	0.999	1.148	1.06	1.017	0.893	0.77	1.249	1.01	0.958	1.038	0.951	1.053	1.327	1.239	1.413	1.026	0.886	0.972	0.727	1.135	1.038	1.048	0.917	0.906	1.05	0.936
Pithovirus sibericum	CTSAG	1.018	0.892	0.861	1.109	1.158	1.227	0.896	1.02	1.014	1.13	0.897	1.003	1	0.935	0.931	1.014	0.864	0.944	1.07	0.963	1.024	1.305	1.263	0.988	1.17	0.788	1.022	1.095	1.095	1.117	0.903	1.093	0.912	0.958	0.84	0.872	0.896	0.912	0.817	1.023	0.997	1.021	0.992	1.12	1.24
Pithovirus sibericum	CTSAG	1.122	0.952	1.039	1.375	0.984	1.24	1.507	1.183	1.606	1.203	0.853	1.096	0.988	1.075	1.21	1.458	0.969	1.793	1.057	1.739	1.377	1.036	1.065	0.901	1.073	1.052	1.325	1.167	1.487	1.865	1.023	0.899	1.213	0.809	0.869	0.662	1.122	1.234	1.132	1.104	1.188	1.076	1.114	0.776	1.236
Pithovirus sibericum	CTSAG	1.129	1.145	1.274	1.135	1.101	1.08	0.963	1.336	1.209	0.871	0.844	1.205	1.237	1.212	1.087	1.097	1.139	1.213	1.146	0.94	1.361	1.129	1.322	1.267	1.339	1.227	1.039	1.138	0.833	1.169	1.05	1.097	0.959	1.524	1.384	1.225	1.018	0.927	1.047	1.216	1.054	0.885	1.186	1.042	1.211
Pithovirus sibericum	CTSAG	1.77	1.007	1.519	0.945	1.521	0.965	1.217	0.935	1.932	1.124	0.939	1.213	1.1	0.898	1.146	0.859	0.894	0.94	1.13	0.994	1.111	1.209	1.096	0.942	1.246	1.236	1.568	1.044	1.264	0.94	1.18	0.99	1.132	1.088	1.286	1.001	1.109	0.963	1.273	1.153	0.903	1.123	1.08	1.094	1.114
Pithovirus sibericum	CTSAG	1.059	1.368	0.992	1.068	1.085	1.178	1.165	1.164	1.539	1.343	1.139	1.152	1.31	0.826	1.147	0.961	1.139	1.229	1.091	1.235	1.225	1.378	1.18	1.065	1.028	1.127	1.151	1.097	0.974	1.222	1.341	1.066	0.973	1.088	0.764	1.135	1.14	0.995	1.141	0.977	0.987	0.913	0.835	0.947	0.996
Pithovirus sibericum	CTSAG	1.23	1.286	1.01	1.193	1.378	0.924	1.066	1.079	1.244	1.046	1.06	1.227	1.251	0.769	1.108	1.053	0.869	1.151	1.253	0.958	0.998	1.141	1.273	0.882	0.98	1.061	1.258	1.139	1.043	1.076	1.239	1.164	1.159	0.863	1.042	1.085	1.147	1.037	1.304	1.129	1.227	0.907	0.84	1.476	1.178
Pithovirus sibericum	CTSAG	1.157	1.175	1.135	1.259	0.934	0.744	1.371	0.859	1.205	1.025	1.337	1.209	1.171	1.154	0.853	1.187	0.916	1.011	0.849	0.987	1.116	1.051	1.273	1.006	1.456	0.908	1.058	0.98	0.962	0.934	1.094	1.004	1.012	0.938	1.091	1.012	1.013	1.128	1.082	1.026	1.902	0.882	1.08	1.23	1.155
Pithovirus sibericum	CTSAG	1.252	1.084	1.245	1.347	2.026	0.98	1.185	1.279	1.214	1.146	1.181	1.04	0.981	0.985	0.942	0.999	0.783	1.063	1.037	0.899	1.137	1.103	1.092	0.857	1.299	1.043	1.299	1.074	1.224	0.915	1.13	0.949	0.956	0.922	1.136	1.115	1.035	1.109	1.103	0.899	1.114	1.021	1.081	0.959	1.104
Pithovirus sibericum	CTSAG	0.99	0.751	0.953	1.219	0.869	0.879	0.949	1.045	1.045	1.184	0.998	0.878	0.854	0.93	0.932	1.223	0.964	1.264	1.086	1.123	1.183	1.167	0.816	1.012	0.929	1.072	0.806	1.096	0.827	1.059	0.873	0.861	0.996	1.038	1.214	1.33	1.418	0.919	1.002	1.186	0.97	1.044	1.026	1.056	1.056
Pithovirus sibericum	CTSAG	0.863	0.929	0.968	0.847	1.058	0.937	1.399	1.01	1.353	0.994	0.799	0.734	0.815	0.818	0.838	0.855	1.051	1.099	0.919	0.538	1.097	1.006	1.241	1.076	1.266	0.975	1.366	1.007	1.17	1.008	0.918	1.008	1.11	0.954	0.844	0.919	1.147	0.962	1.015	0.915	0.967	0.729	0.997	1.093	0.925
Pithovirus sibericum	CTSAG	0.805	1.041	0.957	1.079	1.154	0.963	0.867	0.82	1.037	0.599	0.919	0.866	0.984	0.96	1.069	0.924	1.195	1.006	0.953	1.049	0.97	0.789	0.971	0.859	1.105	1.039	0.919	1.073	0.889	0.91	1.019	1.03	0.857	1.089	1.025	1.063	0.958	1.354	1.109	0.973	0.992	0.918	1.06	0.704	1.115
Pithovirus sibericum	CTSAG	1.118	1.009	1.099	1.427	1.035	1.143	0.959	1.113	1.276	0.89	1.085	0.987	0.927	1.124	1.252	0.984	1.078	1.375	1.327	0.774	1.327	1.183	1.091	1.056	1.109	0.936	1.223	0.985	0.975	1.523	0.837	1.11	1.08	1.324	1.31	1.185	1.187	1.183	1.072	0.882	1.012	0.97	1.164	0.825	1.085
Pithovirus sibericum	CTSAG	1.204	0.883	1.175	1.231	1.037	1.336	1.19	1.415	1.227	1.09	1.094	0.878	1.154	1.048	0.959	1.114	1.101	1.092	1.317	0.851	1.274	0.933	1.914	0.819	1.479	0.928	1.073	0.929	0.954	1.146	1.285	0.918	0.806	0.934	0.73	0.993	1.003	1.007	1.185	1.295	1.141	1.068	0.894	1.16	0.938
Pithovirus sibericum	CTSAG	1.067	1.105	1.063	1.999	1.194	1.33	0.981	1.057	0.863	1.085	1.067	0.861	1.214	1.135	0.959	1.044	0.923	1.35	1.72	1.087	1.134	0.98	0.959	1.118	1.372	1.073	1.239	1.195	1.279	1.128	1.153	1.249	0.858	1.247	0.705	1.097	0.836	1.134	1.112	1.098	1.203	1.123	1.146	1.238	1.263
Pithovirus sibericum	CTSAG	1.112	1.195	1.209	1.017	1.308	1.267	1.019	1.061	1.394	0.607	1.228	1.321	1.269	1.025	1.448	0.894	0.827	1.029	0.983	0.762	0.994	1.45	1.38	1.061	1.562	1.17	1.06	1.312	0.938	1.039	0.95	1.306	1.031	1.284	1.334	1.143	1.136	0.995	0.89	1.14	1.003	1.121	1.092	1.333	1.435
Pithovirus sibericum	CTSAG	1.051	0.972	1.228	1.068	0.989	1.455	1.075	1.094	1.121	0.977	0.821	0.944	1.218	1.045	0.894	1.026	1.061	0.959	1.027	0.801	1.138	1.116	1.057	1.045	1.135	1.229	0.93	1.288	1.041	0.957	0.883	0.989	0.888	1.162	0.945	1.179	1.041	1.021	1.021	1.22	0.955	1.019	0.983	0.945	0.845
Pithovirus sibericum	CTSAG	1.152	1.507	1.144	1.202	1.381	1.179	1.243	1.323	1.33	1.065	0.934	1.072	1.18	1.047	1.119	1.039	1.129	1.383	1.104	1.042	1.182	1.231	1.037	0.984	0.9	1.266	0.944	1.091	1.295	0.964	1.011	0.839	1.048	1.257	1.029	1.399	1.849	1.178	1.039	1.119	1.186	0.886	1.236	0.812	1.267
Pithovirus sibericum	CTSAG	1.241	1.188	0.984	1.171	1.382	1.25	1.038	1.163	1.462	1.034	0.933	1.106	1.479	1.214	1.62	1.262	0.993	0.981	0.959	1.041	1.037	0.99	1.33	1.013	1.333	1.229	1.054	1.185	0.88	1.318	0.89	1.067	1.005	1.108	1.381	1.067	1.152	1.124	0.885	1.084	0.9	1.104	0.954	1.043	1.025
Pithovirus sibericum	CTSAG	1.351	0.768	1.051	1.207	0.948	1.072	1.257	1.226	1.235	1.122	1.123	0.978	1.252	0.77	1.115	1.123	0.938	1.405	1.005	0.871	1.084	1.028	1.113	1.15	1.042	1.136	1.095	1.644	1.109	1.278	1.511	1.302	0.914	1.164	0.876	1.021	1.049	1.058	0.861	1.017	1.046	1.399	0.741	0.935	1.085
Pithovirus sibericum	CTSAG	0.77	1.115	1.123	0.938	1.405	1.005	0.871	1.084	1.028	1.113	1.15	1.042	1.136	1.095	1.644	1.109	1.278	1.511	1.302	0.914	1.164	0.876	1.021	1.049	1.058	0.861	1.017	1.046	1.399	0.741	0.935	1.085	1.019	0.802	1.132	1.045	1.429	0.884	1.214	0.734	1.431	1.028	0.963	0.903	1.58
Pithovirus sibericum	CTSAG	1.666	1.257	1.236	1.191	0.741	1.143	0.952	1.254	1.149	1.434	0.931	1.195	1.335	1.115	1.155	0.917	0.932	0.974	1.284	0.845	1.428	1.357	1.163	1.179	1.235	1.022	0.913	0.93	1.145	0.811	1.034	1.171	1.188	1.024	1.183	0.921	0.882	1.168	0.824	1.172	0.942	1.432	1.205	1.498	1.359
Pithovirus sibericum	CTSAG	0.92	0.858	1.006	1.168	1.014	1.421	0.807	1.288	1.046	1.182	0.977	1.101	0.937	1.289	1.1	1.306	1.155	1.245	1.066	0.883	1.086	1.102	0.975	0.912	1.179	1.337	1.027	1.03	0.851	1.238	1.097	0.971	1.18	0.937	1.153	0.97	1.173	1.139	0.875	1.114	1.064	0.981	1.261	0.973	1.658
Pithovirus sibericum	CTSAG	1.173	1.139	0.875	1.114	1.064	0.981	1.261	0.973	1.658	1.131	1.076	0.856	1.393	0.962	0.971	0.728	0.955	1.215	1.295	0.89	1.281	1.159	1	1.071	1.437	1.262	1.087	1.25	1.192	1.103	1.006	1.098	0.907	0.879	0.929	1.1	0.981	1.071	0.921	1.219	1.08	0.999	1.063	0.962	0.961
Pithovirus sibericum	CTSAG	1.061	1.292	1.253	0.99	1.087	0.8	0.974	0.87	1.101	0.945	1.061	1.048	0.971	1.042	1.116	1.096	0.921	0.946	1.044	0.912	1.163	1.174	1.176	0.97	1.061	0.939	1.196	0.822	1.103	1.307	1.001	1.152	1.352	1.156	1.159	1.285	1.296	1.08	1.343	1.061	1.188	0.865	1.317	1.24	1.217
Pithovirus sibericum	CTSAG	0.898	1.288	1.256	0.934	1.168	0.963	1.182	1.026	1.128	1.012	1.11	0.973	1.301	0.861	1.203	0.922	1.064	1.284	1.056	1.118	1.375	1.063	1.195	0.986	1.283	0.992	1.039	0.956	1.169	0.895	1.098	0.963	1.03	1.044	1.2	0.827	0.748	1.095	1.144	0.878	1.013	1.565	0.834	0.928	0.993
Pithovirus sibericum	CTSAG	0.924	0.984	0.937	0.987	1.433	0.89	1.024	1.298	1.082	0.908	1.018	1.009	1.359	0.811	1.208	1.113	0.869	1.001	1.453	1.132	1.287	1.319	1.321	1.256	1.197	1.327	1.251	1.171	0.964	1.295	1.226	1.503	1.407	1.085	0.891	1.006	1.066	1.335	1.038	0.966	1.207	1.144	1.205	1.367	1.212
Pithovirus sibericum	CTSAG	1.227	0.995	0.976	1.242	0.955	1.119	1.005	1.43	0.947	0.965	0.932	1.077	1.104	0.796	1.193	1.04	1.159	1.079	1.062	1.07	1.038	0.924	1.558	1.101	1.089	1.144	0.876	1.251	0.909	1.144	0.969	1.277	1.245	1.01	1.245	0.91	1.242	0.765	1.038	0.926	1.203	1.101	0.869	1.186	1.191
Pithovirus sibericum	CTSAG	0.956	0.974	0.943	0.777	1.092	1.036	1.047	0.987	1.216	1.355	1.084	1.399	1.238	1.046	1.066	1.162	0.726	0.859	0.953	1.004	0.982	1.122	1.152	0.97	0.998	1.052	1.167	1.007	0.971	0.857	1.192	1.119	1.188	1.225	1.348	1.086	1.355	1.015	1.267	1.04	0.9	0.976	1.164	1.269	1.415
Pithovirus sibericum	CTSAG	1.03	1.004	0.941	0.848	1.046	0.816	1.927	1.559	1.216	1.173	1.036	1.094	0.819	0.729	1.119	1.204	1.327	1.494	1.108	1.004	1.206	1.112	1.03	1.046	0.773	0.699	1.11	1.305	1.246	1.193	1.05	1.02	1.496	1.406	1.132	0.87	1.141	0.905	1.006	0.963	1.169	1.031	1.361	0.974	0.923
Pithovirus sibericum	CTSAG	1.154	1.112	1.12	1.011	0.997	0.864	1.2	1.099	0.957	1.356	1.034	1.529	0.955	0.883	1.14	1.231	1.031	0.99	1.059	1.178	1.148	1.014	1.432	0.957	1.28	1.252	0.96	1.191	0.751	0.817	0.994	1.177	1.252	1.237	1.153	1.367	1.168	1.229	1.218	1.817	1.435	1.273	1.396	1.135	1.161
Pithovirus sibericum	CTSAG	1.069	0.911	0.739	0.957	1.086	1.06	0.896	1.038	0.826	1.182	1.145	1.058	0.993	1.195	1.138	0.974	0.927	1.147	1.026	0.883	1.463	1.013	1.338	1.024	1.114	0.962	1.036	0.973	1.064	1.03	1.098	0.903	0.977	1.152	1.134	1.098	1.049	0.938	1.009	0.876	0.805	0.962	1.024	0.983	1.128
Pithovirus sibericum	CTSAG	1.194	0.979	1.136	0.924	1.099	1.077	1.046	0.745	0.961	0.847	1.198	0.851	0.833	0.805	0.859	0.947	0.954	0.935	0.825	0.867	1.049	0.838	1.274	1.021	0.859	0.975	1.056	1.106	0.886	1.09	0.847	1.042	0.9	0.871	1.189	1.143	1.023	1.269	1.162	1.061	1.212	1.199	1.057	1.22	1.283
Pithovirus sibericum	CTSAG	1.271	1.2	1.215	1.233	1.239	0.959	1.138	0.868	0.989	0.908	1.442	1.321	1.308	1.104	1.125	0.959	0.874	0.889	0.864	0.813	0.916	1.142	1.287	1.264	1.065	0.888	0.969	0.888	0.83	0.71	0.686	1.072	0.863	1.212	1.158	1.09	0.988	0.75	0.939	0.893	0.678	1.133	1.294	1.712	1.372
Pithovirus sibericum	CTSAG	0.799	1.277	0.868	0.91	0.947	0.899	0.897	1.092	0.881	0.908	0.965	1.106	0.752	1.101	0.925	0.918	0.858	1.058	0.862	0.807	0.904	1.095	0.935	0.912	1.016	1.162	0.928	0.989	0.85	0.817	1.083	0.862	1.298	1.009	1.178	1.17	1.091	1.181	1.228	0.666	1.164	0.955	1.127	1.032	1.303
Pithovirus sibericum	CTSAG	1.006	0.875	1.107	1.135	1.269	1.058	1.028	1.058	1.282	1.009	1.598	0.836	0.964	0.962	1.2	1.1	1.094	1.179	1.139	0.877	1.051	0.903	1.175	1.005	1.281	1.039	1.253	1.121	1.77	1.007	0.945	0.878	1.414	1.017	1.007	0.792	1.142	0.949	1.574	1.214	1.53	0.957	1.025	0.848	1.101
Pithovirus sibericum	CTSAG	0.984	1.123	1.155	1.102	1.468	1.095	1.379	1.11	1.001	0.873	1.18	1.058	1.304	0.985	1.292	0.911	1.017	1.046	1.208	0.729	1.519	0.957	1.15	0.863	1.083	1.144	0.981	0.945	1.257	0.879	1.106	1.016	0.833	1.149	1.013	1.092	1.037	0.976	0.953	0.987	1.129	1.018	1.034	1.137	1.331
Pithovirus sibericum	CTSAG	0.998	0.91	1.29	1.034	1.055	0.876	1.047	1.05	1.385	0.93	0.84	1.079	1.075	0.888	0.991	0.982	1.059	0.853	1.002	0.958	1.085	0.904	1.024	0.843	1.368	1.081	1.018	0.908	1.086	0.959	1.077	0.912	1.005	0.958	0.969	1.109	0.941	0.948	0.832	1.19	1.012	1.098	0.766	1.1	0.951
Pithovirus sibericum	CTSAG	1.187	1.294	0.79	1.039	0.799	0.984	0.942	1.119	1.235	0.968	1.306	0.869	0.743	0.764	0.972	0.855	0.858	1.007	0.884	0.666	0.905	0.785	0.924	0.767	1.16	1.152	1.074	1.459	1.043	1.343	0.897	0.962	0.718	1.054	0.582	1.196	1.084	1.169	1.022	1.014	0.915	0.953	0.873	0.764	0.931
Pithovirus sibericum	CTSAG	0.975	1.108	1.424	1.067	1.147	1.023	1.292	1.032	1.134	0.806	0.955	0.768	0.904	0.875	1.105	0.887	1.072	1.223	1.22	0.852	1.093	0.657	1.045	0.87	1.051	0.796	1.066	1.002	1.135	0.953	0.897	0.768	0.714	0.78	0.87	0.884	1.374	0.998	1.062	1.071	1.24	1.17	0.909	0.863	1.009
Pithovirus sibericum	CTSAG	0.96	1.075	0.947	0.927	1.043	0.974	0.697	1.218	0.791	1.047	0.992	1.013	0.814	0.921	0.783	0.974	0.519	0.786	0.95	0.974	0.861	0.867	0.921	0.825	1.745	0.699	0.849	0.734	0.897	0.84	1.145	0.973	0.983	1.005	1.028	0.714	0.876	0.941	1.077	0.82	1.121	0.971	0.991	0.871	0.88
Pithovirus sibericum	CTSAG	1.027	1.182	0.893	1.064	0.967	1.419	1.092	1.045	1.044	0.809	0.972	1.541	1.167	0.944	1.188	1.072	1.026	1.112	1.096	1.01	1.447	1.061	0.943	0.803	1.015	1.164	1.518	1.4	1.213	0.941	1.178	1.174	1.019	1.02	1.231	1.12	1.188	1.194	1.145	1.002	0.766	1.068	1.007	1.015	0.758
Pithovirus sibericum	CTSAG	0.758	1.039	1.178	1.245	1.094	1.202	1.067	1.385	1.168	1.053	0.936	0.737	1.065	1.097	1.098	1.111	1.213	1.019	0.99	1.001	1.544	1.052	0.929	0.836	1.003	1.053	1.209	1.812	1.313	1.371	1.327	1.297	1.227	1.057	1.007	0.997	1.209	1.266	1.243	1.168	0.865	1.335	0.884	0.963	0.737
Pithovirus sibericum	CTSAG	0.737	1	1.007	1.235	1.192	1.214	0.983	1.466	1.306	1.07	0.86	0.678	0.822	1.076	1.058	1.075	1.101	1.09	1.061	1.035	1.353	1.156	0.8	0.794	1.103	1.086	1.087	1.647	0.977	1.27	1.156	1.202	1.014	0.867	1.055	0.996	1.285	1.298	1.396	1.158	0.929	1.242	0.907	1.053	0.722
Pithovirus sibericum	CTSAG	0.722	1.26	0.951	1.137	1.28	1.35	1.13	1.379	1.118	0.919	0.871	0.555	1.136	1.022	1.237	1.013	1.271	1.116	1.007	0.854	1.094	0.937	0.923	0.809	1.129	1.159	1.111	1.054	1.303	1.032	1.151	0.953	1.219	0.84	0.981	0.875	1.216	1.567	1.496	1.076	1.151	1.119	0.928	0.713	1.484
Pithovirus sibericum	CTSAG	0.797	1.168	0.921	1.251	1.176	1.251	0.95	1.117	1.006	0.928	0.901	0.628	1.1	1	1.078	1.266	1.156	1.087	0.805	0.822	0.977	0.878	0.732	0.704	1.123	1.167	1.171	1.107	1.003	1.011	1.166	1.077	1.087	0.937	1	0.999	1.18	1.169	1.227	0.997	0.787	1.11	0.871	0.835	0.975
Pithovirus sibericum	CTSAG	0.924	0.755	0.929	1.184	1.112	0.898	1.339	0.626	1.936	1.202	0.987	0.787	1.318	1.075	1.091	1.183	0.935	0.901	0.906	0.76	0.913	1.092	1.016	1.013	0.954	1.459	1.001	0.924	0.866	1.029	0.922	0.999	0.944	1.19	1.053	1.013	1.308	1.147	1.004	0.846	0.829	0.947	1.142	1.046	1.215
Pithovirus sibericum	CTSAG	0.818	1.066	1.164	0.988	0.81	1.017	1.019	0.927	0.91	1.184	0.984	0.955	1.049	1.122	1.037	1.183	0.852	0.942	1.039	0.931	0.977	1.126	0.773	0.92	0.933	1.009	0.936	1.236	0.851	0.817	0.815	0.938	1.12	1.264	1.057	0.923	0.841	0.781	0.896	0.797	0.784	1.014	0.816	0.86	0.872
Pithovirus sibericum	CTSAG	1.15	0.957	0.958	0.978	0.771	1.027	1.138	1.233	1.031	1.365	0.998	0.858	0.966	0.568	0.991	0.778	0.678	1.013	1.061	0.711	1.559	1.201	1.292	0.912	1.059	0.9	1.085	1.317	0.921	0.962	1.081	1.088	1.13	1.151	1.126	0.967	1.032	1.119	0.979	1.2	1.12	1.007	1.22	1.013	1.026
Pithovirus sibericum	CTSAG	0.967	1.32	1.088	1.166	0.966	1.014	1.093	0.859	1.026	0.947	1.128	1.104	1.034	0.948	1.061	0.899	0.901	1.148	1.066	0.86	0.948	0.956	1.268	0.837	1.111	0.731	1.039	0.95	1.207	1.04	0.99	1.032	0.867	1.029	1.046	0.801	0.821	0.731	0.983	0.994	1.256	1.233	1.064	1.14	0.935
Pithovirus sibericum	CTSAG	1.016	1.002	1.102	1.085	0.982	1.005	1.098	0.969	1.214	1.165	0.933	1.088	1.036	0.932	1.025	0.795	0.74	0.951	1.13	1.073	1.056	1.178	0.947	0.905	1.087	0.924	1.245	1.059	1.147	0.98	0.936	1.103	0.981	1.104	1.213	1.214	0.924	1.111	1.005	1.322	0.911	1.124	1.011	1.061	0.962
Pithovirus sibericum	CTSAG	0.973	0.884	1.011	0.935	0.748	0.869	0.853	0.953	0.924	0.945	1.036	0.899	1.016	0.813	0.893	0.802	0.888	1.014	1.119	1.142	1.315	1.092	1.261	0.758	1.019	0.785	0.924	0.929	0.851	1.042	1.06	0.918	1.168	1.051	0.901	0.976	0.767	0.839	1.396	0.89	0.887	1.524	1.205	0.803	1.064
Pithovirus sibericum	CTSAG	1.219	1.148	1.099	1.231	0.914	1.012	0.838	1.095	1.05	1.318	1.049	1.364	1.298	1.392	1.012	1.002	1.001	0.966	1.133	0.945	1.205	1.083	1.33	1.031	1.144	0.876	1.334	0.944	0.844	0.831	0.905	1.019	1.352	0.848	0.814	1.147	0.991	0.954	0.992	1.007	0.912	1.012	0.915	0.919	1.094
Pithovirus sibericum	CTSAG	1.135	1.083	1.196	1.053	1.003	1.027	1.188	1.129	1.018	1.118	0.86	0.856	0.894	1.148	0.924	1.138	0.873	1.05	1.066	1.013	1.24	0.954	1.15	0.832	1.395	0.869	1.047	0.963	0.83	0.9	0.883	0.878	0.972	0.914	0.885	1.153	0.921	0.988	1.038	1.007	1.123	0.882	1.183	1.047	1.026
Pithovirus sibericum	CTSAG	1.044	0.938	1.081	1.167	1.199	1.035	0.948	1.214	1.131	1.105	1.104	1.237	1.107	0.784	1.106	0.727	0.974	1.459	0.952	0.872	1.377	1.084	1.242	0.931	1.249	0.993	0.888	0.949	1.018	1.022	1.135	1.097	0.954	1.293	0.934	1.046	1.21	0.766	1.289	0.795	1.316	0.987	1.245	1.148	1.067
Pithovirus sibericum	CTSAG	1.119	0.74	1.016	1.094	0.976	1.15	1.194	1.393	0.919	0.975	1.127	0.762	1.16	1.136	0.967	1.02	0.997	1	1.235	0.85	1.301	1.159	1.224	1.023	1.352	1.167	0.819	0.806	1.209	0.927	0.996	1.014	1.16	1.219	1.306	1.093	1.152	1.145	0.956	1.112	1.308	1.087	1.164	1.047	1.559
Pithovirus sibericum	CTSAG	1.302	1.211	1.138	1.105	1.105	1.329	1.069	0.952	1.339	0.87	0.983	0.963	1.019	1.192	1.13	0.917	1.035	1.001	0.999	0.96	0.89	0.925	0.86	0.908	0.895	0.751	1.021	0.922	1.111	0.841	1.202	0.697	0.834	1.002	1.231	0.894	0.969	0.967	1.025	0.629	1.013	0.966	1.069	0.985	0.966
Pithovirus sibericum	CTSAG	1.111	1.18	1.57	0.939	1.1	1.075	1.255	1.093	1.215	1.199	1.128	1.054	1.013	0.939	0.993	1.137	1.171	0.975	1.206	1.256	1.326	1.098	1.228	1.051	1.257	1.389	1.205	1.142	1.011	0.913	1.357	1.15	0.978	0.999	1.077	1.059	1.638	0.899	1.034	1.093	1.072	1.286	0.929	0.858	1.201
Pithovirus sibericum	CTSAG	1.349	1.277	1.181	1.06	1.099	1.089	1.033	1.132	1.102	0.918	1.257	1.181	1.397	1.143	1.125	1.099	1.37	1.39	1.076	0.926	1.252	1.021	1.492	1.145	1.222	1.046	0.996	1.07	0.859	1.275	1.447	0.962	2.223	1.612	1.807	1.343	1.155	1.136	1.034	1.374	0.973	1.19	1.181	1.275	1.15
Pithovirus sibericum	CTSAG	1.257	1.181	1.397	1.143	1.125	1.099	1.37	1.39	1.076	0.926	1.252	1.021	1.492	1.145	1.222	1.046	0.996	1.07	0.859	1.275	1.447	0.962	2.223	1.612	1.807	1.343	1.155	1.136	1.034	1.374	0.973	1.19	1.181	1.275	1.15	1.139	1.097	1.115	0.838	1.017	0.878	1.318	1.083	1.41	1.442
Pithovirus sibericum	CTSAG	1.608	1.535	1.223	1.079	0.856	0.901	1.101	1.046	0.93	1.425	1.265	1.223	1.274	0.92	0.852	0.903	0.96	1.133	0.988	1.075	0.947	1.318	1.156	0.995	1.133	0.878	0.85	0.881	1.168	1.073	1.228	1.173	1.192	1.046	1.388	1.2	1.19	0.869	0.867	0.779	1.098	1.209	1.315	0.95	1.218
Pithovirus sibericum	CTSAG	0.975	1.399	1.229	0.748	1.202	0.92	1.763	1.018	1.108	1.308	0.952	1.01	1.067	0.754	1.127	0.979	1.02	0.943	0.846	1.056	1.259	1.034	0.952	0.949	1.069	0.736	0.846	1.194	1.12	1.16	1.3	1.21	1.359	1.193	1.351	1.2	1.378	1.207	1.321	1.817	1.027	1.213	1.194	1.045	1.068
Pithovirus sibericum	CTSAG	1.612	1.031	1.175	1.153	0.93	0.776	1.111	1.315	1.259	1.29	1.249	1.121	0.942	1.153	1.395	0.996	0.916	1.245	1.108	1.061	1.325	1.111	1.115	0.946	1.204	0.818	1.353	0.956	0.927	1.144	1.078	1.023	1.268	0.959	1.19	0.943	1.405	1.039	0.999	0.888	1.021	1.151	0.991	1.67	0.977
Pithovirus sibericum	CTSAG	1.059	1.475	0.579	1.129	0.808	1.275	0.616	0.795	1.08	0.958	0.995	0.799	1.158	0.803	1.321	0.994	0.992	1.145	1.138	0.745	1.252	1.234	1.499	0.986	1.367	1.171	1.104	0.888	1.372	0.862	1.481	1.044	1.125	1.082	1.172	1.166	1.268	0.883	1.214	0.931	1.054	0.875	0.893	1.031	1.024
Pithovirus sibericum	CTSAG	1.098	1.09	1.004	1.004	1.026	0.987	1.157	1.031	1.021	0.944	1.193	0.908	0.86	0.985	0.985	1.099	1.221	1.216	1.219	1.081	0.914	1.257	0.857	0.919	1	0.98	1.206	1.162	1.039	0.949	1.172	1.064	1.359	0.868	1.21	0.889	1.239	1.049	1.211	1.321	0.776	0.751	0.799	1.293	1.181
Pithovirus sibericum	CTSAG	1.256	1.047	1.02	1.016	1.121	1.045	0.942	1.097	1.056	1.315	1.094	0.953	0.999	0.984	1.096	0.924	0.734	0.924	1.01	1	1.2	1.028	1.144	1.086	1.063	1.025	1.187	0.671	1.207	1.105	1.12	1.027	0.958	1.152	0.951	1.19	0.915	0.911	1.062	0.863	1.198	1.175	1.377	0.941	1.349
Pithovirus sibericum	CTSAG	1.453	1.366	1.142	1.076	0.956	0.971	1.214	1.623	1.004	1.318	1.194	1.502	1.053	0.885	0.878	0.918	1.013	1.243	1.386	0.969	1.142	0.865	1.061	0.882	1.278	0.754	1.115	1.301	1.115	0.907	1.707	1.33	1.448	1.007	1.364	0.852	1.545	0.806	1.415	1.021	1.208	1.347	1.329	1.126	1.307
Pithovirus sibericum	CTSAG	0.943	1.216	0.926	0.906	0.895	1.064	1.106	0.638	1.131	0.98	1.929	0.958	0.999	2.062	1.228	1.383	0.896	1.153	1.026	0.993	1.13	0.918	1.304	1.241	0.983	1.205	0.975	1.104	1.587	1.036	1.006	1.223	0.883	1.157	1.023	1.112	0.827	1.228	1.031	0.861	0.727	1.064	1.128	1.927	1.021
Pithovirus sibericum	CTSAG	1.332	1.266	1.164	1.399	1.118	1.202	1.166	1.797	1.151	1.374	1.147	1.076	0.816	0.923	1.234	1.117	0.973	1.352	1.098	0.65	1.052	1.013	0.967	0.885	1.334	1.018	1.377	0.899	1.254	0.972	1.256	1.054	1.171	0.889	1.431	1.106	1.134	0.968	1.323	1.201	1.122	1.189	1.217	1.108	1.113
Pithovirus sibericum	CTSAG	1.053	0.744	1.339	1.116	1.205	1.016	1.219	0.776	0.869	0.92	1.075	0.8	0.877	0.97	0.966	0.993	1.106	0.999	0.951	0.81	0.972	0.825	0.848	0.972	0.934	1.203	1.201	1.144	1.013	0.857	0.885	0.754	0.95	0.831	1.947	1.168	1.489	1.051	1.036	0.925	0.935	0.848	0.83	1.086	0.976
Pithovirus sibericum	CTSAG	1.212	1.12	1.231	1.358	1.175	1.159	1.248	1.168	1.24	1.262	1.07	0.994	1.282	0.965	1.069	1.026	1.166	1.06	1.161	0.997	1.396	1.284	1.107	0.96	1.396	1.148	1.244	1.152	1.26	1.115	1.095	1.229	1.076	1.322	0.994	1.493	1.543	1.224	1.215	1.171	1.13	1.309	1.113	1.327	1.056
Pithovirus sibericum	CTSAG	1.26	1.098	1.154	0.909	0.98	1.46	0.833	1.324	1.599	0.776	1.207	1.026	1.004	1.094	1.016	0.992	1.008	0.978	0.935	0.961	1.237	0.685	1.088	0.923	1.392	0.983	1.209	1.587	1.024	1.139	1.125	1.294	1.09	1.307	1.157	1.02	0.922	1.344	0.976	1.226	0.956	0.958	1.328	1.317	1.092
Pithovirus sibericum	CTSAG	1.258	1.224	1.308	1.073	1.145	1.149	1.22	1.438	0.743	1.229	1.312	1.295	1.174	1.308	1.439	0.93	1.075	0.984	1.124	0.951	1.186	1.39	1.509	1.353	1.595	0.996	1.052	1.097	0.843	0.877	0.969	1.284	1.276	1.223	1.247	1.028	1.406	0.979	0.995	1.189	0.788	1.319	1.233	1.357	1.211
Pithovirus sibericum	CTSAG	1.037	1.141	1.165	1.361	0.949	1.088	1.11	1.203	0.969	1.35	1.217	1.047	0.939	1.078	0.963	0.723	0.922	1.017	1.458	1.173	1.537	1.154	1.549	0.808	1.296	0.942	1.081	1.014	0.966	1.027	1.281	1.368	1.334	1.188	1.223	0.951	0.94	1.28	1.105	1.245	1.121	1.19	1.235	1.427	1.101
Pithovirus sibericum	CTSAG	1.111	1.064	1.294	1.134	1.097	1.127	1.068	1.289	1.348	1.18	0.94	1.178	1.129	1.006	1.046	1.15	1.193	1.119	1.058	0.939	1.188	1.156	1.088	0.991	0.989	0.982	1.069	1.175	1.056	0.989	1.506	0.919	1.204	1.001	1.225	1.145	1.277	1.195	1.631	1.055	1.4	0.997	1.083	0.874	1.112
Pithovirus sibericum	CTSAG	1.157	1.265	0.952	0.963	1.228	0.783	0.796	1.235	0.921	1.11	1.098	1.048	1.196	1.197	1.067	0.953	1.204	0.967	1.207	0.918	1.004	0.918	1.273	0.961	1.089	0.897	1.027	1.203	1.238	0.933	0.924	1.088	1.52	1.052	1.184	0.931	1.059	0.894	0.89	0.751	1.194	1.103	1.139	1.545	1.451
Pithovirus sibericum	CTSAG	1.224	0.974	1.236	1.115	0.78	1.066	1.009	1.697	0.904	0.989	1.324	1.417	0.896	0.962	1.055	1.014	0.993	1.131	1.213	1.122	1.294	1.025	1.019	0.826	0.826	0.955	1.007	0.883	1.071	1.018	1.12	1.014	1.225	1.071	1.105	0.884	1.089	1.093	0.871	0.992	1.076	1.028	1.317	1.207	1.019
Pithovirus sibericum	CTSAG	0.931	1.056	0.921	1.029	1.074	1.133	1.168	1.248	1.131	1.163	0.822	1.147	0.944	0.861	1.282	1.095	1.152	1.404	1.461	0.948	0.929	0.987	1.054	0.751	0.93	1.073	1.158	1.101	1.181	1.058	1.181	1.057	0.867	1.015	1.016	1.136	1.195	1.187	1.032	1.208	1.692	1.427	1.029	1.111	1.197
Pithovirus sibericum	CTSAG	0.997	1.143	0.907	1.036	1.057	0.998	1.117	1.118	1.056	1.105	1.097	0.992	1.286	0.948	0.853	1.228	0.891	2.465	1.291	1.011	1.19	1.019	0.987	1.209	1.011	0.803	0.928	1.182	1.009	1.235	1.138	1.407	1.061	1.192	1.22	0.786	1.168	1.071	1.084	1.207	1.138	1.184	1.021	0.972	1.158
Pithovirus sibericum	CTSAG	0.91	1.155	0.897	0.994	0.998	0.875	0.783	1.25	1.065	1.263	0.949	0.95	1.056	1.133	0.785	1.045	0.776	0.949	1.168	1.055	1.032	0.981	1.097	1.029	1.01	1.033	0.697	0.875	1.389	1.121	1.134	1.266	1.007	1.506	1.152	1.044	1.008	0.88	0.907	1.052	1.06	1.145	1.089	1.329	1.217
Pithovirus sibericum	CTSAG	1.034	1.019	0.97	1.43	1.37	0.988	1.249	1.019	1.254	1.052	1.208	1.103	0.809	0.887	0.912	1.174	1.211	1.125	1.632	1.496	1.107	0.98	1.089	0.97	1.036	1.106	1.032	1.159	1.023	1.115	1.114	1.082	1.197	0.97	0.991	0.835	1.117	1.235	1.308	1.055	1.107	0.995	0.972	0.939	1.168
Pithovirus sibericum	CTSAG	1.19	1.258	1.457	1.022	1.108	0.992	1.431	0.928	1.173	0.915	1.33	0.922	1.056	1.088	1.017	0.904	0.965	1.156	1.156	1.279	1.68	1.125	1.229	1.12	1.492	1.268	1.248	1.036	1.196	1.097	1.025	1.059	0.932	1.178	1.114	1.154	1.434	1.135	0.992	0.823	1.036	0.88	1.266	1.146	1.302
Pithovirus sibericum	CTSAG	1.157	1.26	1.241	1.408	1.629	1.602	1.442	1.233	1.489	1.506	1.289	1.312	1.211	1.15	1.542	1.326	1.035	1.3	1.26	1.06	1.186	1.023	1.58	1.156	1.574	0.955	1.243	1.076	1.013	0.847	0.997	0.852	1.166	1.243	1.216	1.089	1.166	1.302	1.509	1.484	1.233	1.623	1.138	1.208	1.203
Pithovirus sibericum	CTSAG	1.581	1.258	1.072	1.04	0.999	1.021	1.106	1.102	1.238	1.373	1.151	0.965	1.267	1.158	1.069	1.218	1.207	1.138	1.239	1.058	1.116	0.917	1.556	1.133	1.135	1.191	1.24	1.105	1.126	1.144	1.125	1.107	1.077	1.109	0.996	1.299	1.25	1.297	1.288	0.932	1.152	0.981	0.991	1.084	1.157
Pithovirus sibericum	CTSAG	1.09	1.113	1.115	1.238	1.106	1.072	1.07	1.081	0.986	1.099	1.12	0.828	0.912	0.949	1.29	1.041	1.035	0.983	0.948	0.962	1.458	0.759	1.357	1.054	1.357	1.094	0.947	1.24	1.012	0.977	1.126	0.841	1.226	1.386	1.421	1.21	1.433	1.146	1.448	1.595	1.024	1.137	1.102	1.075	1.404
Pithovirus sibericum	CTSAG	0.974	1.127	0.889	1.24	1.014	0.943	1.824	0.725	1.265	1.409	1.07	0.984	1.052	0.932	0.786	0.897	0.976	1.125	1.392	1.303	1.205	1.215	1.607	0.792	1.294	0.906	0.981	1.068	1.398	1.158	1.258	1.017	1.075	0.953	1.095	0.968	0.985	1.293	1.077	1.158	1.068	0.962	1.287	1.128	0.873
Pithovirus sibericum	CTSAG	1.291	1.65	0.847	1.172	0.793	1.162	0.997	1.27	1.204	1.04	0.947	1.178	1.225	1.312	1.168	1.104	0.939	0.995	1.051	1.007	0.904	1.119	0.979	0.923	1.173	1.118	1.119	1.01	0.824	1.13	0.986	1.189	0.923	1.148	0.973	0.987	0.925	1.346	1.057	0.894	0.943	1.053	1.008	1.035	1.197
Pithovirus sibericum	CTSAG	1.401	1.529	1.455	1.224	1.11	1.264	0.997	1.036	1.18	1.251	1.538	1.236	1.645	1.377	1.208	0.842	0.841	0.935	0.949	0.821	1.023	1.114	0.992	1.138	1.199	0.97	0.749	0.879	1.032	0.811	1.297	1.07	1.58	1.383	1.471	1.215	1.305	0.955	1.302	1.194	1.091	1.474	1.392	1.422	1.483
Pithovirus sibericum	CTSAG	1.161	1.009	1.117	0.689	0.942	1.006	1.21	1.118	1.171	1.239	1.128	0.944	0.919	0.78	1.018	0.997	1.115	1.153	0.976	0.901	0.999	0.983	0.875	0.875	0.794	1.181	1.136	1.327	1.059	1.095	0.901	1.028	1.316	1.298	0.788	1.399	1.23	2.183	1.352	1.507	1.851	1.437	1.142	1.135	0.891
Pithovirus sibericum	CTSAG	1.19	1.181	0.991	1.169	0.803	0.887	0.829	1.072	1.026	1	0.976	0.891	0.932	0.691	1.041	0.828	1.182	1.013	1.041	0.819	1.304	0.894	0.962	0.856	1.184	1.359	1.101	1.198	0.908	1.006	1.019	1.088	1.116	1.224	0.809	0.997	1.011	1.01	0.928	0.879	1.08	1.171	1.369	1.107	1.243
Pithovirus sibericum	CTSAG	1.072	0.866	1.071	0.838	1.246	1.075	1.497	1.046	1.115	0.965	1.388	1.024	0.974	0.993	0.825	1.372	0.816	1.261	1.242	1.485	1.231	0.919	1.051	0.918	1.124	0.969	0.922	1.193	1.119	1.003	1.008	0.934	0.757	0.801	0.804	0.994	1.23	0.957	0.741	1.043	1.081	1.131	0.986	1.122	0.741
Pithovirus sibericum	CTSAG	1.485	1.231	0.919	1.051	0.918	1.124	0.969	0.922	1.193	1.119	1.003	1.008	0.934	0.757	0.801	0.804	0.994	1.23	0.957	0.741	1.043	1.081	1.131	0.986	1.122	0.741	0.905	0.997	1.177	1.188	1.418	0.981	1.453	1.222	0.874	1.016	1.163	0.94	0.99	1.176	1.441	1.215	1.089	1.046	0.88
Pithovirus sibericum	CTSAG	1.245	1.1	1.425	1.18	1.24	1.188	1.324	1.054	0.934	0.864	1.089	1.155	1.099	0.955	1.297	0.978	1.213	0.903	1.152	0.702	1.107	1.064	0.855	1.119	1.01	0.907	1.143	1.194	0.949	1.39	1.146	1.006	1.141	1.021	1.057	1.076	1.187	1.061	0.984	1.075	0.843	1.072	0.922	1.416	1.193
Pithovirus sibericum	CTSAG	1.363	1.226	1.003	1.012	0.862	0.88	1.005	0.906	0.993	0.806	1.048	1.013	1.035	1.004	1.051	1.102	0.65	1.102	0.96	0.864	1.121	0.984	1.019	1.023	0.867	1.045	0.988	1.375	1.06	1.056	1.034	1.152	0.965	1.06	0.969	1.233	1.168	1.12	1.239	1.056	1.184	0.904	0.762	1.179	1.049
Pithovirus sibericum	CTSAG	1.073	1.253	0.99	1.221	1.285	1.189	1.093	0.901	1.108	0.996	1.035	1.14	1.042	1.07	1.1	0.853	0.817	0.881	0.946	0.79	1.047	1.08	1.094	0.97	1.201	1.055	0.867	1.214	0.826	1.073	1.055	1.463	1.073	1.026	1.047	1.472	0.876	0.961	0.876	1.096	0.774	1.019	0.955	0.981	1.022
Pithovirus sibericum	CTSAG	1.232	1.18	0.892	0.965	0.719	0.96	1.269	1.451	1.127	1.393	1.218	1.029	0.979	0.829	1.171	0.948	0.693	0.898	0.934	1.014	0.944	1.13	0.901	0.829	0.996	0.975	0.838	1.115	1.403	0.967	1.103	1.258	1.129	0.997	0.929	0.972	0.9	1.2	1.108	1.069	1.07	1.141	1.31	1.048	1.019
Pithovirus sibericum	CTSAG	0.995	1.127	1.168	1.432	1.155	1.063	1.199	1.289	0.867	1.189	0.924	1.04	0.895	0.936	1.073	1.042	1.019	1.181	1.272	0.934	1.157	0.991	1.082	1.068	0.898	1.125	1.082	0.966	1.086	1.012	1.206	0.949	1.116	0.83	1.052	0.987	0.822	1.427	1.233	1.127	0.974	1.175	1.131	1.1	1.015
Pithovirus sibericum	CTSAG	1.043	1.033	0.928	1.227	1.067	1.165	1.178	1.056	1.146	0.974	0.945	1.015	1.108	0.998	1.1	0.978	0.742	0.823	0.902	0.977	1.017	0.972	0.994	0.97	1.309	1.458	1.009	1.116	1.054	0.811	0.824	1.007	1.016	1.082	1.064	1.508	1.127	1.058	1.056	1.305	0.658	0.991	0.945	1.053	1.136
Pithovirus sibericum	CTSAG	0.947	0.997	0.838	1.219	1.081	0.966	1.128	1.063	1.065	1.16	1.365	1.093	1.041	0.735	1.214	1.021	1.276	1.543	1.287	1.328	1.662	1.098	0.7	1.13	1.112	1.048	1.162	1.225	1.191	1.02	0.862	1.522	0.76	0.921	0.894	1.07	1.108	1.197	1.344	1.319	1.182	1.201	1.215	1.033	1.09
Pithovirus sibericum	CTSAG	0.802	1.027	0.778	1.094	1.119	1.057	1.186	1.064	0.976	1.151	0.95	0.709	1.073	0.846	0.834	0.827	1.166	1.288	1.089	1.095	1.236	1.28	1.458	1.23	0.996	1.191	1.243	1.173	1.199	1.331	0.888	1.285	1.3	1.143	0.901	1.591	1.151	1.015	1.214	1.474	0.962	1.163	1.106	1.013	0.997
Pithovirus sibericum	CTSAG	1.159	1.02	0.989	1.257	0.986	1.129	1.495	0.918	1.275	0.948	1.007	1.042	1.19	1.166	0.697	0.946	1.042	1.222	1.011	0.935	1.514	1.266	1.079	1.001	0.95	0.978	1.117	0.888	0.949	1.099	1.264	1.178	1.161	1.173	1.085	0.802	0.924	1.035	1.158	1.04	1.064	0.937	1.003	0.942	1.209
Pithovirus sibericum	CTSAG	1.04	1.064	0.937	1.003	0.942	1.209	0.953	0.82	0.625	0.832	1.137	0.881	0.956	1.095	1.157	1.147	0.982	1.101	0.891	0.779	1.009	0.921	1.379	0.899	0.881	1.217	0.821	0.979	1.055	0.825	0.786	1.013	1.283	0.951	1.183	1.401	1.216	1.186	1.103	1.134	1.032	1.183	0.83	1.297	1.102
Pithovirus sibericum	CTSAG	1.182	0.961	1.346	1.091	1.259	1.219	0.923	1.002	0.84	0.926	0.829	1.035	0.74	0.816	0.98	0.797	1.104	0.919	1.135	0.895	1.016	0.823	0.966	1.085	0.82	0.912	1.273	0.925	1.108	1.031	0.781	0.963	0.843	1.152	0.912	0.903	1.16	1.138	0.972	0.887	1.143	0.971	0.923	0.886	0.987
Pithovirus sibericum	CTSAG	1.258	1.361	1.149	1.313	1.042	1.347	1.255	1.289	1.297	1.057	1.047	1.348	0.943	1.067	1.356	0.995	1.202	1.131	1.743	1.024	1.786	1.353	1.543	1.244	0.799	1.209	1.043	1.42	1.09	1.112	1.102	1.323	1.098	1.099	1.5	1.129	1.151	1.173	1.028	1.286	1.058	1.228	1.194	1.263	1.373
Pithovirus sibericum	CTSAG	1.638	1.428	1.039	1.239	1.132	1.006	0.992	1.107	1.051	1.039	1.268	1.046	1.131	1.094	1.129	0.711	1.049	0.807	0.861	0.97	1.387	1.209	1.206	0.881	0.999	0.91	1.296	0.901	1.056	0.982	0.858	1.071	1.237	1.199	1.073	1.148	1.071	0.853	0.921	1.031	1.27	0.87	1.42	1.008	0.917
Pithovirus sibericum	CTSAG	1.353	1.256	1.233	1.157	1.073	0.976	0.99	0.864	0.944	0.783	1.072	0.908	1.056	0.906	0.933	1.1	0.989	1.069	0.916	0.935	1.154	1.008	1.513	1.001	1.159	1.326	1.108	0.961	0.871	0.844	1.001	1.268	1.018	1.113	1.05	1.328	1.118	1.171	1.541	1.103	1.083	1.037	1.131	1.062	1.182
Pithovirus sibericum	CTSAG	0.736	1.019	1.31	1.443	1.268	1.08	1.066	1.126	1.082	0.895	1.093	1.273	0.94	1.086	0.97	1.179	0.968	1.032	0.935	0.821	1.138	1.093	1.183	1.039	1.331	1.128	1.367	1.091	1.311	0.992	1.648	1.171	1.067	0.993	1.244	1.181	1.266	1.07	1.581	1.166	1.25	1.562	2.271	1.294	1.089
Pithovirus sibericum	CTSAG	1.16	1.02	1.237	0.959	1.026	0.999	1.232	0.957	1.089	1.258	1.055	1.067	0.979	0.917	0.824	1.085	0.889	1.415	1.131	1.049	1.115	1.215	1.208	1.168	1.274	0.874	1.003	0.937	1.211	1.163	0.995	1.128	0.962	1.185	1.149	1.377	1.011	1.576	0.984	1.278	1.083	1.333	0.883	1.323	0.906
Pithovirus sibericum	CTSAG	1.163	0.995	1.128	0.962	1.185	1.149	1.377	1.011	1.576	0.984	1.278	1.083	1.333	0.883	1.323	0.906	0.749	1	1.078	1.161	1.184	1.131	1.526	0.937	1.073	1.072	0.789	0.938	0.924	1.056	1.01	0.959	1.122	0.986	0.926	1.567	1.121	1.714	0.901	0.875	1.048	0.905	1.026	1.201	1.304
Pithovirus sibericum	CTSAG	1.093	0.894	1.192	1.36	1.249	1.265	1.024	1.234	1.022	0.78	1.449	1.285	0.953	0.92	1.172	0.985	1.187	0.937	0.953	0.833	1.178	0.859	1.435	0.945	1.157	1.39	1.082	1.062	1.214	1.16	1.316	0.965	1.097	0.934	1.005	1.043	1.21	1.092	0.984	1.049	1.006	1.366	1.139	0.844	1.272
Pithovirus sibericum	CTSAG	1.164	1.328	1.49	1.134	1.343	1.642	1.253	1.328	1.317	1.021	1.159	1.079	0.993	0.749	1.256	1.124	1.256	1.01	0.995	1.055	1.188	1.038	1.536	0.827	1.011	0.943	1.089	1.137	1.09	1.137	1.301	0.976	1.084	0.87	1.019	0.865	0.969	1.528	0.989	1.208	1.026	1.034	1.149	1.074	1.198
Pithovirus sibericum	CTSAG	1.096	0.917	0.928	0.937	0.761	0.992	1.024	1.038	0.96	1.21	0.867	0.986	0.948	0.836	0.927	0.97	0.924	1.031	0.877	0.914	1.14	1.23	1.234	0.9	0.679	1.154	1.043	0.946	0.958	1.04	0.973	1.145	1.039	0.936	0.877	0.93	1.246	1.206	1.112	1.426	0.969	1.128	0.916	1.097	0.969
Pithovirus sibericum	CTSAG	1.091	1.081	1.149	1.338	1.313	1.073	0.995	1.079	1.294	0.933	1.328	0.983	1.112	1.1	1.112	1.479	1.043	1.283	1.466	0.975	1.234	1.211	0.964	1.259	1.261	1.003	1.267	1.06	1.212	1.305	1.158	1.293	1.579	1.418	1.753	1.28	1.113	0.959	1.257	1.349	0.78	1.246	1.214	1.27	1.325
Pithovirus sibericum	CTSAG	0.949	0.913	0.919	1.097	1.182	1.083	1.28	1.137	1.108	1.071	1.075	0.864	1.174	1.089	1.326	1.152	1.148	1.205	1.325	1.164	1.224	1.235	0.94	1.022	1.278	1.028	0.99	1.145	1.102	1.558	1.132	1.228	1.107	1.102	0.978	1.187	1.011	1.106	1.392	0.984	1.256	1.078	1.235	1.223	1.043
Pithovirus sibericum	CTSAG	1.033	1.044	1.249	0.995	0.997	1.194	0.964	1.016	1.408	1.066	1.08	0.804	1.016	1.107	1.171	1.256	1.393	1.337	1.345	0.903	1.292	1.039	1.528	0.973	1.34	1.191	1.067	0.909	1.163	1.195	1.46	1.173	1.228	1.191	1.534	0.935	1.116	1.073	1.064	0.942	1.14	1.276	1.516	1.655	1.231
Pithovirus sibericum	CTSAG	1.398	1.285	1.117	1.149	1.327	1.172	1.107	1.212	1.26	1.179	0.593	1.33	1.053	1.18	1.012	0.958	1.016	1.254	1.175	1.051	1.289	1.075	1.169	0.948	0.996	1.225	1.034	1.333	1.046	1.94	0.995	1.214	1.46	1.346	1.057	1.397	1.557	1.105	1.088	1.119	1.744	1.09	1.278	1.103	0.978
Pithovirus sibericum	CTSAG	0.866	1.3	1.135	1.078	1.108	1.146	1.169	1.21	1.436	1.041	1.213	1.28	0.9	0.968	0.936	0.946	1.006	1.172	1.219	1.082	1.138	0.959	0.994	0.929	0.837	1.071	0.945	0.801	1.035	0.976	1.053	0.913	1.087	1.08	1.043	0.934	1.256	0.995	1.163	1.361	1.19	1.259	1.103	1.065	1.184
Pithovirus sibericum	CTSAG	1.158	0.991	1.475	1.334	0.898	1.146	1.193	1.161	1.203	1.299	1.067	0.991	1.111	1.262	1.137	1.06	0.808	1.012	0.961	1.056	0.938	1.019	0.981	1.061	0.773	0.875	1.089	0.989	1.095	0.982	1.215	0.894	0.87	0.939	0.826	0.932	0.875	1.007	0.906	1.141	1.15	0.862	0.759	1.113	1.075
Pithovirus sibericum	CTSAG	1.192	1.022	1.127	1.269	0.885	1.908	0.929	1.39	0.757	0.823	0.976	1.085	0.926	1.294	0.953	1.786	0.821	1.294	1.026	1.021	1.282	1.509	1.209	1.035	1.008	1.281	1.05	1.399	1.067	1.572	1.262	1.187	0.989	1	0.977	0.898	0.919	1.455	0.858	1.058	1.296	1.176	1.133	1.072	0.919
Pithovirus sibericum	CTSAG	0.761	0.865	1.09	1	1.052	0.94	0.917	0.876	0.942	1.124	0.759	0.671	0.726	1.052	0.901	1.197	1.003	1.203	1.275	1.077	1.132	1.146	1.077	0.975	1.239	1.038	0.899	1.062	0.917	0.956	1.055	0.968	0.933	0.829	0.953	1.122	0.865	0.964	1.051	0.917	1.042	1.051	1.062	1.01	1.176
Pithovirus sibericum	CTSAG	1.039	0.957	0.939	1.064	0.956	0.628	1.117	1.256	0.893	0.816	0.915	0.877	1.011	0.899	1.114	1.023	1.065	1.214	1.208	1.005	0.95	1.041	1.026	0.999	1.218	1.152	1.207	1.098	1.293	1.014	1.284	1.005	1.078	0.925	1.213	1.113	1.373	1.066	1.436	0.88	0.869	1.249	0.747	0.82	0.78
Pithovirus sibericum	CTSAG	0.836	1.098	1.21	1.302	1.311	1.079	1.24	1.212	0.957	1.278	1.071	0.806	0.741	0.956	1.35	1.054	1.022	1.187	1.21	1.108	1.418	0.987	1.105	0.865	0.988	1.025	1.26	1.092	1.239	1.188	1.396	1.012	1.082	1.041	1.055	1.093	1.179	1.123	1.081	1.358	1.049	1.264	1.051	1.549	1.378
Pithovirus sibericum	CTSAG	1.123	1.021	0.837	1.13	0.998	1.115	0.972	0.729	1.116	1.152	1.645	0.932	0.981	1.089	0.896	0.943	0.836	1.087	1.019	1.076	1.225	1.218	1.283	1.023	1.395	0.85	1.183	0.862	1.213	1.119	1.017	1.057	1.205	0.993	1.204	0.979	0.812	0.953	0.927	0.893	0.96	1.129	1.008	0.995	1.104
Pithovirus sibericum	CTSAG	1.056	0.878	0.954	1.053	0.954	1.328	1.149	1.006	1.356	0.928	1.178	0.728	1.039	0.748	1.088	1.25	1.087	1.242	1.183	0.811	1.215	1.114	0.853	1.166	1.035	1.042	1.113	1.003	1.063	1.172	0.894	1.318	0.801	0.963	0.841	0.872	1.022	0.975	0.996	1.104	0.969	0.95	0.793	0.816	0.895
Pithovirus sibericum	CTSAG	1.121	0.998	1.103	0.967	1.03	0.859	1.425	1.035	1.213	1.206	1.274	1.053	1.102	1.199	0.878	1.357	1.021	1.113	1.199	1.147	1.226	1.094	1.328	1.024	1.188	1.003	0.964	1.276	1.177	1.269	1.339	1.263	1.273	1.298	0.974	1.119	1.179	1.14	0.943	1.391	1.074	1.251	1.035	1.105	1.146
Pithovirus sibericum	CTSAG	1.424	1.224	1.143	1.03	1.254	1.228	1.261	0.884	1.561	1.068	1.19	0.988	0.923	1.13	0.903	1.124	0.943	1.264	0.966	1.091	1.176	1.334	1.274	1.183	1.175	0.919	1.216	1.056	1.164	1.058	1.113	1.331	1.352	1.394	1.068	1.292	1.023	0.972	0.821	0.978	0.963	1.086	1.039	1.214	0.995
Pithovirus sibericum	CTSAG	1.1	0.949	0.965	1.046	0.887	0.956	1.178	1.067	1.006	1.054	0.916	0.91	1.133	0.818	1.098	0.905	1.1	1.156	0.986	0.813	1.531	1.111	0.959	1.052	1.417	0.948	1.2	1.086	1.451	1.219	1.071	1.13	0.974	1.024	1.124	1.101	1.335	1.198	1.171	1.007	0.927	0.954	0.935	1.097	0.766
Pithovirus sibericum	CTSAG	0.979	0.963	1.253	0.918	1.142	1.084	0.88	0.952	0.793	1.418	1.199	0.996	0.992	0.765	0.994	1.093	0.855	1.017	1.216	0.861	1.185	1.011	0.984	0.959	1.284	0.97	1.001	0.982	1.213	1.074	0.858	0.941	0.899	1.013	0.908	1.101	1.061	1.189	1.058	1.126	0.82	1.068	1.297	1.038	1.126
Pithovirus sibericum	CTSAG	0.652	1.026	0.858	1.007	1.164	1.05	0.91	0.928	1.136	1.107	1.052	1.043	0.919	0.793	0.894	1.272	0.921	1.142	1.112	1.044	1.055	1.254	1.24	1.12	1.126	1.54	1.03	1.085	0.962	1.316	1.216	1.192	1.23	1.276	0.959	1.073	1.001	1.003	0.864	1.014	0.818	1.029	0.908	1.02	0.895
Pithovirus sibericum	CTSAG	1.163	1.226	1.196	1.495	1.185	1.031	1.485	0.89	1.145	0.763	1.305	1.009	1.157	0.908	1.338	0.979	1.157	0.788	1.133	0.802	1.098	0.96	1.211	0.827	1	0.903	1.158	0.855	1.208	1.133	0.946	1.25	1.051	1.146	1.691	0.943	1.024	0.911	1.18	0.978	1.188	1.472	1.538	1.13	1.038
Pithovirus sibericum	CTSAG	1.072	0.91	1.286	1.167	0.924	1.009	1.068	1.063	0.995	1.079	1.073	0.882	0.905	1.03	1.144	0.977	1.003	1.146	1.161	1.133	1.042	1.154	0.987	1.026	0.923	1.087	1.183	1.127	1.093	1.328	0.906	1.172	1.286	1.154	1.011	1.058	1.27	1.236	1.315	1.275	1.245	1.07	0.959	1.398	1.035
Pithovirus sibericum	CTSAG	1.264	1.536	1.029	1.398	0.933	0.815	0.967	0.934	0.894	0.962	1.222	1.467	0.827	1.09	1.286	0.855	0.694	0.828	1.221	0.902	1.061	1.158	1.207	1.111	1.072	1.11	1.188	1.309	0.737	1.181	1.03	1.453	1.16	1.148	1.274	1.25	1.129	1.399	1.488	1.123	1.149	1.277	1.123	1.013	1.217
Pithovirus sibericum	CTSAG	0.764	0.877	1.105	1.09	1.211	1.046	0.891	0.886	0.97	1.01	0.783	0.953	0.607	1.04	0.955	1.038	0.853	0.993	1.066	0.882	0.838	0.873	0.989	0.712	1.028	1.038	0.915	1.233	1.093	0.798	0.979	0.718	0.932	0.981	1.152	1.139	1.389	1.415	1.308	1.196	1.075	0.883	1.125	1.005	1.009
Pithovirus sibericum	CTSAG	1.202	1.069	0.972	1.116	1.016	0.987	0.616	1.46	1.086	1.075	0.986	1.218	1	1.169	1.006	1.004	0.71	1.219	1.12	0.997	1.352	1.5	1.301	1.039	0.984	0.984	1.232	1.326	1.308	1.21	1.203	1.231	0.91	0.81	0.946	0.812	0.823	1.572	0.911	0.951	1.236	1.075	1.152	1.045	0.929
Pithovirus sibericum	CTSAG	1.072	0.922	1.124	0.975	1.378	1.182	1.099	1.231	1.082	1.115	1.261	0.924	1.468	1.229	1.656	1.142	1.385	1.221	1.211	1.175	1.265	1.03	1.436	0.975	1.156	0.929	1.275	1.192	1.162	1.399	1.217	0.917	1.12	1.173	0.895	1.171	1.251	1.275	1.085	1.231	1.282	1.005	1.077	1	0.923
Pithovirus sibericum	CTSAG	0.936	1.1	0.946	0.928	1.235	1.219	0.989	1.108	1.251	0.73	1.087	0.792	0.822	0.951	1.666	1.199	1.237	1.112	1.09	0.813	1.167	1.359	0.717	1.06	1.539	1.6	1.252	1.46	1.916	1.232	1.029	1.212	1.226	1.057	1.086	1.237	1.272	1.07	0.947	1.239	1.053	1.049	0.748	1.337	0.845
Pithovirus sibericum	CTSAG	0.877	1.349	0.748	0.667	1.123	0.845	1.017	1.037	1.206	1.071	0.998	0.835	0.87	1.035	1.06	0.731	0.956	0.969	0.911	1.204	1.396	1.013	1.065	0.973	0.926	1.161	0.995	1.019	1.123	1.371	1.308	1.222	1.186	1.057	1.041	0.83	1.25	0.873	1.272	1.202	1.478	1.059	1.278	1.257	1.024
Pithovirus sibericum	CTSAG	0.946	0.842	1.243	1.394	1.604	1.105	1.238	1.035	0.838	1.045	0.865	1.107	0.952	1.488	1.278	1.326	1.115	1.116	1.396	0.922	1.19	1.338	1.752	1.223	1.532	1.098	1.223	1.193	1.211	0.672	1.11	1.303	1.375	1.485	1.219	1.265	1.178	1.057	1.474	1.175	1.27	1.271	1.389	1.331	1.182
Pithovirus sibericum	CTSAG	1.025	1.114	0.925	0.772	0.919	0.904	1.014	0.828	0.853	0.977	1.057	0.644	0.934	1.017	0.765	0.725	0.841	1.054	0.982	1.264	1.171	1.016	1.244	0.742	0.723	0.955	1.079	0.909	0.984	1.073	1.024	1.087	1.143	0.937	0.959	0.766	1.055	1.091	0.982	1.12	0.909	1.075	1.202	1.146	0.857
Pithovirus sibericum	CTSAG	0.945	1.161	0.954	1.234	0.815	1.26	0.886	0.97	1.013	1.219	1.196	1.042	1.212	0.847	1.317	0.811	1.015	1.242	1.287	1.247	1.636	1.079	1.112	0.799	0.971	1.147	1.214	1.187	1.28	0.981	1.021	1.303	0.99	0.827	1.274	0.866	0.918	1.002	1.117	1.081	1.173	1.25	0.952	1.062	1.083
Pithovirus sibericum	CTSAG	1.16	1.162	0.866	1.086	0.715	0.965	0.98	1.173	1.229	1.972	1.333	1.354	1.219	0.772	0.705	0.812	0.81	1.098	1.223	1.342	1.282	1.165	1.502	1.208	1.489	0.919	1.354	1.291	1.388	1.296	1.325	1.316	1.33	1.234	0.91	1.193	1.144	1.171	1.285	1.399	1.442	1.236	1.289	1.198	1.08
Pithovirus sibericum	CTSAG	1.024	1.037	1.079	1.037	1.173	1.098	1.185	0.971	1.143	1.204	1.201	1.154	1.226	0.949	0.942	1.06	0.968	1.055	1.347	1.303	1.094	1.05	1.093	0.752	0.964	0.683	1.403	1.028	1.232	1.137	0.926	1.064	0.982	0.956	0.936	1.032	0.961	1.008	1.155	1.37	0.912	1.383	0.945	0.968	1.055
Pithovirus sibericum	CTSAG	0.925	1.522	0.987	1.101	1.021	1.199	1.164	0.952	1.248	1.162	1.054	0.869	0.961	1.019	1.102	1.054	1.09	1.118	0.922	0.816	1.148	0.952	1.216	1.007	0.932	1.028	1.024	1.172	1.066	1.14	0.969	1.466	0.988	0.959	1.094	1.158	1.047	1.009	1.085	0.987	1.099	0.942	0.988	0.974	0.989
Pithovirus sibericum	CTSAG	1.022	1.259	1.468	1.204	1.095	1.018	1.344	1.625	1.328	1.099	1.043	1.041	1.159	0.952	1.091	0.968	0.96	1.388	1.037	0.713	1.389	0.82	1.14	0.755	1.087	0.928	1.188	1.013	0.82	1.511	1.086	1.168	1.13	0.929	1.013	0.986	1.315	0.978	1.074	1.015	1.044	1.141	1.26	1.131	1.007
Pithovirus sibericum	CTSAG	1.315	0.978	1.074	1.015	1.044	1.141	1.26	1.131	1.007	1.3	0.951	0.78	0.874	0.959	1.055	0.871	1.107	1.174	1.707	1.108	1.686	1.032	1.318	0.902	0.96	1	1.075	1.349	1.345	1.118	0.936	1.266	1.085	1.139	0.909	1.12	0.949	1.379	1.134	1.222	1.156	1.224	1.08	0.98	1.094
Pithovirus sibericum	CTSAG	0.93	1.065	0.818	1.159	1.017	1.144	0.939	0.988	1.017	1.008	0.899	0.887	0.837	1.107	1.086	0.908	0.784	1.077	0.927	1.184	0.942	0.995	0.82	1.028	0.783	0.988	0.912	1.025	0.963	1.096	1.138	1.237	1.169	1.112	1.024	1.261	1.185	1.053	1.189	1.052	1.161	1.011	1.115	1.399	1.406
Pithovirus sibericum	CTSAG	0.836	0.983	0.95	1.234	1.261	1.179	1.242	0.983	1.148	1.211	1.247	1.137	1.048	1.103	1.054	1.098	1.025	1.456	1.266	1.622	1.114	1.088	1.162	1.084	1.368	1.239	1.311	1.137	1.128	1.382	1.648	0.876	1.221	1.005	1.253	1.005	1.215	1.461	1.107	1.221	0.943	1.113	1.093	1.589	1.639
Pithovirus sibericum	CTSAG	1.015	1.249	1.174	1.199	1.027	1.317	1.268	1.05	1.043	0.894	1.137	1.101	1.056	1.059	1.016	1.315	0.87	1.335	1.203	0.919	1.157	1.205	1.277	0.936	1.416	1.038	0.961	1.08	1.163	1.022	1.162	1.213	1.434	1.262	1.217	1.198	1.083	1.058	1.594	1.077	1.156	0.992	1.165	1.238	1.317
Pithovirus sibericum	CTSAG	1.848	1.199	1.22	1.245	1.081	1.015	1.318	1.249	1.199	1.363	1.295	1.316	1.09	1.106	1.374	0.879	1.007	1.105	2.311	1.576	1.599	1.068	1.486	1.009	1.277	1.031	0.981	1.065	1.126	1.262	1.011	1.143	1.064	1.281	0.769	0.929	1.118	0.673	1.11	1.005	1.036	1.76	1.212	1.289	1.337
Pithovirus sibericum	CTSAG	1.254	0.936	1.047	0.719	0.903	0.99	1.128	0.898	1.209	1.056	1.172	1.197	1.144	0.811	0.965	0.919	0.762	1.09	1.037	0.836	1.163	0.95	1.203	0.919	1.096	1.131	1.321	1.466	1.307	1.3	1.235	1.153	1.365	1.701	1.356	1.025	1.197	1.221	1.343	1.143	1.051	1.25	1.164	1.51	1.106
Pithovirus sibericum	CTSAG	1.129	0.951	1.114	0.912	0.985	1.024	1.05	0.915	0.982	0.876	1.063	0.769	1.023	0.934	0.94	0.963	0.96	1.031	1.111	1.008	1.214	1.103	1.186	0.828	1.266	0.908	1.035	1.23	1.123	1.079	0.969	0.941	1.083	0.913	1.106	1.371	1.262	1.371	1.117	1.056	1.104	1.237	1.089	1.204	1.229
Pithovirus sibericum	CTSAG	1.256	1.012	1.172	0.977	1.143	1.077	1.049	0.957	0.653	1.146	0.818	0.999	1.013	1.19	1.426	1.054	0.839	0.924	1.185	1.009	0.924	1.239	1.309	1.098	1.263	1.171	1.066	1.091	0.89	1.065	1.313	1.538	1.317	1.318	1.176	1.552	1.056	1.057	0.989	0.813	0.905	1.041	1.145	1.894	1.24
Pithovirus sibericum	CTSAG	0.904	0.699	0.995	1.026	1.118	1.271	1.294	1.012	1.097	0.838	1.039	1.262	0.822	0.85	1.268	1.331	1.338	1.926	1.229	0.76	1.128	1.139	0.836	0.855	0.921	1.071	1.329	1.048	0.981	1.083	0.982	1.11	0.907	1.12	1.044	1.227	1.474	1.404	1.205	1.333	1.145	1.29	1.305	1.074	1.591
Pithovirus sibericum	CTSAG	0.994	1.223	1.119	1.052	1.084	1.061	1.234	1.059	1.024	1.313	1.052	0.966	0.997	1.111	0.836	0.918	1.152	1.116	1.079	0.957	1.089	0.934	0.957	1.29	1.003	1.252	1.119	1.074	1.032	1.178	1.077	1.11	0.928	0.972	1.077	1.015	0.945	1.052	1.05	0.823	1.091	0.83	0.996	1.175	0.899
Pithovirus sibericum	CTSAG	1.325	1.024	0.72	1.018	0.997	1.124	1.032	0.969	1.053	0.959	1.027	1.229	1.029	0.997	0.965	1.197	0.865	1.058	0.884	0.914	1.094	1.073	0.674	0.937	0.947	1.027	1.136	1.284	1.169	1.112	1.141	1.102	1.217	0.979	1.227	0.937	1.041	0.947	1.182	1.026	1.169	0.945	0.927	1.397	1.087
Pithovirus sibericum	CTSAG	1.068	1.551	0.936	1.103	1.14	1.774	1.186	1.255	1.216	0.884	1.277	1.141	1.115	0.906	1.253	1.203	1.263	1.167	1.249	1.062	1.323	1.254	1.102	1.006	1.001	1.512	1.048	1.034	1.134	1.295	0.933	1.038	1.195	0.912	0.938	1.064	1.149	1.033	1.055	0.948	1.078	0.936	1.314	1.203	1.176
Pithovirus sibericum	CTSAG	0.928	1.01	1.067	1.007	1.01	1.005	0.878	1.176	0.961	1.028	0.908	0.917	0.712	1.032	1.143	0.821	1.016	1.141	0.939	1.037	0.976	1.066	0.946	0.89	0.917	1.103	0.875	0.956	1.116	1.197	0.794	1.178	1.203	0.911	0.851	1.162	0.884	1.074	0.999	1.144	0.951	0.942	0.643	1.117	1.086
Pithovirus sibericum	CTSAG	0.985	0.976	1.067	1.118	0.973	1.399	0.884	1.157	0.959	0.861	1.375	1.006	0.693	0.888	0.971	1.21	0.673	0.936	1.126	0.903	0.894	1.061	0.954	1.078	1.054	1.007	1.274	1.032	1.043	1.259	1.006	1.121	1.184	0.923	1.092	0.896	1.405	1.106	1.163	0.964	1.173	1.316	1.437	0.887	1.244
Pithovirus sibericum	CTSAG	1.207	1.004	1.372	1.501	1.11	1.479	1.177	1.019	1.188	0.752	1.158	0.98	1.059	1.362	1.265	1.021	1.079	1.249	1.277	0.945	1.34	1.139	1.194	1.22	1.191	1.206	1.174	1.032	0.815	1.432	0.755	0.853	0.91	0.971	1.15	0.942	1.133	1.187	1.058	1.116	1.023	1.076	1.211	1.363	1.232
Pithovirus sibericum	CTSAG	0.981	1.679	1.127	1.217	1.111	1.15	1.312	1.287	1.231	1.152	1.075	1.03	1.248	1.087	1.103	1.058	0.932	1.202	1.275	1.005	1.125	1.211	1.212	1.15	1.454	0.996	0.861	1.101	0.939	1.283	1.266	1.381	1.19	1.204	1.242	1.232	0.948	1.084	1.138	0.75	1.124	1.16	1.201	0.982	1.339
Pithovirus sibericum	CTSAG	1.402	1.242	0.989	1.286	1.021	0.917	1.038	0.938	0.974	0.967	1.54	1.154	1.134	0.897	1.028	0.939	0.929	1.091	1.052	0.85	1.038	1.167	1.179	1.096	1.401	1.199	1.239	1.078	1.003	1.198	1.033	0.87	0.881	0.951	1.217	1.237	0.994	0.965	0.917	1.231	0.769	0.933	1.1	1.075	0.993
Pithovirus sibericum	CTSAG	1.088	0.966	1.31	0.976	1.072	1.011	1.721	1.158	1.045	1.426	1.134	1.017	1.115	1.108	0.966	1.004	1.087	1.202	1.192	0.971	1.078	1.096	0.903	0.924	0.873	0.646	0.863	1.01	0.805	1.022	0.9	1.26	1.232	1.083	1.014	1.167	1.266	1.414	1.111	0.999	0.95	0.935	1.169	0.95	1.2
Pithovirus sibericum	CTSAG	1.121	1.186	1.029	1.063	1.047	1.253	1.095	1.151	1.133	1.25	1.318	1.114	1.348	1.085	0.877	0.916	0.948	1.203	1.097	0.85	0.94	0.776	1.108	1.02	0.86	1.087	1.061	0.783	0.898	1.196	0.899	1.195	0.893	0.848	1.092	1.165	1.463	0.851	1.309	0.913	1.361	0.965	1.088	0.979	1.514
Pithovirus sibericum	CTSAG	1.015	1.721	1.085	1.209	1.122	1.049	1.02	1.052	1.145	1.275	0.915	1.035	1.364	1.003	1.357	1.044	1.062	1.076	1.102	0.848	1.053	1.013	1.299	1.085	1.515	1.647	0.993	1.111	0.985	0.903	1.199	0.54	1.528	1.155	0.791	1	1.053	1.095	1.083	1.009	0.945	1.062	1.212	0.782	0.856
Pithovirus sibericum	CTSAG	1.192	1.163	1.395	1.075	1.192	1.093	1.255	0.94	1.141	0.949	1.33	0.902	1.011	0.998	1.019	0.9	1.126	1.35	1.068	0.737	1.015	0.805	1.455	1.029	1.233	0.94	1.332	1.21	1.329	1.369	1.446	1.147	1.121	0.963	1.188	1.208	1.106	1.264	0.9	1.017	1.289	1.274	0.822	1.217	1.311
Pithovirus sibericum	CTSAG	1.032	1.181	1.321	1.217	1.229	1.182	1.245	1.047	1.335	1.137	1.016	1.315	1.002	1.025	1.036	1.28	0.829	1.355	1.198	0.995	1.221	1.076	1.246	1.209	0.989	1.503	0.977	1.418	1.203	1.02	1.197	1.03	1.149	1.202	1.101	1.051	1.263	1.093	1.33	1.053	1.041	0.971	1.092	0.966	1.082
Pithovirus sibericum	CTSAG	0.829	1.355	1.198	0.995	1.221	1.076	1.246	1.209	0.989	1.503	0.977	1.418	1.203	1.02	1.197	1.03	1.149	1.202	1.101	1.051	1.263	1.093	1.33	1.053	1.041	0.971	1.092	0.966	1.082	1.268	0.951	1.233	1.367	1.113	0.958	1.079	1.095	1.514	1.201	0.916	1.053	1.142	1.214	1.198	1.251
Pithovirus sibericum	CTSAG	1.145	1.446	1.228	1.135	1.003	1.088	1.134	0.843	1.12	1.062	1.323	1.126	1.096	1.213	1.413	1.105	1.118	0.972	1.125	0.707	1.13	1.027	1.319	1.237	1.075	1.06	1.142	1.098	1.171	1.072	0.909	1.269	0.983	1.191	1.034	1.117	1.368	1.634	1.158	1.174	0.893	1.138	1.319	1.006	0.98
Pithovirus sibericum	CTSAG	1.037	0.944	1.072	0.974	0.804	1.061	0.842	1.11	0.947	1.199	1.007	1.004	1.082	0.906	0.88	0.776	1.077	1.086	1.448	1.02	1.164	0.918	1.171	0.877	1.154	1.172	1.129	1.264	1.123	1.472	1.767	0.981	1.127	1.338	1.112	1.141	1.117	0.977	1.027	1.114	1.232	1.18	1.008	1.097	1.113
Pithovirus sibericum	CTSAG	1.193	1.095	1.231	1.048	1.076	1.06	1.244	0.828	1.039	1.096	1.422	1.039	1.118	1.04	1.087	1.071	0.841	1.147	0.966	1.119	1.255	1.126	1.162	0.902	0.824	1.208	1.046	0.736	0.995	0.73	0.987	0.948	1.138	1.08	1.002	1.15	1.329	0.801	1.023	0.962	0.834	0.991	0.927	1.101	1.022
Pithovirus sibericum	CTSAG	1.346	1.008	0.892	0.975	0.908	0.835	0.997	1.341	0.824	1.156	1.029	1.285	0.997	1.209	1.031	1.366	0.742	1.121	0.977	0.858	1.154	1.032	0.744	0.981	1.014	1.35	1.02	0.997	1.09	1.156	0.959	1.346	0.917	1.286	0.869	1.147	1.102	1.063	0.99	0.931	0.785	1.263	0.878	1.027	0.988
Pithovirus sibericum	CTSAG	0.989	1.426	0.974	0.939	1.125	1.295	0.899	0.905	0.972	0.972	0.991	1.094	0.99	1.138	1.306	1.044	0.943	0.978	1.103	0.601	0.961	0.98	1.142	1.041	0.875	0.975	0.91	1.033	0.917	1.172	0.885	1.012	0.948	0.853	1.23	1.057	1.096	1.229	1.036	1.125	0.727	1.344	1.205	0.963	1.243
Pithovirus sibericum	CTSAG	1.054	1.153	1.013	1.3	1.336	1.368	0.981	0.991	0.873	1.458	1.225	0.909	0.993	1.259	0.88	1.238	1.012	0.95	1.205	0.764	0.971	0.852	0.915	1.039	1.251	0.96	1.074	1.082	1.456	0.808	1.257	1.113	0.725	1.185	1.056	1.37	1.081	1.344	1.052	1.079	0.883	0.877	1.099	1.102	1.498
Pithovirus sibericum	CTSAG	0.93	1.122	0.946	1.072	1.08	0.868	0.9	0.806	1.203	0.987	1.039	0.9	1.015	0.998	0.911	0.906	0.908	0.88	0.901	0.854	1.167	1.081	1.424	0.842	0.918	0.898	1.021	1.117	1.165	1.022	1.074	1.144	1.115	1.104	1.037	1.279	0.924	1.094	1.045	0.938	1.226	1.097	1.007	1.108	1.056
Pithovirus sibericum	CTSAG	1.138	1.052	1.386	1.056	0.795	1.159	1.021	1.189	1.392	1.223	1.006	0.889	1.229	1.15	0.886	0.823	0.866	1.436	1.009	1.047	1.144	1.091	1.23	1.066	0.894	0.964	0.95	0.937	1.185	1.146	1.154	1.141	1.309	1.065	1.221	1.021	1.079	1.078	0.963	1.183	1.316	1.291	1.032	0.944	1.167
Pithovirus sibericum	CTSAG	1.077	1.577	1.074	0.988	0.993	1.042	1.061	1.099	1.123	1.259	0.949	1.264	0.944	1.091	1.073	0.855	0.811	1.078	1.099	0.774	1.039	1.091	1.173	0.892	0.958	0.76	1.106	1.161	1.026	1.061	1.064	1.211	1.18	0.933	1.117	0.855	1.149	1.017	1.07	1.307	0.985	1.057	1.291	1.174	0.943
Pithovirus sibericum	CTSAG	0.947	1.009	1.217	1.036	1.134	0.946	1.067	1.217	0.927	1.14	1.059	1.049	1.163	1.015	1.072	1.223	0.809	1.517	0.948	0.739	1.467	1.108	1.658	1.128	1.611	1.195	1.029	1.296	1.015	0.998	1.196	0.804	1.256	1.135	1.137	1.008	0.958	1.062	1.147	1.311	0.986	1.413	1.258	1.224	1.262
Pithovirus sibericum	CTSAG	0.815	1.103	1.254	1.809	1.242	1.617	1.071	1.433	1.015	1.251	0.822	1.609	0.933	0.884	1.107	1.061	1.088	1.341	1.201	1.187	1.518	0.99	1.859	1.038	1.124	1.204	1.05	1.348	1.183	1.204	1.206	0.937	1.076	1.266	1.063	1.021	0.965	1.129	1.002	1.279	1.009	1.286	0.861	1.199	1.075
Pithovirus sibericum	CTSAG	1.231	1.191	1.174	1.138	1.085	0.987	0.799	1.219	0.957	1.271	1.149	1.005	0.998	1.147	1.048	0.953	1.028	1.064	1.271	1.202	1.046	0.966	1.093	1.059	1.466	0.757	1.252	1.002	0.978	1.042	0.965	0.573	1.174	0.884	0.96	0.854	1.07	1.047	0.911	0.979	1.318	0.956	0.798	1.093	0.869
Pithovirus sibericum	CTSAG	1.372	1.091	1.053	1.344	1.061	1.243	1.007	1.108	1.137	1.033	0.964	1.417	1.147	0.929	0.917	0.846	1.108	1.038	0.856	0.858	1.138	1.064	1.591	1.079	1.078	1.178	1.127	1.065	0.984	1.09	0.904	1	0.888	1.152	1.011	0.939	1.001	1.03	1.155	0.982	0.741	1.105	0.971	0.969	1.076
Pithovirus sibericum	CTSAG	1.03	1.155	0.982	0.741	1.105	0.971	0.969	1.076	1.203	1.239	1.376	1.02	1.184	0.959	0.831	1.039	0.996	1.114	1.091	1.097	1.251	1.051	1.137	0.921	1.117	1.279	1.067	1.277	1.263	1.063	1.148	0.902	1.5	1.533	1.386	1.123	1.185	1.051	0.991	0.977	1.156	0.975	0.996	1.797	1.161
Pithovirus sibericum	CTSAG	1.375	1.274	0.927	1.4	1.153	1.079	0.801	1.146	1.13	0.932	1.116	1.259	1.225	1.062	1.205	0.813	0.86	1.042	1.113	0.985	1.147	1.248	1.23	0.935	1.051	1.159	0.98	1.063	1.382	1.198	1.238	1.05	1.254	1.182	1.205	1.28	1.039	0.964	1.446	0.97	1.032	1.157	1.22	1.386	1.086
[truncated: 6,340 more rows]
[truncated: 1 more columns]

## Sheet: Supplementary Figure 1
Virus	Motif	Position -20/+20 around Motif
[truncated: 7,784 more rows]

## Sheet: Supplementary Figure 10
Virus	Motif	Position -20/+20 around Motif
[truncated: 1,106 more rows]

## Sheet: Supplementary Tables 3 and 4
Pithovirus sibericum transcriptomic data from Legendre et al. PNAS 2014
	Mapped reads				FPKM
Gene	NI	T4	T11	T16	NI	T4	T11	T16
pv_1	0	0	5	3	0	0	95.8834	208.35
[truncated: 466 more rows]

## Sheet: Supplementary Table 5
Mollivirus sibericum transcriptomic data from Legendre et al. PNAS 2015
[truncated: 525 more rows]
